# Supplementary material for: Integrative bioinformatics and artificial intelligence analyses of transcriptomics data identified genes associated with major depressive disorders including NRG1
Source: Neurobiol Stress. 2023 Jul 7;26:100555. doi: 10.1016/j.ynstr.2023.100555 (PMC10423927; doi:10.1016/j.ynstr.2023.100555)
Supplement: Multimedia component 1 [file mmc1.xlsx]

## Sheet: Batch1
Sample_geo_accessio	Sample Type	Subject Type	Anxiety	Gender	Age	Sample_characteristics_ch	Batch	Method of Diagnosis	Ethnicity	Country	Diagnosis	Anxiety disorder
GSM2612096	whole_blood_control	healthy control	no	Male	35.8	tissue: whole blood	1	SCAN	Caucasian	Germany	no evidence for schizophrenia, anxiety and mood disorders using the Composite International Diagnostic Screener
GSM2612097	whole_blood_control	healthy control	no	Female	36.9	tissue: whole blood	1	SCAN	Caucasian	Germany	no evidence for schizophrenia, anxiety and mood disorders using the Composite International Diagnostic Screener
GSM2612098	whole_blood_control	healthy control	no	Female	62	tissue: whole blood	1	SCAN	Caucasian	Germany	no evidence for schizophrenia, anxiety and mood disorders using the Composite International Diagnostic Screener
GSM2612099	whole_blood_control	healthy control	no	Female	35.7	tissue: whole blood	1	SCAN	Caucasian	Germany	no evidence for schizophrenia, anxiety and mood disorders using the Composite International Diagnostic Screener
GSM2612100	whole_blood_control	healthy control	no	Male	53.4	tissue: whole blood	1	SCAN	Caucasian	Germany	no evidence for schizophrenia, anxiety and mood disorders using the Composite International Diagnostic Screener
GSM2612101	whole_blood_control	healthy control	no	Female	52.5	tissue: whole blood	1	SCAN	Caucasian	Germany	no evidence for schizophrenia, anxiety and mood disorders using the Composite International Diagnostic Screener
GSM2612102	whole_blood_control	healthy control	no	Female	55.2	tissue: whole blood	1	SCAN	Caucasian	Germany	no evidence for schizophrenia, anxiety and mood disorders using the Composite International Diagnostic Screener
GSM2612103	whole_blood_control	healthy control	no	Female	64.5	tissue: whole blood	1	SCAN	Caucasian	Germany	no evidence for schizophrenia, anxiety and mood disorders using the Composite International Diagnostic Screener
GSM2612104	whole_blood_control	healthy control	no	Female	52.9	tissue: whole blood	1	SCAN	Caucasian	Germany	no evidence for schizophrenia, anxiety and mood disorders using the Composite International Diagnostic Screener
GSM2612105	whole_blood_control	healthy control	no	Female	69.6	tissue: whole blood	1	SCAN	Caucasian	Germany	no evidence for schizophrenia, anxiety and mood disorders using the Composite International Diagnostic Screener
GSM2612106	whole_blood_control	healthy control	no	Male	43.9	tissue: whole blood	1	SCAN	Caucasian	Germany	no evidence for schizophrenia, anxiety and mood disorders using the Composite International Diagnostic Screener
GSM2612107	whole_blood_control	healthy control	no	Male	56	tissue: whole blood	1	SCAN	Caucasian	Germany	no evidence for schizophrenia, anxiety and mood disorders using the Composite International Diagnostic Screener
GSM2612108	whole_blood_control	healthy control	no	Male	66.4	tissue: whole blood	1	SCAN	Caucasian	Germany	no evidence for schizophrenia, anxiety and mood disorders using the Composite International Diagnostic Screener
GSM2612109	whole_blood_control	healthy control	no	Male	56.5	tissue: whole blood	1	SCAN	Caucasian	Germany	no evidence for schizophrenia, anxiety and mood disorders using the Composite International Diagnostic Screener
GSM2612110	whole_blood_control	healthy control	no	Male	46.2	tissue: whole blood	1	SCAN	Caucasian	Germany	no evidence for schizophrenia, anxiety and mood disorders using the Composite International Diagnostic Screener
GSM2612111	whole_blood_control	healthy control	no	Female	44.1	tissue: whole blood	1	SCAN	Caucasian	Germany	no evidence for schizophrenia, anxiety and mood disorders using the Composite International Diagnostic Screener
GSM2612112	whole_blood_control	healthy control	no	Female	35.7	tissue: whole blood	1	SCAN	Caucasian	Germany	no evidence for schizophrenia, anxiety and mood disorders using the Composite International Diagnostic Screener
GSM2612113	whole_blood_control	healthy control	no	Female	47	tissue: whole blood	1	SCAN	Caucasian	Germany	no evidence for schizophrenia, anxiety and mood disorders using the Composite International Diagnostic Screener
GSM2612114	whole_blood_control	healthy control	no	Female	32.7	tissue: whole blood	1	SCAN	Caucasian	Germany	no evidence for schizophrenia, anxiety and mood disorders using the Composite International Diagnostic Screener
GSM2612115	whole_blood_control	healthy control	no	Female	60.3	tissue: whole blood	1	SCAN	Caucasian	Germany	no evidence for schizophrenia, anxiety and mood disorders using the Composite International Diagnostic Screener
GSM2612116	whole_blood_control	healthy control	no	Female	72	tissue: whole blood	1	SCAN	Caucasian	Germany	no evidence for schizophrenia, anxiety and mood disorders using the Composite International Diagnostic Screener
GSM2612117	whole_blood_control	healthy control	no	Female	64.6	tissue: whole blood	1	SCAN	Caucasian	Germany	no evidence for schizophrenia, anxiety and mood disorders using the Composite International Diagnostic Screener
GSM2612118	whole_blood_control	healthy control	no	Female	44.4	tissue: whole blood	1	SCAN	Caucasian	Germany	no evidence for schizophrenia, anxiety and mood disorders using the Composite International Diagnostic Screener
GSM2612119	whole_blood_control	healthy control	no	Female	64.1	tissue: whole blood	1	SCAN	Caucasian	Germany	no evidence for schizophrenia, anxiety and mood disorders using the Composite International Diagnostic Screener
GSM2612120	whole_blood_control	healthy control	no	Female	42.1	tissue: whole blood	1	SCAN	Caucasian	Germany	no evidence for schizophrenia, anxiety and mood disorders using the Composite International Diagnostic Screener
GSM2612121	whole_blood_control	healthy control	no	Female	48.6	tissue: whole blood	1	SCAN	Caucasian	Germany	no evidence for schizophrenia, anxiety and mood disorders using the Composite International Diagnostic Screener
GSM2612122	whole_blood_control	healthy control	no	Female	50.9	tissue: whole blood	1	SCAN	Caucasian	Germany	no evidence for schizophrenia, anxiety and mood disorders using the Composite International Diagnostic Screener
GSM2612123	whole_blood_control	healthy control	no	Female	33.3	tissue: whole blood	1	SCAN	Caucasian	Germany	no evidence for schizophrenia, anxiety and mood disorders using the Composite International Diagnostic Screener
GSM2612124	whole_blood_control	healthy control	no	Female	50.1	tissue: whole blood	1	SCAN	Caucasian	Germany	no evidence for schizophrenia, anxiety and mood disorders using the Composite International Diagnostic Screener
GSM2612125	whole_blood_control	healthy control	no	Female	49	tissue: whole blood	1	SCAN	Caucasian	Germany	no evidence for schizophrenia, anxiety and mood disorders using the Composite International Diagnostic Screener
GSM2612126	whole_blood_control	healthy control	no	Female	40.8	tissue: whole blood	1	SCAN	Caucasian	Germany	no evidence for schizophrenia, anxiety and mood disorders using the Composite International Diagnostic Screener
GSM2612127	whole_blood_control	healthy control	no	Male	57.4	tissue: whole blood	1	SCAN	Caucasian	Germany	no evidence for schizophrenia, anxiety and mood disorders using the Composite International Diagnostic Screener
GSM2612128	whole_blood_case	major depressive disorder (MDD) patient	no	Female	51.7	tissue: whole blood	1	SCAN	Caucasian	Germany	at least two episodes of depression satisfying DSM-IV or ICD10 criteria
GSM2612129	whole_blood_case	major depressive disorder (MDD) patient	no	Male	59.1	tissue: whole blood	1	SCAN	Caucasian	Germany	at least two episodes of depression satisfying DSM-IV or ICD10 criteria
GSM2612130	whole_blood_case	major depressive disorder (MDD) patient	no	Female	70.2	tissue: whole blood	1	SCAN	Caucasian	Germany	at least two episodes of depression satisfying DSM-IV or ICD10 criteria
GSM2612131	whole_blood_case	major depressive disorder (MDD) patient	no	Female	48.7	tissue: whole blood	1	SCAN	Caucasian	Germany	at least two episodes of depression satisfying DSM-IV or ICD10 criteria
GSM2612132	whole_blood_case	major depressive disorder (MDD) patient	no	Female	43.1	tissue: whole blood	1	SCAN	Caucasian	Germany	at least two episodes of depression satisfying DSM-IV or ICD10 criteria
GSM2612133	whole_blood_case	major depressive disorder (MDD) patient	no	Female	35.4	tissue: whole blood	1	SCAN	Caucasian	Germany	at least two episodes of depression satisfying DSM-IV or ICD10 criteria
GSM2612134	whole_blood_case	major depressive disorder (MDD) patient	no	Male	57.8	tissue: whole blood	1	SCAN	Caucasian	Germany	at least two episodes of depression satisfying DSM-IV or ICD10 criteria
GSM2612135	whole_blood_case	major depressive disorder (MDD) patient	no	Female	50.4	tissue: whole blood	1	SCAN	Caucasian	Germany	at least two episodes of depression satisfying DSM-IV or ICD10 criteria
GSM2612136	whole_blood_case	major depressive disorder (MDD) patient	no	Female	65.2	tissue: whole blood	1	SCAN	Caucasian	Germany	at least two episodes of depression satisfying DSM-IV or ICD10 criteria
GSM2612137	whole_blood_case	major depressive disorder (MDD) patient	no	Male	58.6	tissue: whole blood	1	SCAN	Caucasian	Germany	at least two episodes of depression satisfying DSM-IV or ICD10 criteria
GSM2612138	whole_blood_case	major depressive disorder (MDD) patient	no	Male	59.2	tissue: whole blood	1	SCAN	Caucasian	Germany	at least two episodes of depression satisfying DSM-IV or ICD10 criteria
GSM2612139	whole_blood_case	major depressive disorder (MDD) patient	no	Female	46.7	tissue: whole blood	1	SCAN	Caucasian	Germany	at least two episodes of depression satisfying DSM-IV or ICD10 criteria
GSM2612140	whole_blood_case	major depressive disorder (MDD) patient	no	Female	62	tissue: whole blood	1	SCAN	Caucasian	Germany	at least two episodes of depression satisfying DSM-IV or ICD10 criteria
GSM2612141	whole_blood_case	major depressive disorder (MDD) patient	no	Female	32.4	tissue: whole blood	1	SCAN	Caucasian	Germany	at least two episodes of depression satisfying DSM-IV or ICD10 criteria
GSM2612142	whole_blood_case	major depressive disorder (MDD) patient	no	Female	60.2	tissue: whole blood	1	SCAN	Caucasian	Germany	at least two episodes of depression satisfying DSM-IV or ICD10 criteria
GSM2612143	whole_blood_case	major depressive disorder (MDD) patient	no	Female	43.8	tissue: whole blood	1	SCAN	Caucasian	Germany	at least two episodes of depression satisfying DSM-IV or ICD10 criteria
GSM2612144	whole_blood_case	major depressive disorder (MDD) patient	no	Female	55.2	tissue: whole blood	1	SCAN	Caucasian	Germany	at least two episodes of depression satisfying DSM-IV or ICD10 criteria
GSM2612145	whole_blood_case	major depressive disorder (MDD) patient	no	Female	34.7	tissue: whole blood	1	SCAN	Caucasian	Germany	at least two episodes of depression satisfying DSM-IV or ICD10 criteria
GSM2612146	whole_blood_case	major depressive disorder (MDD) patient	no	Female	65	tissue: whole blood	1	SCAN	Caucasian	Germany	at least two episodes of depression satisfying DSM-IV or ICD10 criteria
GSM2612147	whole_blood_case	major depressive disorder (MDD) patient	no	Female	53	tissue: whole blood	1	SCAN	Caucasian	Germany	at least two episodes of depression satisfying DSM-IV or ICD10 criteria
GSM2612148	whole_blood_case	major depressive disorder (MDD) patient	no	Male	42.5	tissue: whole blood	1	SCAN	Caucasian	Germany	at least two episodes of depression satisfying DSM-IV or ICD10 criteria
GSM2612149	whole_blood_case	major depressive disorder (MDD) patient	no	Male	34.2	tissue: whole blood	1	SCAN	Caucasian	Germany	at least two episodes of depression satisfying DSM-IV or ICD10 criteria
GSM2612150	whole_blood_case	major depressive disorder (MDD) patient	no	Male	65.6	tissue: whole blood	1	SCAN	Caucasian	Germany	at least two episodes of depression satisfying DSM-IV or ICD10 criteria
GSM2612151	whole_blood_case	major depressive disorder (MDD) patient	no	Female	48	tissue: whole blood	1	SCAN	Caucasian	Germany	at least two episodes of depression satisfying DSM-IV or ICD10 criteria
GSM2612152	whole_blood_case	major depressive disorder (MDD) patient	no	Male	41.1	tissue: whole blood	1	SCAN	Caucasian	Germany	at least two episodes of depression satisfying DSM-IV or ICD10 criteria
GSM2612153	whole_blood_case	major depressive disorder (MDD) patient	no	Female	72.2	tissue: whole blood	1	SCAN	Caucasian	Germany	at least two episodes of depression satisfying DSM-IV or ICD10 criteria
GSM2612154	whole_blood_case	major depressive disorder (MDD) patient	no	Female	51	tissue: whole blood	1	SCAN	Caucasian	Germany	at least two episodes of depression satisfying DSM-IV or ICD10 criteria
GSM2612155	whole_blood_case	major depressive disorder (MDD) patient	no	Female	41.1	tissue: whole blood	1	SCAN	Caucasian	Germany	at least two episodes of depression satisfying DSM-IV or ICD10 criteria
GSM2612156	whole_blood_case	major depressive disorder (MDD) patient	no	Female	44.1	tissue: whole blood	1	SCAN	Caucasian	Germany	at least two episodes of depression satisfying DSM-IV or ICD10 criteria
GSM2612157	whole_blood_case	major depressive disorder (MDD) patient	no	Female	64	tissue: whole blood	1	SCAN	Caucasian	Germany	at least two episodes of depression satisfying DSM-IV or ICD10 criteria
GSM2612158	whole_blood_case	major depressive disorder (MDD) patient	no	Female	31	tissue: whole blood	1	SCAN	Caucasian	Germany	at least two episodes of depression satisfying DSM-IV or ICD10 criteria
GSM2612159	whole_blood_case	major depressive disorder (MDD) patient	no	Female	38	tissue: whole blood	1	SCAN	Caucasian	Germany	at least two episodes of depression satisfying DSM-IV or ICD10 criteria
GSM2612160	whole_blood_case	major depressive disorder (MDD) patient	yes	Male	55.6	tissue: whole blood	1	SCAN	Caucasian	Germany	at least two episodes of depression satisfying DSM-IV or ICD10 criteria	MINI questionnaire
GSM2612161	whole_blood_case	major depressive disorder (MDD) patient	yes	Female	46.9	tissue: whole blood	1	SCAN	Caucasian	Germany	at least two episodes of depression satisfying DSM-IV or ICD10 criteria	MINI questionnaire
GSM2612162	whole_blood_case	major depressive disorder (MDD) patient	yes	Female	49	tissue: whole blood	1	SCAN	Caucasian	Germany	at least two episodes of depression satisfying DSM-IV or ICD10 criteria	MINI questionnaire
GSM2612163	whole_blood_case	major depressive disorder (MDD) patient	yes	Male	54	tissue: whole blood	1	SCAN	Caucasian	Germany	at least two episodes of depression satisfying DSM-IV or ICD10 criteria	MINI questionnaire
GSM2612164	whole_blood_case	major depressive disorder (MDD) patient	yes	Male	45.2	tissue: whole blood	1	SCAN	Caucasian	Germany	at least two episodes of depression satisfying DSM-IV or ICD10 criteria	MINI questionnaire
GSM2612165	whole_blood_case	major depressive disorder (MDD) patient	yes	Female	60.3	tissue: whole blood	1	SCAN	Caucasian	Germany	at least two episodes of depression satisfying DSM-IV or ICD10 criteria	MINI questionnaire
GSM2612166	whole_blood_case	major depressive disorder (MDD) patient	yes	Female	44.2	tissue: whole blood	1	SCAN	Caucasian	Germany	at least two episodes of depression satisfying DSM-IV or ICD10 criteria	MINI questionnaire
GSM2612167	whole_blood_case	major depressive disorder (MDD) patient	yes	Female	62	tissue: whole blood	1	SCAN	Caucasian	Germany	at least two episodes of depression satisfying DSM-IV or ICD10 criteria	MINI questionnaire
GSM2612168	whole_blood_case	major depressive disorder (MDD) patient	yes	Male	44.4	tissue: whole blood	1	SCAN	Caucasian	Germany	at least two episodes of depression satisfying DSM-IV or ICD10 criteria	MINI questionnaire
GSM2612169	whole_blood_case	major depressive disorder (MDD) patient	yes	Female	70.4	tissue: whole blood	1	SCAN	Caucasian	Germany	at least two episodes of depression satisfying DSM-IV or ICD10 criteria	MINI questionnaire
GSM2612170	whole_blood_case	major depressive disorder (MDD) patient	yes	Male	66.1	tissue: whole blood	1	SCAN	Caucasian	Germany	at least two episodes of depression satisfying DSM-IV or ICD10 criteria	MINI questionnaire
GSM2612171	whole_blood_case	major depressive disorder (MDD) patient	yes	Female	33.7	tissue: whole blood	1	SCAN	Caucasian	Germany	at least two episodes of depression satisfying DSM-IV or ICD10 criteria	MINI questionnaire
GSM2612172	whole_blood_case	major depressive disorder (MDD) patient	yes	Female	55.6	tissue: whole blood	1	SCAN	Caucasian	Germany	at least two episodes of depression satisfying DSM-IV or ICD10 criteria	MINI questionnaire
GSM2612173	whole_blood_case	major depressive disorder (MDD) patient	yes	Female	49.9	tissue: whole blood	1	SCAN	Caucasian	Germany	at least two episodes of depression satisfying DSM-IV or ICD10 criteria	MINI questionnaire
GSM2612174	whole_blood_case	major depressive disorder (MDD) patient	yes	Male	54.9	tissue: whole blood	1	SCAN	Caucasian	Germany	at least two episodes of depression satisfying DSM-IV or ICD10 criteria	MINI questionnaire
GSM2612175	whole_blood_case	major depressive disorder (MDD) patient	yes	Female	64	tissue: whole blood	1	SCAN	Caucasian	Germany	at least two episodes of depression satisfying DSM-IV or ICD10 criteria	MINI questionnaire
GSM2612176	whole_blood_case	major depressive disorder (MDD) patient	yes	Male	35.6	tissue: whole blood	1	SCAN	Caucasian	Germany	at least two episodes of depression satisfying DSM-IV or ICD10 criteria	MINI questionnaire
GSM2612177	whole_blood_case	major depressive disorder (MDD) patient	yes	Female	37.1	tissue: whole blood	1	SCAN	Caucasian	Germany	at least two episodes of depression satisfying DSM-IV or ICD10 criteria	MINI questionnaire
GSM2612178	whole_blood_case	major depressive disorder (MDD) patient	yes	Male	54.7	tissue: whole blood	1	SCAN	Caucasian	Germany	at least two episodes of depression satisfying DSM-IV or ICD10 criteria	MINI questionnaire
GSM2612179	whole_blood_case	major depressive disorder (MDD) patient	yes	Female	40.8	tissue: whole blood	1	SCAN	Caucasian	Germany	at least two episodes of depression satisfying DSM-IV or ICD10 criteria	MINI questionnaire
GSM2612180	whole_blood_case	major depressive disorder (MDD) patient	yes	Female	64.7	tissue: whole blood	1	SCAN	Caucasian	Germany	at least two episodes of depression satisfying DSM-IV or ICD10 criteria	MINI questionnaire
GSM2612181	whole_blood_case	major depressive disorder (MDD) patient	yes	Female	52.9	tissue: whole blood	1	SCAN	Caucasian	Germany	at least two episodes of depression satisfying DSM-IV or ICD10 criteria	MINI questionnaire
GSM2612182	whole_blood_case	major depressive disorder (MDD) patient	yes	Female	35.7	tissue: whole blood	1	SCAN	Caucasian	Germany	at least two episodes of depression satisfying DSM-IV or ICD10 criteria	MINI questionnaire
GSM2612183	whole_blood_case	major depressive disorder (MDD) patient	yes	Female	44.6	tissue: whole blood	1	SCAN	Caucasian	Germany	at least two episodes of depression satisfying DSM-IV or ICD10 criteria	MINI questionnaire
GSM2612184	whole_blood_case	major depressive disorder (MDD) patient	yes	Female	31.7	tissue: whole blood	1	SCAN	Caucasian	Germany	at least two episodes of depression satisfying DSM-IV or ICD10 criteria	MINI questionnaire
GSM2612185	whole_blood_case	major depressive disorder (MDD) patient	yes	Female	42.7	tissue: whole blood	1	SCAN	Caucasian	Germany	at least two episodes of depression satisfying DSM-IV or ICD10 criteria	MINI questionnaire
GSM2612186	whole_blood_case	major depressive disorder (MDD) patient	yes	Female	51	tissue: whole blood	1	SCAN	Caucasian	Germany	at least two episodes of depression satisfying DSM-IV or ICD10 criteria	MINI questionnaire
GSM2612187	whole_blood_case	major depressive disorder (MDD) patient	yes	Female	72.2	tissue: whole blood	1	SCAN	Caucasian	Germany	at least two episodes of depression satisfying DSM-IV or ICD10 criteria	MINI questionnaire
GSM2612188	whole_blood_case	major depressive disorder (MDD) patient	yes	Female	48.5	tissue: whole blood	1	SCAN	Caucasian	Germany	at least two episodes of depression satisfying DSM-IV or ICD10 criteria	MINI questionnaire
GSM2612189	whole_blood_case	major depressive disorder (MDD) patient	yes	Female	64.5	tissue: whole blood	1	SCAN	Caucasian	Germany	at least two episodes of depression satisfying DSM-IV or ICD10 criteria	MINI questionnaire
GSM2612190	whole_blood_case	major depressive disorder (MDD) patient	yes	Female	52.6	tissue: whole blood	1	SCAN	Caucasian	Germany	at least two episodes of depression satisfying DSM-IV or ICD10 criteria	MINI questionnaire
GSM2612191	whole_blood_case	major depressive disorder (MDD) patient	yes	Female	35.3	tissue: whole blood	1	SCAN	Caucasian	Germany	at least two episodes of depression satisfying DSM-IV or ICD10 criteria	MINI questionnaire

## Sheet: Batch2
Sample_geo_accession	Sample Type	Subject Type	Anxiety	Gender	Age	Sample_characteristics_ch	Batch	Method of Diagnosis	Ethnicity	Country	Diagnosis	Anxiety disorder
GSM2612192	whole_blood_control	healthy control	no	Female	71.2	tissue: whole blood	2	SCAN	Caucasian	Germany	no evidence for schizophrenia, anxiety and mood disorders using the Composite International Diagnostic Screener
GSM2612197	whole_blood_control	healthy control	no	Female	53.6	tissue: whole blood	2	SCAN	Caucasian	Germany	no evidence for schizophrenia, anxiety and mood disorders using the Composite International Diagnostic Screener
GSM2612199	whole_blood_control	healthy control	no	Female	67.4	tissue: whole blood	2	SCAN	Caucasian	Germany	no evidence for schizophrenia, anxiety and mood disorders using the Composite International Diagnostic Screener
GSM2612203	whole_blood_control	healthy control	no	Male	55.7	tissue: whole blood	2	SCAN	Caucasian	Germany	no evidence for schizophrenia, anxiety and mood disorders using the Composite International Diagnostic Screener
GSM2612206	whole_blood_control	healthy control	no	Female	62.4	tissue: whole blood	2	SCAN	Caucasian	Germany	no evidence for schizophrenia, anxiety and mood disorders using the Composite International Diagnostic Screener
GSM2612216	whole_blood_control	healthy control	no	Male	34.6	tissue: whole blood	2	SCAN	Caucasian	Germany	no evidence for schizophrenia, anxiety and mood disorders using the Composite International Diagnostic Screener
GSM2612217	whole_blood_control	healthy control	no	Male	43.7	tissue: whole blood	2	SCAN	Caucasian	Germany	no evidence for schizophrenia, anxiety and mood disorders using the Composite International Diagnostic Screener
GSM2612218	whole_blood_control	healthy control	no	Male	65.5	tissue: whole blood	2	SCAN	Caucasian	Germany	no evidence for schizophrenia, anxiety and mood disorders using the Composite International Diagnostic Screener
GSM2612227	whole_blood_control	healthy control	no	Female	49.3	tissue: whole blood	2	SCAN	Caucasian	Germany	no evidence for schizophrenia, anxiety and mood disorders using the Composite International Diagnostic Screener
GSM2612230	whole_blood_control	healthy control	no	Female	50.8	tissue: whole blood	2	SCAN	Caucasian	Germany	no evidence for schizophrenia, anxiety and mood disorders using the Composite International Diagnostic Screener
GSM2612234	whole_blood_control	healthy control	no	Female	69.2	tissue: whole blood	2	SCAN	Caucasian	Germany	no evidence for schizophrenia, anxiety and mood disorders using the Composite International Diagnostic Screener
GSM2612236	whole_blood_control	healthy control	no	Male	35.1	tissue: whole blood	2	SCAN	Caucasian	Germany	no evidence for schizophrenia, anxiety and mood disorders using the Composite International Diagnostic Screener
GSM2612238	whole_blood_control	healthy control	no	Male	55.4	tissue: whole blood	2	SCAN	Caucasian	Germany	no evidence for schizophrenia, anxiety and mood disorders using the Composite International Diagnostic Screener
GSM2612239	whole_blood_control	healthy control	no	Male	53.2	tissue: whole blood	2	SCAN	Caucasian	Germany	no evidence for schizophrenia, anxiety and mood disorders using the Composite International Diagnostic Screener
GSM2612241	whole_blood_control	healthy control	no	Female	48.6	tissue: whole blood	2	SCAN	Caucasian	Germany	no evidence for schizophrenia, anxiety and mood disorders using the Composite International Diagnostic Screener
GSM2612245	whole_blood_control	healthy control	no	Female	55.9	tissue: whole blood	2	SCAN	Caucasian	Germany	no evidence for schizophrenia, anxiety and mood disorders using the Composite International Diagnostic Screener
GSM2612250	whole_blood_control	healthy control	no	Male	45.1	tissue: whole blood	2	SCAN	Caucasian	Germany	no evidence for schizophrenia, anxiety and mood disorders using the Composite International Diagnostic Screener
GSM2612251	whole_blood_control	healthy control	no	Female	49.5	tissue: whole blood	2	SCAN	Caucasian	Germany	no evidence for schizophrenia, anxiety and mood disorders using the Composite International Diagnostic Screener
GSM2612252	whole_blood_control	healthy control	no	Female	46.2	tissue: whole blood	2	SCAN	Caucasian	Germany	no evidence for schizophrenia, anxiety and mood disorders using the Composite International Diagnostic Screener
GSM2612259	whole_blood_control	healthy control	no	Female	40.1	tissue: whole blood	2	SCAN	Caucasian	Germany	no evidence for schizophrenia, anxiety and mood disorders using the Composite International Diagnostic Screener
GSM2612268	whole_blood_control	healthy control	no	Female	46.6	tissue: whole blood	2	SCAN	Caucasian	Germany	no evidence for schizophrenia, anxiety and mood disorders using the Composite International Diagnostic Screener
GSM2612272	whole_blood_control	healthy control	no	Female	32.7	tissue: whole blood	2	SCAN	Caucasian	Germany	no evidence for schizophrenia, anxiety and mood disorders using the Composite International Diagnostic Screener
GSM2612275	whole_blood_control	healthy control	no	Female	62.3	tissue: whole blood	2	SCAN	Caucasian	Germany	no evidence for schizophrenia, anxiety and mood disorders using the Composite International Diagnostic Screener
GSM2612279	whole_blood_control	healthy control	no	Female	52.6	tissue: whole blood	2	SCAN	Caucasian	Germany	no evidence for schizophrenia, anxiety and mood disorders using the Composite International Diagnostic Screener
GSM2612284	whole_blood_control	healthy control	no	Female	73.1	tissue: whole blood	2	SCAN	Caucasian	Germany	no evidence for schizophrenia, anxiety and mood disorders using the Composite International Diagnostic Screener
GSM2612233	whole_blood_control	healthy control	no	Female	39.1	tissue: whole blood	2	SCAN	Caucasian	Germany	no evidence for schizophrenia, anxiety and mood disorders using the Composite International Diagnostic Screener
GSM2612237	whole_blood_control	healthy control	no	Female	65.4	tissue: whole blood	2	SCAN	Caucasian	Germany	no evidence for schizophrenia, anxiety and mood disorders using the Composite International Diagnostic Screener
GSM2612248	whole_blood_control	healthy control	no	Female	59.7	tissue: whole blood	2	SCAN	Caucasian	Germany	no evidence for schizophrenia, anxiety and mood disorders using the Composite International Diagnostic Screener
GSM2612278	whole_blood_control	healthy control	no	Female	66.7	tissue: whole blood	2	SCAN	Caucasian	Germany	no evidence for schizophrenia, anxiety and mood disorders using the Composite International Diagnostic Screener
GSM2612280	whole_blood_control	healthy control	no	Female	62.2	tissue: whole blood	2	SCAN	Caucasian	Germany	no evidence for schizophrenia, anxiety and mood disorders using the Composite International Diagnostic Screener
GSM2612286	whole_blood_control	healthy control	no	Female	31.2	tissue: whole blood	2	SCAN	Caucasian	Germany	no evidence for schizophrenia, anxiety and mood disorders using the Composite International Diagnostic Screener
GSM2612287	whole_blood_control	healthy control	no	Female	61.2	tissue: whole blood	2	SCAN	Caucasian	Germany	no evidence for schizophrenia, anxiety and mood disorders using the Composite International Diagnostic Screener
GSM2612200	whole_blood_case	major depressive disorder (MDD) patient	no	Female	67.2	tissue: whole blood	2	SCAN	Caucasian	Germany	at least two episodes of depression satisfying DSM-IV or ICD10 criteria
GSM2612201	whole_blood_case	major depressive disorder (MDD) patient	no	Female	50.6	tissue: whole blood	2	SCAN	Caucasian	Germany	at least two episodes of depression satisfying DSM-IV or ICD10 criteria
GSM2612205	whole_blood_case	major depressive disorder (MDD) patient	no	Male	53.7	tissue: whole blood	2	SCAN	Caucasian	Germany	at least two episodes of depression satisfying DSM-IV or ICD10 criteria
GSM2612209	whole_blood_case	major depressive disorder (MDD) patient	no	Male	34.5	tissue: whole blood	2	SCAN	Caucasian	Germany	at least two episodes of depression satisfying DSM-IV or ICD10 criteria
GSM2612210	whole_blood_case	major depressive disorder (MDD) patient	no	Female	53.7	tissue: whole blood	2	SCAN	Caucasian	Germany	at least two episodes of depression satisfying DSM-IV or ICD10 criteria
GSM2612212	whole_blood_case	major depressive disorder (MDD) patient	no	Female	49.3	tissue: whole blood	2	SCAN	Caucasian	Germany	at least two episodes of depression satisfying DSM-IV or ICD10 criteria
GSM2612213	whole_blood_case	major depressive disorder (MDD) patient	no	Male	35.9	tissue: whole blood	2	SCAN	Caucasian	Germany	at least two episodes of depression satisfying DSM-IV or ICD10 criteria
GSM2612214	whole_blood_case	major depressive disorder (MDD) patient	no	Female	63.3	tissue: whole blood	2	SCAN	Caucasian	Germany	at least two episodes of depression satisfying DSM-IV or ICD10 criteria
GSM2612215	whole_blood_case	major depressive disorder (MDD) patient	no	Female	65.6	tissue: whole blood	2	SCAN	Caucasian	Germany	at least two episodes of depression satisfying DSM-IV or ICD10 criteria
GSM2612220	whole_blood_case	major depressive disorder (MDD) patient	no	Female	39.3	tissue: whole blood	2	SCAN	Caucasian	Germany	at least two episodes of depression satisfying DSM-IV or ICD10 criteria
GSM2612225	whole_blood_case	major depressive disorder (MDD) patient	no	Female	70.9	tissue: whole blood	2	SCAN	Caucasian	Germany	at least two episodes of depression satisfying DSM-IV or ICD10 criteria
GSM2612228	whole_blood_case	major depressive disorder (MDD) patient	no	Male	65	tissue: whole blood	2	SCAN	Caucasian	Germany	at least two episodes of depression satisfying DSM-IV or ICD10 criteria
GSM2612244	whole_blood_case	major depressive disorder (MDD) patient	no	Female	59.9	tissue: whole blood	2	SCAN	Caucasian	Germany	at least two episodes of depression satisfying DSM-IV or ICD10 criteria
GSM2612247	whole_blood_case	major depressive disorder (MDD) patient	no	Female	61.1	tissue: whole blood	2	SCAN	Caucasian	Germany	at least two episodes of depression satisfying DSM-IV or ICD10 criteria
GSM2612254	whole_blood_case	major depressive disorder (MDD) patient	no	Female	62.3	tissue: whole blood	2	SCAN	Caucasian	Germany	at least two episodes of depression satisfying DSM-IV or ICD10 criteria
GSM2612255	whole_blood_case	major depressive disorder (MDD) patient	no	Female	52.7	tissue: whole blood	2	SCAN	Caucasian	Germany	at least two episodes of depression satisfying DSM-IV or ICD10 criteria
GSM2612257	whole_blood_case	major depressive disorder (MDD) patient	no	Female	67.1	tissue: whole blood	2	SCAN	Caucasian	Germany	at least two episodes of depression satisfying DSM-IV or ICD10 criteria
GSM2612258	whole_blood_case	major depressive disorder (MDD) patient	no	Female	32.5	tissue: whole blood	2	SCAN	Caucasian	Germany	at least two episodes of depression satisfying DSM-IV or ICD10 criteria
GSM2612262	whole_blood_case	major depressive disorder (MDD) patient	no	Female	46.8	tissue: whole blood	2	SCAN	Caucasian	Germany	at least two episodes of depression satisfying DSM-IV or ICD10 criteria
GSM2612267	whole_blood_case	major depressive disorder (MDD) patient	no	Female	72.6	tissue: whole blood	2	SCAN	Caucasian	Germany	at least two episodes of depression satisfying DSM-IV or ICD10 criteria
GSM2612269	whole_blood_case	major depressive disorder (MDD) patient	no	Female	49.4	tissue: whole blood	2	SCAN	Caucasian	Germany	at least two episodes of depression satisfying DSM-IV or ICD10 criteria
GSM2612270	whole_blood_case	major depressive disorder (MDD) patient	no	Male	44.8	tissue: whole blood	2	SCAN	Caucasian	Germany	at least two episodes of depression satisfying DSM-IV or ICD10 criteria
GSM2612271	whole_blood_case	major depressive disorder (MDD) patient	no	Female	55.5	tissue: whole blood	2	SCAN	Caucasian	Germany	at least two episodes of depression satisfying DSM-IV or ICD10 criteria
GSM2612277	whole_blood_case	major depressive disorder (MDD) patient	no	Female	46.5	tissue: whole blood	2	SCAN	Caucasian	Germany	at least two episodes of depression satisfying DSM-IV or ICD10 criteria
GSM2612193	whole_blood_case	major depressive disorder (MDD) patient	no	Male	43.5	tissue: whole blood	2	SCAN	Caucasian	Germany	at least two episodes of depression satisfying DSM-IV or ICD10 criteria
GSM2612195	whole_blood_case	major depressive disorder (MDD) patient	no	Female	69.8	tissue: whole blood	2	SCAN	Caucasian	Germany	at least two episodes of depression satisfying DSM-IV or ICD10 criteria
GSM2612211	whole_blood_case	major depressive disorder (MDD) patient	no	Male	56	tissue: whole blood	2	SCAN	Caucasian	Germany	at least two episodes of depression satisfying DSM-IV or ICD10 criteria
GSM2612219	whole_blood_case	major depressive disorder (MDD) patient	no	Male	55.8	tissue: whole blood	2	SCAN	Caucasian	Germany	at least two episodes of depression satisfying DSM-IV or ICD10 criteria
GSM2612246	whole_blood_case	major depressive disorder (MDD) patient	no	Female	40.5	tissue: whole blood	2	SCAN	Caucasian	Germany	at least two episodes of depression satisfying DSM-IV or ICD10 criteria
GSM2612256	whole_blood_case	major depressive disorder (MDD) patient	no	Female	48.6	tissue: whole blood	2	SCAN	Caucasian	Germany	at least two episodes of depression satisfying DSM-IV or ICD10 criteria
GSM2612282	whole_blood_case	major depressive disorder (MDD) patient	no	Female	32	tissue: whole blood	2	SCAN	Caucasian	Germany	at least two episodes of depression satisfying DSM-IV or ICD10 criteria
GSM2612283	whole_blood_case	major depressive disorder (MDD) patient	no	Female	62.3	tissue: whole blood	2	SCAN	Caucasian	Germany	at least two episodes of depression satisfying DSM-IV or ICD10 criteria
GSM2612194	whole_blood_case	major depressive disorder (MDD) patient	yes	Male	55.7	tissue: whole blood	2	SCAN	Caucasian	Germany	at least two episodes of depression satisfying DSM-IV or ICD10 criteria	MINI questionnaire
GSM2612196	whole_blood_case	major depressive disorder (MDD) patient	yes	Female	39.1	tissue: whole blood	2	SCAN	Caucasian	Germany	at least two episodes of depression satisfying DSM-IV or ICD10 criteria	MINI questionnaire
GSM2612202	whole_blood_case	major depressive disorder (MDD) patient	yes	Male	35.1	tissue: whole blood	2	SCAN	Caucasian	Germany	at least two episodes of depression satisfying DSM-IV or ICD10 criteria	MINI questionnaire
GSM2612204	whole_blood_case	major depressive disorder (MDD) patient	yes	Female	62.9	tissue: whole blood	2	SCAN	Caucasian	Germany	at least two episodes of depression satisfying DSM-IV or ICD10 criteria	MINI questionnaire
GSM2612207	whole_blood_case	major depressive disorder (MDD) patient	yes	Female	69.8	tissue: whole blood	2	SCAN	Caucasian	Germany	at least two episodes of depression satisfying DSM-IV or ICD10 criteria	MINI questionnaire
GSM2612208	whole_blood_case	major depressive disorder (MDD) patient	yes	Male	34.4	tissue: whole blood	2	SCAN	Caucasian	Germany	at least two episodes of depression satisfying DSM-IV or ICD10 criteria	MINI questionnaire
GSM2612221	whole_blood_case	major depressive disorder (MDD) patient	yes	Female	50.8	tissue: whole blood	2	SCAN	Caucasian	Germany	at least two episodes of depression satisfying DSM-IV or ICD10 criteria	MINI questionnaire
GSM2612222	whole_blood_case	major depressive disorder (MDD) patient	yes	Male	43.7	tissue: whole blood	2	SCAN	Caucasian	Germany	at least two episodes of depression satisfying DSM-IV or ICD10 criteria	MINI questionnaire
GSM2612223	whole_blood_case	major depressive disorder (MDD) patient	yes	Male	64.7	tissue: whole blood	2	SCAN	Caucasian	Germany	at least two episodes of depression satisfying DSM-IV or ICD10 criteria	MINI questionnaire
GSM2612224	whole_blood_case	major depressive disorder (MDD) patient	yes	Male	55.4	tissue: whole blood	2	SCAN	Caucasian	Germany	at least two episodes of depression satisfying DSM-IV or ICD10 criteria	MINI questionnaire
GSM2612226	whole_blood_case	major depressive disorder (MDD) patient	yes	Female	71.2	tissue: whole blood	2	SCAN	Caucasian	Germany	at least two episodes of depression satisfying DSM-IV or ICD10 criteria	MINI questionnaire
GSM2612229	whole_blood_case	major depressive disorder (MDD) patient	yes	Female	65.9	tissue: whole blood	2	SCAN	Caucasian	Germany	at least two episodes of depression satisfying DSM-IV or ICD10 criteria	MINI questionnaire
GSM2612231	whole_blood_case	major depressive disorder (MDD) patient	yes	Female	53.5	tissue: whole blood	2	SCAN	Caucasian	Germany	at least two episodes of depression satisfying DSM-IV or ICD10 criteria	MINI questionnaire
GSM2612232	whole_blood_case	major depressive disorder (MDD) patient	yes	Female	67.5	tissue: whole blood	2	SCAN	Caucasian	Germany	at least two episodes of depression satisfying DSM-IV or ICD10 criteria	MINI questionnaire
GSM2612235	whole_blood_case	major depressive disorder (MDD) patient	yes	Male	53	tissue: whole blood	2	SCAN	Caucasian	Germany	at least two episodes of depression satisfying DSM-IV or ICD10 criteria	MINI questionnaire
GSM2612240	whole_blood_case	major depressive disorder (MDD) patient	yes	Female	46.5	tissue: whole blood	2	SCAN	Caucasian	Germany	at least two episodes of depression satisfying DSM-IV or ICD10 criteria	MINI questionnaire
GSM2612249	whole_blood_case	major depressive disorder (MDD) patient	yes	Female	40.1	tissue: whole blood	2	SCAN	Caucasian	Germany	at least two episodes of depression satisfying DSM-IV or ICD10 criteria	MINI questionnaire
GSM2612253	whole_blood_case	major depressive disorder (MDD) patient	yes	Female	49.6	tissue: whole blood	2	SCAN	Caucasian	Germany	at least two episodes of depression satisfying DSM-IV or ICD10 criteria	MINI questionnaire
GSM2612260	whole_blood_case	major depressive disorder (MDD) patient	yes	Female	31.7	tissue: whole blood	2	SCAN	Caucasian	Germany	at least two episodes of depression satisfying DSM-IV or ICD10 criteria	MINI questionnaire
GSM2612261	whole_blood_case	major depressive disorder (MDD) patient	yes	Female	72.8	tissue: whole blood	2	SCAN	Caucasian	Germany	at least two episodes of depression satisfying DSM-IV or ICD10 criteria	MINI questionnaire
GSM2612263	whole_blood_case	major depressive disorder (MDD) patient	yes	Female	55.8	tissue: whole blood	2	SCAN	Caucasian	Germany	at least two episodes of depression satisfying DSM-IV or ICD10 criteria	MINI questionnaire
GSM2612264	whole_blood_case	major depressive disorder (MDD) patient	yes	Female	66.9	tissue: whole blood	2	SCAN	Caucasian	Germany	at least two episodes of depression satisfying DSM-IV or ICD10 criteria	MINI questionnaire
GSM2612265	whole_blood_case	major depressive disorder (MDD) patient	yes	Female	46.5	tissue: whole blood	2	SCAN	Caucasian	Germany	at least two episodes of depression satisfying DSM-IV or ICD10 criteria	MINI questionnaire
GSM2612266	whole_blood_case	major depressive disorder (MDD) patient	yes	Female	59.8	tissue: whole blood	2	SCAN	Caucasian	Germany	at least two episodes of depression satisfying DSM-IV or ICD10 criteria	MINI questionnaire
GSM2612273	whole_blood_case	major depressive disorder (MDD) patient	yes	Female	52.7	tissue: whole blood	2	SCAN	Caucasian	Germany	at least two episodes of depression satisfying DSM-IV or ICD10 criteria	MINI questionnaire
GSM2612274	whole_blood_case	major depressive disorder (MDD) patient	yes	Female	32.4	tissue: whole blood	2	SCAN	Caucasian	Germany	at least two episodes of depression satisfying DSM-IV or ICD10 criteria	MINI questionnaire
GSM2612276	whole_blood_case	major depressive disorder (MDD) patient	yes	Male	45.2	tissue: whole blood	2	SCAN	Caucasian	Germany	at least two episodes of depression satisfying DSM-IV or ICD10 criteria	MINI questionnaire
GSM2612281	whole_blood_case	major depressive disorder (MDD) patient	yes	Female	48.6	tissue: whole blood	2	SCAN	Caucasian	Germany	at least two episodes of depression satisfying DSM-IV or ICD10 criteria	MINI questionnaire
GSM2612198	whole_blood_case	major depressive disorder (MDD) patient	yes	Female	49.3	tissue: whole blood	2	SCAN	Caucasian	Germany	at least two episodes of depression satisfying DSM-IV or ICD10 criteria	MINI questionnaire
GSM2612242	whole_blood_case	major depressive disorder (MDD) patient	yes	Female	62.3	tissue: whole blood	2	SCAN	Caucasian	Germany	at least two episodes of depression satisfying DSM-IV or ICD10 criteria	MINI questionnaire
GSM2612243	whole_blood_case	major depressive disorder (MDD) patient	yes	Female	62.2	tissue: whole blood	2	SCAN	Caucasian	Germany	at least two episodes of depression satisfying DSM-IV or ICD10 criteria	MINI questionnaire
GSM2612285	whole_blood_case	major depressive disorder (MDD) patient	yes	Female	61.3	tissue: whole blood	2	SCAN	Caucasian	Germany	at least two episodes of depression satisfying DSM-IV or ICD10 criteria	MINI questionnaire
