# Supplementary material for: Integrative bioinformatics and artificial intelligence analyses of transcriptomics data identified genes associated with major depressive disorders including NRG1
Source: Neurobiol Stress. 2023 Jul 7;26:100555. doi: 10.1016/j.ynstr.2023.100555 (PMC10423927; doi:10.1016/j.ynstr.2023.100555)
Supplement: Multimedia component 2 [file mmc2.xlsx]

## Sheet: Batch 1
Collection	Gene Set	Size of overlapped genes	SOURCE	Enrichment Score	Normalised Enrichment Score	Nominal p-value	FDR q-value	FWER p-val	Tag %	Gene %	Signal	FDR (median)	global.p.value
C1	chr15q22	17	http://www.gsea-msigdb.org/gsea/msigdb/cards/chr15q22	0.57104	1.8948	0	0.12751	0.062	0.471	0.264	0.348	0	0.062
C1	chr1q25	16	http://www.gsea-msigdb.org/gsea/msigdb/cards/chr1q25	0.65202	1.8219	0	0.16032	0.143	0.312	0.112	0.279	0	0.063
C1	chr8q22	22	http://www.gsea-msigdb.org/gsea/msigdb/cards/chr8q22	0.60576	1.6479	0.005803	0.63385	0.576	0.545	0.226	0.425	0.55417	0.256
C1	chr15q26	19	http://www.gsea-msigdb.org/gsea/msigdb/cards/chr15q26	0.55638	1.6191	0.01829	0.59625	0.663	0.368	0.159	0.312	0.48897	0.222
C1	chr7q36	13	http://www.gsea-msigdb.org/gsea/msigdb/cards/chr7q36	0.64118	1.6154	0.01626	0.48833	0.669	0.692	0.26	0.514	0.40303	0.141
C1	chr11p15	32	http://www.gsea-msigdb.org/gsea/msigdb/cards/chr11p15	0.46319	1.5867	0.01225	0.51678	0.746	0.406	0.251	0.307	0.45238	0.139
C1	chr11q12	19	http://www.gsea-msigdb.org/gsea/msigdb/cards/chr11q12	0.60993	1.5636	0.02196	0.5399	0.809	0.316	0.0999	0.286	0.45238	0.153
C1	chr17q24	10	http://www.gsea-msigdb.org/gsea/msigdb/cards/chr17q24	0.59103	1.5591	0.03914	0.49011	0.818	0.7	0.293	0.497	0.41563	0.104
C1	chr17q11	16	http://www.gsea-msigdb.org/gsea/msigdb/cards/chr17q11	0.44147	1.5124	0.04508	0.62112	0.904	0.5	0.346	0.329	0.57114	0.165
C1	chr7q21	19	http://www.gsea-msigdb.org/gsea/msigdb/cards/chr7q21	0.55883	1.5035	0.03704	0.54673	0.921	0.368	0.151	0.315	0.50734	0.107
C2	INGRAM_SHH_TARGETS_DN	15	http://www.gsea-msigdb.org/gsea/msigdb/cards/INGRAM_SHH_TARGETS_DN	0.68746	2.0748	0	0.16458	0.072	0.333	0.0726	0.311	0	0.072
C2	MEISSNER_NPC_HCP_WITH_H3_UNMETHYLATED	51	http://www.gsea-msigdb.org/gsea/msigdb/cards/MEISSNER_NPC_HCP_WITH_H3_UNMETHYLATED	0.52442	2.0396	0	0.14915	0.117	0.373	0.192	0.306	0	0.061
C2	CAIRO_LIVER_DEVELOPMENT_DN	42	http://www.gsea-msigdb.org/gsea/msigdb/cards/CAIRO_LIVER_DEVELOPMENT_DN	0.6274	2.0242	0	0.12563	0.142	0.333	0.0923	0.306	0	0.043
C2	LIU_VAV3_PROSTATE_CARCINOGENESIS_UP	20	http://www.gsea-msigdb.org/gsea/msigdb/cards/LIU_VAV3_PROSTATE_CARCINOGENESIS_UP	0.66821	2.016	0	0.1042	0.155	0.65	0.229	0.504	0	0.026
C2	PID_ARF6_TRAFFICKING_PATHWAY	10	http://www.gsea-msigdb.org/gsea/msigdb/cards/PID_ARF6_TRAFFICKING_PATHWAY	0.78164	1.9695	0	0.17285	0.269	0.5	0.0601	0.471	0	0.033
C2	HOSHIDA_LIVER_CANCER_LATE_RECURRENCE_UP	12	http://www.gsea-msigdb.org/gsea/msigdb/cards/HOSHIDA_LIVER_CANCER_LATE_RECURRENCE_UP	0.64047	1.9562	0	0.17854	0.316	0.583	0.222	0.456	0	0.036
C2	BOYLAN_MULTIPLE_MYELOMA_C_D_DN	90	http://www.gsea-msigdb.org/gsea/msigdb/cards/BOYLAN_MULTIPLE_MYELOMA_C_D_DN	0.51535	1.9437	0	0.18402	0.354	0.567	0.328	0.392	0	0.032
C2	LEE_BMP2_TARGETS_UP	167	http://www.gsea-msigdb.org/gsea/msigdb/cards/LEE_BMP2_TARGETS_UP	0.45472	1.9309	0	0.19223	0.399	0.365	0.245	0.29	0	0.035
C2	SMID_BREAST_CANCER_BASAL_DN	144	http://www.gsea-msigdb.org/gsea/msigdb/cards/SMID_BREAST_CANCER_BASAL_DN	0.4262	1.8953	0	0.28023	0.519	0.431	0.346	0.295	0.14421	0.052
C2	MIKKELSEN_MEF_HCP_WITH_H3K27ME3	34	http://www.gsea-msigdb.org/gsea/msigdb/cards/MIKKELSEN_MEF_HCP_WITH_H3K27ME3	0.60194	1.876	0	0.31501	0.583	0.471	0.183	0.388	0.1665	0.061
C2	CHEMNITZ_RESPONSE_TO_PROSTAGLANDIN_E2_DN	71	http://www.gsea-msigdb.org/gsea/msigdb/cards/CHEMNITZ_RESPONSE_TO_PROSTAGLANDIN_E2_DN	0.4798	1.8625	0	0.33401	0.629	0.324	0.221	0.258	0.18914	0.068
C2	LINDGREN_BLADDER_CANCER_CLUSTER_2B	76	http://www.gsea-msigdb.org/gsea/msigdb/cards/LINDGREN_BLADDER_CANCER_CLUSTER_2B	0.43931	1.8543	0	0.34288	0.674	0.316	0.189	0.262	0.2062	0.07
C2	MULLIGHAN_NPM1_SIGNATURE_3_DN	30	http://www.gsea-msigdb.org/gsea/msigdb/cards/MULLIGHAN_NPM1_SIGNATURE_3_DN	0.54273	1.8484	0.005837	0.33988	0.694	0.5	0.251	0.378	0.20609	0.072
C2	GAUSSMANN_MLL_AF4_FUSION_TARGETS_G_UP	49	http://www.gsea-msigdb.org/gsea/msigdb/cards/GAUSSMANN_MLL_AF4_FUSION_TARGETS_G_UP	0.4979	1.8484	0.00207	0.3156	0.694	0.531	0.35	0.35	0.19137	0.056
C2	PARENT_MTOR_SIGNALING_UP	132	http://www.gsea-msigdb.org/gsea/msigdb/cards/PARENT_MTOR_SIGNALING_UP	0.37227	1.8466	0	0.30154	0.7	0.5	0.439	0.292	0.18246	0.048
C2	RASHI_RESPONSE_TO_IONIZING_RADIATION_2	31	http://www.gsea-msigdb.org/gsea/msigdb/cards/RASHI_RESPONSE_TO_IONIZING_RADIATION_2	0.56232	1.8357	0	0.3233	0.737	0.581	0.291	0.416	0.20215	0.053
C2	SANSOM_APC_TARGETS_UP	25	http://www.gsea-msigdb.org/gsea/msigdb/cards/SANSOM_APC_TARGETS_UP	0.56349	1.8295	0.002053	0.32753	0.757	0.48	0.251	0.362	0.21496	0.057
C2	PID_E2F_PATHWAY	21	http://www.gsea-msigdb.org/gsea/msigdb/cards/PID_E2F_PATHWAY	0.61421	1.8293	0.002066	0.31038	0.758	0.381	0.184	0.313	0.20436	0.049
C2	MCBRYAN_PUBERTAL_BREAST_4_5WK_DN	42	http://www.gsea-msigdb.org/gsea/msigdb/cards/MCBRYAN_PUBERTAL_BREAST_4_5WK_DN	0.45233	1.8283	0	0.29697	0.761	0.452	0.355	0.296	0.19729	0.044
C2	REACTOME_BIOLOGICAL_OXIDATIONS	28	http://www.gsea-msigdb.org/gsea/msigdb/cards/REACTOME_BIOLOGICAL_OXIDATIONS	0.53812	1.8244	0	0.29605	0.77	0.464	0.288	0.334	0.19284	0.041
C2	PURBEY_TARGETS_OF_CTBP1_NOT_SATB1_UP	61	http://www.gsea-msigdb.org/gsea/msigdb/cards/PURBEY_TARGETS_OF_CTBP1_NOT_SATB1_UP	0.50692	1.8171	0	0.30627	0.791	0.361	0.189	0.298	0.20056	0.046
C2	MEISSNER_NPC_HCP_WITH_H3K4ME2_AND_H3K27ME3	26	http://www.gsea-msigdb.org/gsea/msigdb/cards/MEISSNER_NPC_HCP_WITH_H3K4ME2_AND_H3K27ME3	0.54986	1.8157	0.001961	0.29714	0.796	0.5	0.228	0.389	0.19714	0.039
C2	HSIAO_LIVER_SPECIFIC_GENES	31	http://www.gsea-msigdb.org/gsea/msigdb/cards/HSIAO_LIVER_SPECIFIC_GENES	0.57652	1.8112	0.004149	0.29824	0.81	0.452	0.192	0.368	0.19556	0.041
C2	MULLIGHAN_MLL_SIGNATURE_1_DN	50	http://www.gsea-msigdb.org/gsea/msigdb/cards/MULLIGHAN_MLL_SIGNATURE_1_DN	0.47024	1.8097	0	0.29003	0.811	0.44	0.296	0.314	0.19143	0.038
C2	BENPORATH_PRC2_TARGETS	56	http://www.gsea-msigdb.org/gsea/msigdb/cards/BENPORATH_PRC2_TARGETS	0.50949	1.8091	0	0.2806	0.811	0.375	0.191	0.309	0.18453	0.036
C2	CASORELLI_ACUTE_PROMYELOCYTIC_LEUKEMIA_UP	59	http://www.gsea-msigdb.org/gsea/msigdb/cards/CASORELLI_ACUTE_PROMYELOCYTIC_LEUKEMIA_UP	0.46526	1.8083	0.002066	0.27225	0.811	0.542	0.332	0.369	0.17834	0.036
C2	ODONNELL_TARGETS_OF_MYC_AND_TFRC_UP	21	http://www.gsea-msigdb.org/gsea/msigdb/cards/ODONNELL_TARGETS_OF_MYC_AND_TFRC_UP	0.52263	1.8079	0.002066	0.26334	0.812	0.667	0.357	0.431	0.17302	0.032
C2	YOSHIMURA_MAPK8_TARGETS_UP	135	http://www.gsea-msigdb.org/gsea/msigdb/cards/YOSHIMURA_MAPK8_TARGETS_UP	0.42027	1.8067	0	0.25782	0.814	0.363	0.276	0.274	0.17263	0.027
C2	HELLER_HDAC_TARGETS_DN	78	http://www.gsea-msigdb.org/gsea/msigdb/cards/HELLER_HDAC_TARGETS_DN	0.41962	1.8052	0	0.25311	0.819	0.462	0.346	0.309	0.17512	0.025
C2	REN_ALVEOLAR_RHABDOMYOSARCOMA_UP	17	http://www.gsea-msigdb.org/gsea/msigdb/cards/REN_ALVEOLAR_RHABDOMYOSARCOMA_UP	0.59796	1.8037	0.002016	0.2491	0.825	0.294	0.0498	0.281	0.17414	0.026
C2	TAKEDA_TARGETS_OF_NUP98_HOXA9_FUSION_16D_DN	53	http://www.gsea-msigdb.org/gsea/msigdb/cards/TAKEDA_TARGETS_OF_NUP98_HOXA9_FUSION_16D_DN	0.56692	1.8001	0.004184	0.24975	0.832	0.509	0.233	0.397	0.17711	0.027
C2	BENPORATH_EED_TARGETS	110	http://www.gsea-msigdb.org/gsea/msigdb/cards/BENPORATH_EED_TARGETS	0.42571	1.7999	0.001984	0.24225	0.832	0.418	0.296	0.305	0.17158	0.024
C2	SERVITJA_ISLET_HNF1A_TARGETS_DN	14	http://www.gsea-msigdb.org/gsea/msigdb/cards/SERVITJA_ISLET_HNF1A_TARGETS_DN	0.60758	1.7929	0.004107	0.25271	0.847	0.357	0.0889	0.327	0.17371	0.027
C2	ZHAN_MULTIPLE_MYELOMA_CD2_DN	11	http://www.gsea-msigdb.org/gsea/msigdb/cards/ZHAN_MULTIPLE_MYELOMA_CD2_DN	0.61954	1.7921	0.004032	0.24672	0.85	0.364	0.0498	0.347	0.16962	0.024
C2	QI_PLASMACYTOMA_UP	53	http://www.gsea-msigdb.org/gsea/msigdb/cards/QI_PLASMACYTOMA_UP	0.45566	1.7905	0.002066	0.24312	0.853	0.415	0.281	0.303	0.16529	0.025
C2	MIKKELSEN_NPC_HCP_WITH_H3K27ME3	17	http://www.gsea-msigdb.org/gsea/msigdb/cards/MIKKELSEN_NPC_HCP_WITH_H3K27ME3	0.63683	1.7815	0.003914	0.2606	0.873	0.529	0.174	0.439	0.17779	0.027
C2	LASTOWSKA_NEUROBLASTOMA_COPY_NUMBER_UP	40	http://www.gsea-msigdb.org/gsea/msigdb/cards/LASTOWSKA_NEUROBLASTOMA_COPY_NUMBER_UP	0.45235	1.7805	0.00404	0.25649	0.873	0.4	0.236	0.309	0.17404	0.025
C2	BARIS_THYROID_CANCER_DN	13	http://www.gsea-msigdb.org/gsea/msigdb/cards/BARIS_THYROID_CANCER_DN	0.6225	1.776	0.008264	0.2621	0.881	0.462	0.228	0.358	0.17991	0.026
C2	BENPORATH_SUZ12_TARGETS	102	http://www.gsea-msigdb.org/gsea/msigdb/cards/BENPORATH_SUZ12_TARGETS	0.42172	1.7749	0	0.25782	0.886	0.402	0.296	0.292	0.17793	0.024
C2	RODWELL_AGING_KIDNEY_NO_BLOOD_UP	32	http://www.gsea-msigdb.org/gsea/msigdb/cards/RODWELL_AGING_KIDNEY_NO_BLOOD_UP	0.56119	1.7738	0.002123	0.25441	0.887	0.438	0.186	0.36	0.17464	0.024
C2	YAO_TEMPORAL_RESPONSE_TO_PROGESTERONE_CLUSTER_8	21	http://www.gsea-msigdb.org/gsea/msigdb/cards/YAO_TEMPORAL_RESPONSE_TO_PROGESTERONE_CLUSTER_8	0.54529	1.7704	0.006073	0.25643	0.895	0.381	0.184	0.313	0.18191	0.023
C2	NAKAMURA_ADIPOGENESIS_LATE_UP	29	http://www.gsea-msigdb.org/gsea/msigdb/cards/NAKAMURA_ADIPOGENESIS_LATE_UP	0.47743	1.77	0.001984	0.25161	0.895	0.379	0.229	0.295	0.17757	0.021
C2	BOYLAN_MULTIPLE_MYELOMA_C_DN	18	http://www.gsea-msigdb.org/gsea/msigdb/cards/BOYLAN_MULTIPLE_MYELOMA_C_DN	0.5905	1.7669	0.008147	0.25375	0.903	0.556	0.208	0.442	0.1782	0.022
C2	FONTAINE_PAPILLARY_THYROID_CARCINOMA_DN	17	http://www.gsea-msigdb.org/gsea/msigdb/cards/FONTAINE_PAPILLARY_THYROID_CARCINOMA_DN	0.56371	1.7596	0.008299	0.2672	0.913	0.412	0.203	0.33	0.18574	0.025
C2	LANDIS_BREAST_CANCER_PROGRESSION_UP	10	http://www.gsea-msigdb.org/gsea/msigdb/cards/LANDIS_BREAST_CANCER_PROGRESSION_UP	0.70119	1.7438	0.005894	0.30921	0.931	0.3	0.0592	0.283	0.22999	0.03
C2	KIM_WT1_TARGETS_12HR_UP	34	http://www.gsea-msigdb.org/gsea/msigdb/cards/KIM_WT1_TARGETS_12HR_UP	0.5125	1.7371	0.01181	0.32032	0.937	0.324	0.168	0.272	0.23845	0.032
C2	NOUZOVA_TRETINOIN_AND_H4_ACETYLATION	37	http://www.gsea-msigdb.org/gsea/msigdb/cards/NOUZOVA_TRETINOIN_AND_H4_ACETYLATION	0.48214	1.7366	0.004032	0.31509	0.937	0.459	0.303	0.324	0.2342	0.03
C2	RUTELLA_RESPONSE_TO_CSF2RB_AND_IL4_UP	97	http://www.gsea-msigdb.org/gsea/msigdb/cards/RUTELLA_RESPONSE_TO_CSF2RB_AND_IL4_UP	0.38858	1.7354	0	0.3118	0.939	0.268	0.192	0.223	0.23283	0.029
C2	BOYLAN_MULTIPLE_MYELOMA_PCA1_UP	36	http://www.gsea-msigdb.org/gsea/msigdb/cards/BOYLAN_MULTIPLE_MYELOMA_PCA1_UP	0.57357	1.7348	0.005859	0.30677	0.94	0.417	0.167	0.351	0.22831	0.029
C2	MATZUK_SPERMATOCYTE	12	http://www.gsea-msigdb.org/gsea/msigdb/cards/MATZUK_SPERMATOCYTE	0.60225	1.7344	0.01572	0.30181	0.941	0.25	0.1	0.226	0.22425	0.028
C2	CHIANG_LIVER_CANCER_SUBCLASS_INTERFERON_DN	14	http://www.gsea-msigdb.org/gsea/msigdb/cards/CHIANG_LIVER_CANCER_SUBCLASS_INTERFERON_DN	0.62376	1.7333	0.009804	0.29907	0.944	0.286	0.129	0.25	0.22123	0.028
C2	BENPORATH_ES_WITH_H3K27ME3	115	http://www.gsea-msigdb.org/gsea/msigdb/cards/BENPORATH_ES_WITH_H3K27ME3	0.43199	1.7329	0	0.2942	0.945	0.278	0.16	0.242	0.21697	0.027
C2	KANNAN_TP53_TARGETS_UP	12	http://www.gsea-msigdb.org/gsea/msigdb/cards/KANNAN_TP53_TARGETS_UP	0.64786	1.7307	0.01195	0.29435	0.949	0.5	0.187	0.408	0.21642	0.027
C2	FERRANDO_T_ALL_WITH_MLL_ENL_FUSION_DN	14	http://www.gsea-msigdb.org/gsea/msigdb/cards/FERRANDO_T_ALL_WITH_MLL_ENL_FUSION_DN	0.63379	1.7294	0.006343	0.29273	0.953	0.5	0.175	0.414	0.21518	0.025
C2	KEGG_NEUROACTIVE_LIGAND_RECEPTOR_INTERACTION	18	http://www.gsea-msigdb.org/gsea/msigdb/cards/KEGG_NEUROACTIVE_LIGAND_RECEPTOR_INTERACTION	0.58942	1.7292	0.003868	0.28784	0.953	0.556	0.237	0.426	0.21152	0.024
C2	WOO_LIVER_CANCER_RECURRENCE_DN	12	http://www.gsea-msigdb.org/gsea/msigdb/cards/WOO_LIVER_CANCER_RECURRENCE_DN	0.73879	1.7254	0.003992	0.29321	0.956	0.417	0.0917	0.38	0.2189	0.025
C2	TSAI_RESPONSE_TO_IONIZING_RADIATION	35	http://www.gsea-msigdb.org/gsea/msigdb/cards/TSAI_RESPONSE_TO_IONIZING_RADIATION	0.46192	1.7252	0.002041	0.28845	0.956	0.314	0.203	0.253	0.21563	0.023
C2	CAIRO_HEPATOBLASTOMA_DN	46	http://www.gsea-msigdb.org/gsea/msigdb/cards/CAIRO_HEPATOBLASTOMA_DN	0.4793	1.7248	0.004082	0.28447	0.956	0.435	0.272	0.321	0.21581	0.022
C2	EPPERT_HSC_R	45	http://www.gsea-msigdb.org/gsea/msigdb/cards/EPPERT_HSC_R	0.47558	1.7246	0.002033	0.28023	0.956	0.378	0.205	0.305	0.21216	0.022
C2	WP_COPPER_HOMEOSTASIS	16	http://www.gsea-msigdb.org/gsea/msigdb/cards/WP_COPPER_HOMEOSTASIS	0.54906	1.7217	0.01364	0.28364	0.959	0.625	0.365	0.399	0.21376	0.024
C2	LIN_SILENCED_BY_TUMOR_MICROENVIRONMENT	27	http://www.gsea-msigdb.org/gsea/msigdb/cards/LIN_SILENCED_BY_TUMOR_MICROENVIRONMENT	0.59472	1.7193	0.01364	0.28612	0.96	0.481	0.219	0.379	0.215	0.024
C2	PLASARI_TGFB1_TARGETS_10HR_UP	42	http://www.gsea-msigdb.org/gsea/msigdb/cards/PLASARI_TGFB1_TARGETS_10HR_UP	0.49008	1.7179	0	0.28493	0.961	0.5	0.324	0.342	0.21321	0.023
C2	REACTOME_ONCOGENE_INDUCED_SENESCENCE	10	http://www.gsea-msigdb.org/gsea/msigdb/cards/REACTOME_ONCOGENE_INDUCED_SENESCENCE	0.69386	1.7177	0.01965	0.28085	0.961	0.6	0.184	0.491	0.21002	0.023
C2	LEE_LIVER_CANCER_MYC_UP	13	http://www.gsea-msigdb.org/gsea/msigdb/cards/LEE_LIVER_CANCER_MYC_UP	0.6747	1.7176	0.01789	0.27674	0.961	0.308	0.0586	0.291	0.20674	0.022
C2	HOLLEMAN_VINCRISTINE_RESISTANCE_B_ALL_UP	15	http://www.gsea-msigdb.org/gsea/msigdb/cards/HOLLEMAN_VINCRISTINE_RESISTANCE_B_ALL_UP	0.60155	1.7164	0.008197	0.27574	0.961	0.533	0.249	0.402	0.20866	0.022
C2	GAVIN_FOXP3_TARGETS_CLUSTER_P7	31	http://www.gsea-msigdb.org/gsea/msigdb/cards/GAVIN_FOXP3_TARGETS_CLUSTER_P7	0.47025	1.7132	0.001953	0.28078	0.962	0.452	0.272	0.332	0.21599	0.022
C2	GAVIN_FOXP3_TARGETS_CLUSTER_P3	47	http://www.gsea-msigdb.org/gsea/msigdb/cards/GAVIN_FOXP3_TARGETS_CLUSTER_P3	0.47435	1.712	0.003876	0.28014	0.962	0.383	0.189	0.315	0.21956	0.021
C2	NATSUME_RESPONSE_TO_INTERFERON_BETA_UP	12	http://www.gsea-msigdb.org/gsea/msigdb/cards/NATSUME_RESPONSE_TO_INTERFERON_BETA_UP	0.62197	1.7102	0.006061	0.28064	0.962	0.417	0.165	0.349	0.21993	0.021
C2	VALK_AML_WITH_CEBPA	12	http://www.gsea-msigdb.org/gsea/msigdb/cards/VALK_AML_WITH_CEBPA	0.74555	1.7091	0.01594	0.27966	0.962	0.417	0.0674	0.39	0.218	0.02
C2	REACTOME_TRANSCRIPTIONAL_REGULATION_OF_WHITE_ADIPOCYTE_DIFFERENTIATION	23	http://www.gsea-msigdb.org/gsea/msigdb/cards/REACTOME_TRANSCRIPTIONAL_REGULATION_OF_WHITE_ADIPOCYTE_DIFFERENTIATION	0.50875	1.7088	0.005906	0.2765	0.962	0.522	0.331	0.352	0.21533	0.02
C2	PID_P53_DOWNSTREAM_PATHWAY	31	http://www.gsea-msigdb.org/gsea/msigdb/cards/PID_P53_DOWNSTREAM_PATHWAY	0.53242	1.7084	0.002016	0.27337	0.962	0.387	0.209	0.309	0.21229	0.02
C2	ODONNELL_TFRC_TARGETS_UP	84	http://www.gsea-msigdb.org/gsea/msigdb/cards/ODONNELL_TFRC_TARGETS_UP	0.39618	1.7074	0	0.27244	0.962	0.452	0.357	0.298	0.21059	0.02
C2	WANG_TARGETS_OF_MLL_CBP_FUSION_DN	13	http://www.gsea-msigdb.org/gsea/msigdb/cards/WANG_TARGETS_OF_MLL_CBP_FUSION_DN	0.55709	1.7062	0.0239	0.27143	0.963	0.308	0.213	0.243	0.20979	0.02
C2	JOHNSTONE_PARVB_TARGETS_3_UP	105	http://www.gsea-msigdb.org/gsea/msigdb/cards/JOHNSTONE_PARVB_TARGETS_3_UP	0.40174	1.7058	0	0.26526	0.963	0.295	0.207	0.242	0.20504	0.02
C2	HOSHIDA_LIVER_CANCER_SUBCLASS_S3	44	http://www.gsea-msigdb.org/gsea/msigdb/cards/HOSHIDA_LIVER_CANCER_SUBCLASS_S3	0.51005	1.7058	0.01	0.26884	0.963	0.25	0.0762	0.234	0.20781	0.02
C2	CHARAFE_BREAST_CANCER_LUMINAL_VS_MESENCHYMAL_UP	74	http://www.gsea-msigdb.org/gsea/msigdb/cards/CHARAFE_BREAST_CANCER_LUMINAL_VS_MESENCHYMAL_UP	0.39465	1.7047	0.004082	0.26442	0.963	0.284	0.228	0.224	0.20337	0.019
C2	HOFFMANN_PRE_BI_TO_LARGE_PRE_BII_LYMPHOCYTE_DN	17	http://www.gsea-msigdb.org/gsea/msigdb/cards/HOFFMANN_PRE_BI_TO_LARGE_PRE_BII_LYMPHOCYTE_DN	0.53533	1.6952	0.001942	0.2845	0.965	0.529	0.272	0.387	0.22096	0.02
C2	LEE_INTRATHYMIC_T_PROGENITOR	11	http://www.gsea-msigdb.org/gsea/msigdb/cards/LEE_INTRATHYMIC_T_PROGENITOR	0.61339	1.6932	0.007737	0.28627	0.968	0.455	0.2	0.365	0.22603	0.02
C2	AMIT_EGF_RESPONSE_480_MCF10A	11	http://www.gsea-msigdb.org/gsea/msigdb/cards/AMIT_EGF_RESPONSE_480_MCF10A	0.68527	1.6929	0.006148	0.28332	0.968	0.364	0.0516	0.346	0.22349	0.02
C2	LI_AMPLIFIED_IN_LUNG_CANCER	28	http://www.gsea-msigdb.org/gsea/msigdb/cards/LI_AMPLIFIED_IN_LUNG_CANCER	0.5413	1.6905	0.02419	0.28583	0.968	0.25	0.0765	0.233	0.22581	0.021
C2	ICHIBA_GRAFT_VERSUS_HOST_DISEASE_35D_UP	24	http://www.gsea-msigdb.org/gsea/msigdb/cards/ICHIBA_GRAFT_VERSUS_HOST_DISEASE_35D_UP	0.60729	1.6866	0.0241	0.29191	0.969	0.375	0.125	0.33	0.23235	0.022
C2	WP_ETHANOL_EFFECTS_ON_HISTONE_MODIFICATIONS	11	http://www.gsea-msigdb.org/gsea/msigdb/cards/WP_ETHANOL_EFFECTS_ON_HISTONE_MODIFICATIONS	0.62268	1.6855	0.008097	0.29108	0.969	0.545	0.288	0.39	0.22991	0.02
C2	TAKAO_RESPONSE_TO_UVB_RADIATION_DN	22	http://www.gsea-msigdb.org/gsea/msigdb/cards/TAKAO_RESPONSE_TO_UVB_RADIATION_DN	0.56228	1.6841	0.006356	0.2909	0.972	0.318	0.192	0.259	0.23021	0.02
C2	KUMAR_TARGETS_OF_MLL_AF9_FUSION	111	http://www.gsea-msigdb.org/gsea/msigdb/cards/KUMAR_TARGETS_OF_MLL_AF9_FUSION	0.3965	1.6835	0.005917	0.28887	0.972	0.55	0.448	0.314	0.22804	0.018
C2	REACTOME_DEVELOPMENTAL_BIOLOGY	156	http://www.gsea-msigdb.org/gsea/msigdb/cards/REACTOME_DEVELOPMENTAL_BIOLOGY	0.36121	1.683	0	0.28692	0.972	0.519	0.437	0.307	0.22536	0.018
C2	SWEET_LUNG_CANCER_KRAS_UP	100	http://www.gsea-msigdb.org/gsea/msigdb/cards/SWEET_LUNG_CANCER_KRAS_UP	0.39181	1.6806	0	0.2897	0.974	0.55	0.425	0.326	0.22756	0.017
C2	PEREZ_TP63_TARGETS	78	http://www.gsea-msigdb.org/gsea/msigdb/cards/PEREZ_TP63_TARGETS	0.39282	1.6803	0.004	0.28724	0.974	0.577	0.437	0.333	0.22618	0.017
C2	KONDO_EZH2_TARGETS	47	http://www.gsea-msigdb.org/gsea/msigdb/cards/KONDO_EZH2_TARGETS	0.4976	1.6791	0.002058	0.28728	0.974	0.468	0.298	0.333	0.22654	0.017
C2	WP_NUCLEAR_RECEPTORS_METAPATHWAY	68	http://www.gsea-msigdb.org/gsea/msigdb/cards/WP_NUCLEAR_RECEPTORS_METAPATHWAY	0.42745	1.6784	0.001945	0.28254	0.974	0.574	0.409	0.346	0.22257	0.017
C2	DOANE_RESPONSE_TO_ANDROGEN_DN	56	http://www.gsea-msigdb.org/gsea/msigdb/cards/DOANE_RESPONSE_TO_ANDROGEN_DN	0.41181	1.6784	0.003906	0.2857	0.974	0.375	0.328	0.256	0.22507	0.017
C2	MIKKELSEN_MCV6_HCP_WITH_H3K27ME3	30	http://www.gsea-msigdb.org/gsea/msigdb/cards/MIKKELSEN_MCV6_HCP_WITH_H3K27ME3	0.55408	1.6779	0.007663	0.28078	0.974	0.6	0.318	0.413	0.22012	0.016
C2	REACTOME_COPI_DEPENDENT_GOLGI_TO_ER_RETROGRADE_TRAFFIC	15	http://www.gsea-msigdb.org/gsea/msigdb/cards/REACTOME_COPI_DEPENDENT_GOLGI_TO_ER_RETROGRADE_TRAFFIC	0.58204	1.6776	0.005988	0.27843	0.974	0.267	0.0677	0.25	0.21791	0.016
C2	NIKOLSKY_BREAST_CANCER_17Q21_Q25_AMPLICON	45	http://www.gsea-msigdb.org/gsea/msigdb/cards/NIKOLSKY_BREAST_CANCER_17Q21_Q25_AMPLICON	0.43509	1.6775	0.007605	0.27589	0.974	0.467	0.303	0.33	0.21642	0.016
C2	WP_VITAMIN_D_RECEPTOR_PATHWAY	39	http://www.gsea-msigdb.org/gsea/msigdb/cards/WP_VITAMIN_D_RECEPTOR_PATHWAY	0.48331	1.677	0	0.27393	0.974	0.59	0.377	0.372	0.21546	0.016
C2	STEIN_ESRRA_TARGETS_UP	78	http://www.gsea-msigdb.org/gsea/msigdb/cards/STEIN_ESRRA_TARGETS_UP	0.38348	1.6769	0	0.27121	0.974	0.449	0.385	0.283	0.21486	0.016
C2	BEIER_GLIOMA_STEM_CELL_UP	12	http://www.gsea-msigdb.org/gsea/msigdb/cards/BEIER_GLIOMA_STEM_CELL_UP	0.61832	1.6753	0.01807	0.27245	0.979	0.333	0.126	0.293	0.21594	0.016
C2	REACTOME_ADAPTIVE_IMMUNE_SYSTEM	193	http://www.gsea-msigdb.org/gsea/msigdb/cards/REACTOME_ADAPTIVE_IMMUNE_SYSTEM	0.36163	1.6753	0.004175	0.26971	0.979	0.466	0.423	0.286	0.21452	0.016
C2	MCBRYAN_PUBERTAL_BREAST_6_7WK_DN	12	http://www.gsea-msigdb.org/gsea/msigdb/cards/MCBRYAN_PUBERTAL_BREAST_6_7WK_DN	0.61529	1.6731	0.01318	0.272	0.979	0.833	0.335	0.556	0.21857	0.016
C2	MCBRYAN_PUBERTAL_TGFB1_TARGETS_UP	46	http://www.gsea-msigdb.org/gsea/msigdb/cards/MCBRYAN_PUBERTAL_TGFB1_TARGETS_UP	0.48096	1.6725	0.002062	0.2708	0.98	0.5	0.357	0.326	0.21731	0.016
C2	MATSUDA_NATURAL_KILLER_DIFFERENTIATION	110	http://www.gsea-msigdb.org/gsea/msigdb/cards/MATSUDA_NATURAL_KILLER_DIFFERENTIATION	0.41963	1.6717	0	0.26961	0.98	0.4	0.274	0.3	0.21642	0.016
C2	WP_FERROPTOSIS	20	http://www.gsea-msigdb.org/gsea/msigdb/cards/WP_FERROPTOSIS	0.52675	1.6702	0.01367	0.27041	0.982	0.35	0.219	0.275	0.22014	0.016
C2	REACTOME_METABOLISM_OF_CARBOHYDRATES	46	http://www.gsea-msigdb.org/gsea/msigdb/cards/REACTOME_METABOLISM_OF_CARBOHYDRATES	0.45152	1.6695	0.007828	0.26937	0.982	0.37	0.275	0.272	0.21861	0.016
C2	MOOTHA_MITOCHONDRIA	92	http://www.gsea-msigdb.org/gsea/msigdb/cards/MOOTHA_MITOCHONDRIA	0.3858	1.6668	0.006263	0.27333	0.982	0.457	0.385	0.289	0.21958	0.017
C2	BYSTROEM_CORRELATED_WITH_IL5_DN	16	http://www.gsea-msigdb.org/gsea/msigdb/cards/BYSTROEM_CORRELATED_WITH_IL5_DN	0.5894	1.663	0.0161	0.27924	0.984	0.5	0.229	0.387	0.22803	0.016
C2	WANG_MLL_TARGETS	50	http://www.gsea-msigdb.org/gsea/msigdb/cards/WANG_MLL_TARGETS	0.44141	1.6592	0.002037	0.28517	0.985	0.28	0.162	0.238	0.23333	0.017
C2	MULLIGHAN_NPM1_MUTATED_SIGNATURE_1_DN	26	http://www.gsea-msigdb.org/gsea/msigdb/cards/MULLIGHAN_NPM1_MUTATED_SIGNATURE_1_DN	0.47374	1.6578	0.009524	0.2864	0.985	0.423	0.251	0.319	0.23451	0.017
C2	PEREZ_TP53_TARGETS	257	http://www.gsea-msigdb.org/gsea/msigdb/cards/PEREZ_TP53_TARGETS	0.33655	1.6571	0	0.28506	0.985	0.346	0.32	0.256	0.23231	0.017
C2	LI_INDUCED_T_TO_NATURAL_KILLER_UP	71	http://www.gsea-msigdb.org/gsea/msigdb/cards/LI_INDUCED_T_TO_NATURAL_KILLER_UP	0.40976	1.6569	0.01037	0.28288	0.985	0.521	0.376	0.332	0.23016	0.016
C2	RUTELLA_RESPONSE_TO_HGF_UP	125	http://www.gsea-msigdb.org/gsea/msigdb/cards/RUTELLA_RESPONSE_TO_HGF_UP	0.38341	1.6566	0.001953	0.28117	0.985	0.528	0.43	0.313	0.23059	0.016
C2	TAKEDA_TARGETS_OF_NUP98_HOXA9_FUSION_8D_DN	60	http://www.gsea-msigdb.org/gsea/msigdb/cards/TAKEDA_TARGETS_OF_NUP98_HOXA9_FUSION_8D_DN	0.51852	1.6559	0.02254	0.28035	0.985	0.533	0.335	0.361	0.22988	0.016
C2	BIOCARTA_CTCF_PATHWAY	11	http://www.gsea-msigdb.org/gsea/msigdb/cards/BIOCARTA_CTCF_PATHWAY	0.59428	1.6557	0.01372	0.27833	0.985	0.636	0.285	0.456	0.22781	0.016
C2	SCHAEFFER_PROSTATE_DEVELOPMENT_48HR_DN	77	http://www.gsea-msigdb.org/gsea/msigdb/cards/SCHAEFFER_PROSTATE_DEVELOPMENT_48HR_DN	0.42423	1.6549	0.001984	0.27807	0.986	0.325	0.18	0.272	0.22933	0.016
C2	REACTOME_INTERLEUKIN_4_AND_INTERLEUKIN_13_SIGNALING	27	http://www.gsea-msigdb.org/gsea/msigdb/cards/REACTOME_INTERLEUKIN_4_AND_INTERLEUKIN_13_SIGNALING	0.55729	1.6542	0.009804	0.27735	0.986	0.704	0.365	0.45	0.2293	0.015
C2	DARWICHE_PAPILLOMA_RISK_HIGH_UP	38	http://www.gsea-msigdb.org/gsea/msigdb/cards/DARWICHE_PAPILLOMA_RISK_HIGH_UP	0.45365	1.6515	0.001984	0.28142	0.987	0.526	0.383	0.328	0.2318	0.015
C2	VART_KSHV_INFECTION_ANGIOGENIC_MARKERS_DN	20	http://www.gsea-msigdb.org/gsea/msigdb/cards/VART_KSHV_INFECTION_ANGIOGENIC_MARKERS_DN	0.58544	1.649	0.007737	0.28508	0.987	0.7	0.291	0.5	0.23537	0.014
C2	RICKMAN_TUMOR_DIFFERENTIATED_WELL_VS_MODERATELY_UP	36	http://www.gsea-msigdb.org/gsea/msigdb/cards/RICKMAN_TUMOR_DIFFERENTIATED_WELL_VS_MODERATELY_UP	0.45392	1.6477	0.006	0.28607	0.988	0.389	0.308	0.272	0.23631	0.015
C2	SHETH_LIVER_CANCER_VS_TXNIP_LOSS_PAM5	18	http://www.gsea-msigdb.org/gsea/msigdb/cards/SHETH_LIVER_CANCER_VS_TXNIP_LOSS_PAM5	0.54149	1.6472	0.01141	0.28484	0.989	0.5	0.292	0.356	0.23502	0.015
C2	WP_APOPTOSIS	27	http://www.gsea-msigdb.org/gsea/msigdb/cards/WP_APOPTOSIS	0.50688	1.6465	0.01217	0.28394	0.989	0.556	0.281	0.403	0.2357	0.015
C2	WP_INTEGRATED_CANCER_PATHWAY	15	http://www.gsea-msigdb.org/gsea/msigdb/cards/WP_INTEGRATED_CANCER_PATHWAY	0.5532	1.6449	0.018	0.28498	0.99	0.2	0.0358	0.194	0.23678	0.015
C2	CHARAFE_BREAST_CANCER_BASAL_VS_MESENCHYMAL_UP	15	http://www.gsea-msigdb.org/gsea/msigdb/cards/CHARAFE_BREAST_CANCER_BASAL_VS_MESENCHYMAL_UP	0.55307	1.6439	0.02008	0.28516	0.991	0.267	0.0701	0.249	0.23708	0.015
C2	DOANE_RESPONSE_TO_ANDROGEN_UP	49	http://www.gsea-msigdb.org/gsea/msigdb/cards/DOANE_RESPONSE_TO_ANDROGEN_UP	0.41978	1.6429	0.002037	0.28531	0.991	0.306	0.239	0.237	0.23868	0.015
C2	HOSHIDA_LIVER_CANCER_LATE_RECURRENCE_DN	12	http://www.gsea-msigdb.org/gsea/msigdb/cards/HOSHIDA_LIVER_CANCER_LATE_RECURRENCE_DN	0.64744	1.6425	0.02405	0.28395	0.991	0.5	0.209	0.397	0.23672	0.015
C2	LEE_DIFFERENTIATING_T_LYMPHOCYTE	56	http://www.gsea-msigdb.org/gsea/msigdb/cards/LEE_DIFFERENTIATING_T_LYMPHOCYTE	0.44317	1.6389	0.0234	0.29018	0.992	0.482	0.351	0.318	0.24008	0.015
C2	ACEVEDO_LIVER_CANCER_WITH_H3K9ME3_DN	24	http://www.gsea-msigdb.org/gsea/msigdb/cards/ACEVEDO_LIVER_CANCER_WITH_H3K9ME3_DN	0.45668	1.6379	0.01626	0.29054	0.992	0.542	0.38	0.338	0.24311	0.013
C2	BAKKER_FOXO3_TARGETS_DN	41	http://www.gsea-msigdb.org/gsea/msigdb/cards/BAKKER_FOXO3_TARGETS_DN	0.43519	1.6378	0	0.28844	0.992	0.341	0.268	0.253	0.24116	0.013
C2	VERHAAK_AML_WITH_NPM1_MUTATED_DN	80	http://www.gsea-msigdb.org/gsea/msigdb/cards/VERHAAK_AML_WITH_NPM1_MUTATED_DN	0.45263	1.6377	0.00823	0.28649	0.992	0.388	0.256	0.296	0.2399	0.013
C2	KOYAMA_SEMA3B_TARGETS_UP	42	http://www.gsea-msigdb.org/gsea/msigdb/cards/KOYAMA_SEMA3B_TARGETS_UP	0.43521	1.6373	0.008386	0.28511	0.992	0.524	0.348	0.346	0.23816	0.013
C2	MARTIN_VIRAL_GPCR_SIGNALING_UP	15	http://www.gsea-msigdb.org/gsea/msigdb/cards/MARTIN_VIRAL_GPCR_SIGNALING_UP	0.59048	1.636	0.01008	0.28578	0.992	0.8	0.377	0.5	0.23866	0.014
C2	FLECHNER_BIOPSY_KIDNEY_TRANSPLANT_REJECTED_VS_OK_UP	12	http://www.gsea-msigdb.org/gsea/msigdb/cards/FLECHNER_BIOPSY_KIDNEY_TRANSPLANT_REJECTED_VS_OK_UP	0.7401	1.6353	0.01217	0.28562	0.993	0.5	0.158	0.422	0.23845	0.013
C2	DELYS_THYROID_CANCER_DN	33	http://www.gsea-msigdb.org/gsea/msigdb/cards/DELYS_THYROID_CANCER_DN	0.52103	1.635	0.02174	0.28395	0.993	0.424	0.219	0.335	0.23681	0.014
C2	OSWALD_HEMATOPOIETIC_STEM_CELL_IN_COLLAGEN_GEL_DN	108	http://www.gsea-msigdb.org/gsea/msigdb/cards/OSWALD_HEMATOPOIETIC_STEM_CELL_IN_COLLAGEN_GEL_DN	0.40159	1.6349	0.008333	0.28212	0.993	0.454	0.379	0.291	0.235	0.014
C2	IZADPANAH_STEM_CELL_ADIPOSE_VS_BONE_DN	24	http://www.gsea-msigdb.org/gsea/msigdb/cards/IZADPANAH_STEM_CELL_ADIPOSE_VS_BONE_DN	0.51631	1.6343	0.01016	0.28141	0.993	0.375	0.142	0.324	0.23481	0.014
C2	BOQUEST_STEM_CELL_UP	33	http://www.gsea-msigdb.org/gsea/msigdb/cards/BOQUEST_STEM_CELL_UP	0.53269	1.634	0.01362	0.28011	0.993	0.485	0.294	0.346	0.2333	0.014
C2	WARTERS_RESPONSE_TO_IR_SKIN	23	http://www.gsea-msigdb.org/gsea/msigdb/cards/WARTERS_RESPONSE_TO_IR_SKIN	0.48795	1.6338	0.01699	0.27822	0.993	0.522	0.38	0.326	0.23156	0.014
C2	SESTO_RESPONSE_TO_UV_C7	10	http://www.gsea-msigdb.org/gsea/msigdb/cards/SESTO_RESPONSE_TO_UV_C7	0.65616	1.6329	0.01643	0.27811	0.993	0.4	0.0823	0.368	0.23176	0.013
C2	WP_G1_TO_S_CELL_CYCLE_CONTROL	15	http://www.gsea-msigdb.org/gsea/msigdb/cards/WP_G1_TO_S_CELL_CYCLE_CONTROL	0.55297	1.6327	0.01025	0.27668	0.993	0.333	0.151	0.284	0.23006	0.013
C2	BLALOCK_ALZHEIMERS_DISEASE_UP	401	http://www.gsea-msigdb.org/gsea/msigdb/cards/BLALOCK_ALZHEIMERS_DISEASE_UP	0.32133	1.6313	0.002037	0.27819	0.994	0.399	0.399	0.273	0.23145	0.013
C2	RHEIN_ALL_GLUCOCORTICOID_THERAPY_UP	29	http://www.gsea-msigdb.org/gsea/msigdb/cards/RHEIN_ALL_GLUCOCORTICOID_THERAPY_UP	0.54376	1.6309	0.01603	0.2771	0.994	0.517	0.261	0.385	0.23043	0.013
C2	KOKKINAKIS_METHIONINE_DEPRIVATION_96HR_DN	16	http://www.gsea-msigdb.org/gsea/msigdb/cards/KOKKINAKIS_METHIONINE_DEPRIVATION_96HR_DN	0.48627	1.6306	0.004149	0.27585	0.994	0.438	0.264	0.323	0.2295	0.013
C2	VERHAAK_GLIOBLASTOMA_PRONEURAL	34	http://www.gsea-msigdb.org/gsea/msigdb/cards/VERHAAK_GLIOBLASTOMA_PRONEURAL	0.46867	1.6294	0.006	0.27652	0.994	0.5	0.333	0.337	0.22926	0.012
C2	GROSS_HYPOXIA_VIA_ELK3_DN	40	http://www.gsea-msigdb.org/gsea/msigdb/cards/GROSS_HYPOXIA_VIA_ELK3_DN	0.48673	1.6281	0.01793	0.27748	0.994	0.45	0.278	0.329	0.23376	0.012
C2	HUANG_GATA2_TARGETS_UP	33	http://www.gsea-msigdb.org/gsea/msigdb/cards/HUANG_GATA2_TARGETS_UP	0.51583	1.6277	0.01741	0.27636	0.994	0.394	0.23	0.306	0.23212	0.011
C2	REACTOME_CELL_JUNCTION_ORGANIZATION	10	http://www.gsea-msigdb.org/gsea/msigdb/cards/REACTOME_CELL_JUNCTION_ORGANIZATION	0.65146	1.6269	0.01406	0.27618	0.994	0.2	0.0307	0.194	0.23214	0.011
C2	IVANOVA_HEMATOPOIESIS_STEM_CELL_LONG_TERM	40	http://www.gsea-msigdb.org/gsea/msigdb/cards/IVANOVA_HEMATOPOIESIS_STEM_CELL_LONG_TERM	0.44589	1.6258	0.01183	0.27671	0.994	0.35	0.238	0.27	0.2344	0.01
C2	BOYLAN_MULTIPLE_MYELOMA_C_CLUSTER_DN	13	http://www.gsea-msigdb.org/gsea/msigdb/cards/BOYLAN_MULTIPLE_MYELOMA_C_CLUSTER_DN	0.639	1.6243	0.01789	0.27855	0.994	0.769	0.304	0.538	0.2348	0.011
C2	PROVENZANI_METASTASIS_UP	31	http://www.gsea-msigdb.org/gsea/msigdb/cards/PROVENZANI_METASTASIS_UP	0.45524	1.6227	0.01613	0.28055	0.994	0.71	0.448	0.395	0.23583	0.011
C2	PURBEY_TARGETS_OF_CTBP1_AND_SATB1_DN	30	http://www.gsea-msigdb.org/gsea/msigdb/cards/PURBEY_TARGETS_OF_CTBP1_AND_SATB1_DN	0.4211	1.622	0.006122	0.28016	0.994	0.6	0.435	0.342	0.23637	0.011
C2	SMITH_TERT_TARGETS_UP	30	http://www.gsea-msigdb.org/gsea/msigdb/cards/SMITH_TERT_TARGETS_UP	0.52901	1.6218	0.005917	0.27886	0.994	0.5	0.261	0.373	0.23573	0.011
C2	IWANAGA_CARCINOGENESIS_BY_KRAS_UP	38	http://www.gsea-msigdb.org/gsea/msigdb/cards/IWANAGA_CARCINOGENESIS_BY_KRAS_UP	0.4621	1.6215	0.004024	0.27773	0.994	0.632	0.416	0.373	0.23472	0.011
C2	LOPEZ_MBD_TARGETS	151	http://www.gsea-msigdb.org/gsea/msigdb/cards/LOPEZ_MBD_TARGETS	0.32475	1.6213	0	0.27645	0.994	0.285	0.289	0.212	0.23422	0.011
C2	DELYS_THYROID_CANCER_UP	78	http://www.gsea-msigdb.org/gsea/msigdb/cards/DELYS_THYROID_CANCER_UP	0.46294	1.6209	0.01012	0.27534	0.994	0.564	0.41	0.341	0.23274	0.011
C2	CHIARADONNA_NEOPLASTIC_TRANSFORMATION_KRAS_CDC25_DN	17	http://www.gsea-msigdb.org/gsea/msigdb/cards/CHIARADONNA_NEOPLASTIC_TRANSFORMATION_KRAS_CDC25_DN	0.62431	1.6203	0.01908	0.27461	0.994	0.706	0.273	0.516	0.23181	0.011
C2	BRUINS_UVC_RESPONSE_VIA_TP53_GROUP_A	157	http://www.gsea-msigdb.org/gsea/msigdb/cards/BRUINS_UVC_RESPONSE_VIA_TP53_GROUP_A	0.36006	1.6178	0.00207	0.27857	0.994	0.439	0.41	0.272	0.23401	0.011
C2	KIM_GASTRIC_CANCER_CHEMOSENSITIVITY	24	http://www.gsea-msigdb.org/gsea/msigdb/cards/KIM_GASTRIC_CANCER_CHEMOSENSITIVITY	0.51433	1.6169	0.03101	0.27868	0.994	0.542	0.285	0.39	0.23489	0.011
C2	SENGUPTA_NASOPHARYNGEAL_CARCINOMA_WITH_LMP1_DN	30	http://www.gsea-msigdb.org/gsea/msigdb/cards/SENGUPTA_NASOPHARYNGEAL_CARCINOMA_WITH_LMP1_DN	0.5145	1.6157	0.009921	0.27797	0.995	0.4	0.253	0.301	0.23442	0.011
C2	MEBARKI_HCC_PROGENITOR_FZD8CRD_DN	56	http://www.gsea-msigdb.org/gsea/msigdb/cards/MEBARKI_HCC_PROGENITOR_FZD8CRD_DN	0.45344	1.6157	0.008299	0.2795	0.995	0.286	0.18	0.238	0.23593	0.011
C2	KATSANOU_ELAVL1_TARGETS_DN	20	http://www.gsea-msigdb.org/gsea/msigdb/cards/KATSANOU_ELAVL1_TARGETS_DN	0.51414	1.6156	0.01044	0.27629	0.995	0.35	0.245	0.266	0.23338	0.01
C2	RUTELLA_RESPONSE_TO_HGF_DN	56	http://www.gsea-msigdb.org/gsea/msigdb/cards/RUTELLA_RESPONSE_TO_HGF_DN	0.43296	1.6151	0.01887	0.27561	0.995	0.286	0.152	0.247	0.23247	0.01
C2	IVANOVSKA_MIR106B_TARGETS	22	http://www.gsea-msigdb.org/gsea/msigdb/cards/IVANOVSKA_MIR106B_TARGETS	0.55188	1.615	0.02287	0.27425	0.995	0.5	0.267	0.369	0.23146	0.01
C2	CASTELLANO_NRAS_TARGETS_UP	16	http://www.gsea-msigdb.org/gsea/msigdb/cards/CASTELLANO_NRAS_TARGETS_UP	0.61046	1.6106	0.01616	0.28295	0.995	0.25	0.0601	0.236	0.24088	0.01
C2	BROWNE_HCMV_INFECTION_48HR_DN	98	http://www.gsea-msigdb.org/gsea/msigdb/cards/BROWNE_HCMV_INFECTION_48HR_DN	0.34527	1.6099	0	0.28267	0.995	0.561	0.504	0.287	0.24118	0.01
C2	BOQUEST_STEM_CELL_CULTURED_VS_FRESH_UP	91	http://www.gsea-msigdb.org/gsea/msigdb/cards/BOQUEST_STEM_CELL_CULTURED_VS_FRESH_UP	0.41361	1.6082	0.004024	0.28497	0.996	0.473	0.349	0.316	0.24228	0.011
C2	WP_MALE_INFERTILITY	27	http://www.gsea-msigdb.org/gsea/msigdb/cards/WP_MALE_INFERTILITY	0.49284	1.608	0.02032	0.28351	0.996	0.481	0.321	0.33	0.24115	0.011
C2	AMIT_SERUM_RESPONSE_60_MCF10A	14	http://www.gsea-msigdb.org/gsea/msigdb/cards/AMIT_SERUM_RESPONSE_60_MCF10A	0.66398	1.6072	0.02174	0.28374	0.996	0.786	0.301	0.551	0.24125	0.01
C2	KINSEY_TARGETS_OF_EWSR1_FLII_FUSION_DN	81	http://www.gsea-msigdb.org/gsea/msigdb/cards/KINSEY_TARGETS_OF_EWSR1_FLII_FUSION_DN	0.40364	1.6065	0.004107	0.28338	0.997	0.469	0.342	0.316	0.24065	0.01
C2	RODWELL_AGING_KIDNEY_UP	94	http://www.gsea-msigdb.org/gsea/msigdb/cards/RODWELL_AGING_KIDNEY_UP	0.4051	1.605	0.01057	0.28385	0.998	0.5	0.4	0.309	0.24368	0.01
C2	GAVIN_FOXP3_TARGETS_CLUSTER_T4	36	http://www.gsea-msigdb.org/gsea/msigdb/cards/GAVIN_FOXP3_TARGETS_CLUSTER_T4	0.49882	1.605	0.005988	0.28546	0.998	0.444	0.276	0.325	0.24508	0.01
C2	ZAMORA_NOS2_TARGETS_DN	12	http://www.gsea-msigdb.org/gsea/msigdb/cards/ZAMORA_NOS2_TARGETS_DN	0.58426	1.6048	0.02686	0.28246	0.998	0.333	0.186	0.272	0.24223	0.01
C2	CHENG_IMPRINTED_BY_ESTRADIOL	19	http://www.gsea-msigdb.org/gsea/msigdb/cards/CHENG_IMPRINTED_BY_ESTRADIOL	0.50755	1.6047	0.02584	0.28114	0.998	0.211	0.0841	0.194	0.24095	0.01
C2	SANSOM_APC_TARGETS	39	http://www.gsea-msigdb.org/gsea/msigdb/cards/SANSOM_APC_TARGETS	0.43097	1.6045	0.02703	0.27984	0.998	0.359	0.222	0.283	0.23954	0.01
C2	BROWNE_HCMV_INFECTION_20HR_DN	25	http://www.gsea-msigdb.org/gsea/msigdb/cards/BROWNE_HCMV_INFECTION_20HR_DN	0.45746	1.6042	0.02277	0.27869	0.998	0.48	0.316	0.331	0.23814	0.009
C2	BIOCARTA_PPARA_PATHWAY	14	http://www.gsea-msigdb.org/gsea/msigdb/cards/BIOCARTA_PPARA_PATHWAY	0.5823	1.604	0.02165	0.27758	0.998	0.643	0.285	0.461	0.23708	0.009
C2	ONDER_CDH1_TARGETS_2_UP	54	http://www.gsea-msigdb.org/gsea/msigdb/cards/ONDER_CDH1_TARGETS_2_UP	0.46099	1.6037	0.01375	0.27671	0.998	0.315	0.172	0.265	0.23649	0.009
C2	VALK_AML_CLUSTER_2	12	http://www.gsea-msigdb.org/gsea/msigdb/cards/VALK_AML_CLUSTER_2	0.64675	1.6034	0.04215	0.27578	0.998	0.583	0.17	0.486	0.23557	0.009
C2	RICKMAN_METASTASIS_UP	101	http://www.gsea-msigdb.org/gsea/msigdb/cards/RICKMAN_METASTASIS_UP	0.39988	1.6032	0.002049	0.2748	0.999	0.505	0.392	0.317	0.23466	0.009
C2	ONDER_CDH1_TARGETS_1_DN	53	http://www.gsea-msigdb.org/gsea/msigdb/cards/ONDER_CDH1_TARGETS_1_DN	0.48568	1.6018	0.02124	0.27601	0.999	0.547	0.379	0.345	0.23503	0.009
C2	ASTON_MAJOR_DEPRESSIVE_DISORDER_UP	11	http://www.gsea-msigdb.org/gsea/msigdb/cards/ASTON_MAJOR_DEPRESSIVE_DISORDER_UP	0.59499	1.6012	0.01522	0.2756	0.999	0.545	0.23	0.422	0.23428	0.009
C2	RUTELLA_RESPONSE_TO_HGF_VS_CSF2RB_AND_IL4_UP	111	http://www.gsea-msigdb.org/gsea/msigdb/cards/RUTELLA_RESPONSE_TO_HGF_VS_CSF2RB_AND_IL4_UP	0.39498	1.601	0.01559	0.27451	0.999	0.55	0.43	0.324	0.23297	0.009
C2	CREIGHTON_ENDOCRINE_THERAPY_RESISTANCE_4	63	http://www.gsea-msigdb.org/gsea/msigdb/cards/CREIGHTON_ENDOCRINE_THERAPY_RESISTANCE_4	0.40637	1.6005	0.006522	0.2742	0.999	0.476	0.332	0.324	0.23324	0.009
C2	FOROUTAN_PRODRANK_TGFB_EMT_UP	52	http://www.gsea-msigdb.org/gsea/msigdb/cards/FOROUTAN_PRODRANK_TGFB_EMT_UP	0.45904	1.6001	0.005952	0.27348	0.999	0.462	0.294	0.331	0.23207	0.008
C2	LEIN_PONS_MARKERS	19	http://www.gsea-msigdb.org/gsea/msigdb/cards/LEIN_PONS_MARKERS	0.51034	1.5999	0.02579	0.27247	0.999	0.368	0.201	0.296	0.23103	0.008
C2	FEVR_CTNNB1_TARGETS_UP	148	http://www.gsea-msigdb.org/gsea/msigdb/cards/FEVR_CTNNB1_TARGETS_UP	0.36547	1.5978	0.003899	0.27603	0.999	0.25	0.228	0.202	0.23601	0.009
C2	YAO_HOXA10_TARGETS_VIA_PROGESTERONE_UP	19	http://www.gsea-msigdb.org/gsea/msigdb/cards/YAO_HOXA10_TARGETS_VIA_PROGESTERONE_UP	0.62009	1.5958	0.01217	0.27879	1	0.263	0.0738	0.245	0.23993	0.009
C2	TURASHVILI_BREAST_DUCTAL_CARCINOMA_VS_LOBULAR_NORMAL_UP	22	http://www.gsea-msigdb.org/gsea/msigdb/cards/TURASHVILI_BREAST_DUCTAL_CARCINOMA_VS_LOBULAR_NORMAL_UP	0.5458	1.5919	0.01219	0.2865	1	0.5	0.336	0.334	0.24422	0.009
C2	LEE_AGING_CEREBELLUM_UP	17	http://www.gsea-msigdb.org/gsea/msigdb/cards/LEE_AGING_CEREBELLUM_UP	0.50036	1.5914	0.01863	0.28605	1	0.176	0.0313	0.172	0.24415	0.009
C2	WP_ACUTE_VIRAL_MYOCARDITIS	21	http://www.gsea-msigdb.org/gsea/msigdb/cards/WP_ACUTE_VIRAL_MYOCARDITIS	0.52414	1.5911	0.03366	0.28516	1	0.762	0.41	0.452	0.24376	0.009
C2	BERENJENO_TRANSFORMED_BY_RHOA_UP	112	http://www.gsea-msigdb.org/gsea/msigdb/cards/BERENJENO_TRANSFORMED_BY_RHOA_UP	0.40641	1.5897	0.003992	0.28641	1	0.366	0.291	0.269	0.24579	0.009
C2	ZWANG_TRANSIENTLY_UP_BY_2ND_EGF_PULSE_ONLY	135	http://www.gsea-msigdb.org/gsea/msigdb/cards/ZWANG_TRANSIENTLY_UP_BY_2ND_EGF_PULSE_ONLY	0.37472	1.5888	0.002016	0.28715	1	0.526	0.437	0.309	0.24545	0.009
C2	DODD_NASOPHARYNGEAL_CARCINOMA_UP	274	http://www.gsea-msigdb.org/gsea/msigdb/cards/DODD_NASOPHARYNGEAL_CARCINOMA_UP	0.36701	1.5882	0.002037	0.28684	1	0.398	0.348	0.283	0.24454	0.009
C2	REACTOME_RNA_POLYMERASE_II_TRANSCRIPTION	299	http://www.gsea-msigdb.org/gsea/msigdb/cards/REACTOME_RNA_POLYMERASE_II_TRANSCRIPTION	0.34426	1.5857	0	0.29117	1	0.475	0.438	0.294	0.2465	0.009
C2	SANSOM_APC_TARGETS_DN	57	http://www.gsea-msigdb.org/gsea/msigdb/cards/SANSOM_APC_TARGETS_DN	0.39647	1.5838	0.009843	0.29402	1	0.684	0.483	0.36	0.25156	0.01
C2	PID_CASPASE_PATHWAY	12	http://www.gsea-msigdb.org/gsea/msigdb/cards/PID_CASPASE_PATHWAY	0.55943	1.5836	0.02626	0.29297	1	0.833	0.423	0.483	0.2509	0.01
C2	REACTOME_GPCR_LIGAND_BINDING	41	http://www.gsea-msigdb.org/gsea/msigdb/cards/REACTOME_GPCR_LIGAND_BINDING	0.47271	1.5832	0.01613	0.29261	1	0.512	0.305	0.36	0.25001	0.01
C2	YU_MYC_TARGETS_DN	13	http://www.gsea-msigdb.org/gsea/msigdb/cards/YU_MYC_TARGETS_DN	0.604	1.583	0.02444	0.29153	1	0.769	0.328	0.519	0.249	0.01
C2	FOROUTAN_TGFB_EMT_UP	53	http://www.gsea-msigdb.org/gsea/msigdb/cards/FOROUTAN_TGFB_EMT_UP	0.45001	1.5829	0.009843	0.29017	1	0.453	0.294	0.325	0.24784	0.009
C2	GRAHAM_CML_DIVIDING_VS_NORMAL_QUIESCENT_DN	27	http://www.gsea-msigdb.org/gsea/msigdb/cards/GRAHAM_CML_DIVIDING_VS_NORMAL_QUIESCENT_DN	0.50682	1.5809	0.01646	0.29284	1	0.778	0.438	0.441	0.25215	0.009
C2	VANOEVELEN_MYOGENESIS_SIN3A_TARGETS	51	http://www.gsea-msigdb.org/gsea/msigdb/cards/VANOEVELEN_MYOGENESIS_SIN3A_TARGETS	0.41198	1.5809	0.02976	0.29139	1	0.569	0.428	0.33	0.25087	0.009
C2	REACTOME_IRON_UPTAKE_AND_TRANSPORT	11	http://www.gsea-msigdb.org/gsea/msigdb/cards/REACTOME_IRON_UPTAKE_AND_TRANSPORT	0.61699	1.5807	0.03682	0.29037	1	0.273	0.0701	0.254	0.24973	0.008
C2	CHICAS_RB1_TARGETS_CONFLUENT	113	http://www.gsea-msigdb.org/gsea/msigdb/cards/CHICAS_RB1_TARGETS_CONFLUENT	0.40887	1.5802	0.01663	0.29003	1	0.46	0.375	0.298	0.24931	0.008
C2	MCDOWELL_ACUTE_LUNG_INJURY_UP	11	http://www.gsea-msigdb.org/gsea/msigdb/cards/MCDOWELL_ACUTE_LUNG_INJURY_UP	0.70215	1.5776	0.0332	0.29426	1	0.455	0.0947	0.413	0.25415	0.009
C2	MARTORIATI_MDM4_TARGETS_FETAL_LIVER_UP	52	http://www.gsea-msigdb.org/gsea/msigdb/cards/MARTORIATI_MDM4_TARGETS_FETAL_LIVER_UP	0.40537	1.5772	0.01186	0.29364	1	0.558	0.393	0.344	0.254	0.009
C2	SMIRNOV_RESPONSE_TO_IR_6HR_UP	48	http://www.gsea-msigdb.org/gsea/msigdb/cards/SMIRNOV_RESPONSE_TO_IR_6HR_UP	0.38852	1.5766	0.01018	0.29349	1	0.521	0.425	0.304	0.25357	0.008
C2	MARSON_FOXP3_TARGETS_DN	19	http://www.gsea-msigdb.org/gsea/msigdb/cards/MARSON_FOXP3_TARGETS_DN	0.52445	1.5761	0.03992	0.29308	1	0.474	0.257	0.354	0.25261	0.008
C2	MIYAGAWA_TARGETS_OF_EWSR1_ETS_FUSIONS_UP	59	http://www.gsea-msigdb.org/gsea/msigdb/cards/MIYAGAWA_TARGETS_OF_EWSR1_ETS_FUSIONS_UP	0.39086	1.5757	0.008565	0.29131	1	0.373	0.292	0.269	0.25145	0.008
C2	REACTOME_IMMUNOREGULATORY_INTERACTIONS_BETWEEN_A_LYMPHOID_AND_A_NON_LYMPHOID_CELL	39	http://www.gsea-msigdb.org/gsea/msigdb/cards/REACTOME_IMMUNOREGULATORY_INTERACTIONS_BETWEEN_A_LYMPHOID_AND_A_NON_LYMPHOID_CELL	0.56341	1.5757	0.02263	0.29265	1	0.436	0.203	0.351	0.25268	0.008
C2	ACEVEDO_METHYLATED_IN_LIVER_CANCER_DN	124	http://www.gsea-msigdb.org/gsea/msigdb/cards/ACEVEDO_METHYLATED_IN_LIVER_CANCER_DN	0.38238	1.574	0	0.29263	1	0.363	0.271	0.275	0.25406	0.008
C2	ABBUD_LIF_SIGNALING_1_UP	11	http://www.gsea-msigdb.org/gsea/msigdb/cards/ABBUD_LIF_SIGNALING_1_UP	0.68855	1.5736	0.0316	0.29217	1	0.545	0.103	0.491	0.2536	0.008
C2	OSWALD_HEMATOPOIETIC_STEM_CELL_IN_COLLAGEN_GEL_UP	56	http://www.gsea-msigdb.org/gsea/msigdb/cards/OSWALD_HEMATOPOIETIC_STEM_CELL_IN_COLLAGEN_GEL_UP	0.41567	1.573	0.01606	0.29197	1	0.446	0.332	0.303	0.25283	0.008
C2	NEMETH_INFLAMMATORY_RESPONSE_LPS_DN	14	http://www.gsea-msigdb.org/gsea/msigdb/cards/NEMETH_INFLAMMATORY_RESPONSE_LPS_DN	0.51435	1.5729	0.02376	0.29087	1	0.643	0.434	0.366	0.25188	0.008
C2	LINDGREN_BLADDER_CANCER_CLUSTER_3_DN	54	http://www.gsea-msigdb.org/gsea/msigdb/cards/LINDGREN_BLADDER_CANCER_CLUSTER_3_DN	0.40723	1.5728	0.01057	0.28963	1	0.5	0.404	0.303	0.25068	0.008
C2	TARTE_PLASMA_CELL_VS_PLASMABLAST_UP	66	http://www.gsea-msigdb.org/gsea/msigdb/cards/TARTE_PLASMA_CELL_VS_PLASMABLAST_UP	0.48645	1.5727	0.02479	0.2884	1	0.439	0.27	0.327	0.24961	0.007
C2	PID_AR_PATHWAY	13	http://www.gsea-msigdb.org/gsea/msigdb/cards/PID_AR_PATHWAY	0.59272	1.5717	0.03373	0.28924	1	0.385	0.208	0.306	0.24914	0.007
C2	RICKMAN_TUMOR_DIFFERENTIATED_MODERATELY_VS_POORLY_UP	28	http://www.gsea-msigdb.org/gsea/msigdb/cards/RICKMAN_TUMOR_DIFFERENTIATED_MODERATELY_VS_POORLY_UP	0.43936	1.5712	0.01793	0.28885	1	0.5	0.372	0.317	0.24834	0.007
C2	FOSTER_TOLERANT_MACROPHAGE_DN	139	http://www.gsea-msigdb.org/gsea/msigdb/cards/FOSTER_TOLERANT_MACROPHAGE_DN	0.37792	1.5712	0.007968	0.28764	1	0.446	0.389	0.284	0.24718	0.007
C2	HUMMERICH_SKIN_CANCER_PROGRESSION_DN	14	http://www.gsea-msigdb.org/gsea/msigdb/cards/HUMMERICH_SKIN_CANCER_PROGRESSION_DN	0.5925	1.57	0.03162	0.28865	1	0.214	0.0516	0.204	0.24864	0.007
C2	ZHOU_INFLAMMATORY_RESPONSE_FIMA_DN	66	http://www.gsea-msigdb.org/gsea/msigdb/cards/ZHOU_INFLAMMATORY_RESPONSE_FIMA_DN	0.38839	1.5698	0.007812	0.28789	1	0.515	0.443	0.293	0.24813	0.007
C2	SHETH_LIVER_CANCER_VS_TXNIP_LOSS_PAM4	48	http://www.gsea-msigdb.org/gsea/msigdb/cards/SHETH_LIVER_CANCER_VS_TXNIP_LOSS_PAM4	0.42019	1.5696	0.01031	0.2869	1	0.417	0.341	0.279	0.24788	0.007
C2	BOYLAN_MULTIPLE_MYELOMA_PCA3_UP	26	http://www.gsea-msigdb.org/gsea/msigdb/cards/BOYLAN_MULTIPLE_MYELOMA_PCA3_UP	0.5308	1.5688	0.01575	0.28738	1	0.577	0.312	0.4	0.24767	0.007
C2	BRUINS_UVC_RESPONSE_VIA_TP53_GROUP_B	100	http://www.gsea-msigdb.org/gsea/msigdb/cards/BRUINS_UVC_RESPONSE_VIA_TP53_GROUP_B	0.37832	1.568	0.007692	0.28804	1	0.48	0.417	0.289	0.24684	0.007
C2	BLANCO_MELO_BETA_INTERFERON_TREATED_BRONCHIAL_EPITHELIAL_CELLS_DN	26	http://www.gsea-msigdb.org/gsea/msigdb/cards/BLANCO_MELO_BETA_INTERFERON_TREATED_BRONCHIAL_EPITHELIAL_CELLS_DN	0.57636	1.5677	0.0259	0.28744	1	0.346	0.0914	0.317	0.24712	0.006
C2	WP_AMINO_ACID_METABOLISM	16	http://www.gsea-msigdb.org/gsea/msigdb/cards/WP_AMINO_ACID_METABOLISM	0.55899	1.567	0.042	0.28763	1	0.438	0.223	0.341	0.24897	0.007
C2	REACTOME_PHASE_I_FUNCTIONALIZATION_OF_COMPOUNDS	12	http://www.gsea-msigdb.org/gsea/msigdb/cards/REACTOME_PHASE_I_FUNCTIONALIZATION_OF_COMPOUNDS	0.64135	1.5652	0.02811	0.29043	1	0.75	0.282	0.541	0.25033	0.007
C2	HOLLERN_SQUAMOUS_BREAST_TUMOR	18	http://www.gsea-msigdb.org/gsea/msigdb/cards/HOLLERN_SQUAMOUS_BREAST_TUMOR	0.50579	1.5638	0.02675	0.29203	1	0.389	0.275	0.283	0.25235	0.007
C2	TOMLINS_PROSTATE_CANCER_UP	11	http://www.gsea-msigdb.org/gsea/msigdb/cards/TOMLINS_PROSTATE_CANCER_UP	0.63155	1.5631	0.03434	0.29242	1	0.545	0.271	0.399	0.25282	0.007
C2	MULLIGHAN_NPM1_SIGNATURE_3_UP	84	http://www.gsea-msigdb.org/gsea/msigdb/cards/MULLIGHAN_NPM1_SIGNATURE_3_UP	0.36342	1.5627	0.008247	0.292	1	0.357	0.317	0.25	0.25191	0.007
C2	RODRIGUES_NTN1_TARGETS_DN	40	http://www.gsea-msigdb.org/gsea/msigdb/cards/RODRIGUES_NTN1_TARGETS_DN	0.43184	1.5615	0.0202	0.29339	1	0.475	0.334	0.32	0.25259	0.007
C2	REACTOME_SIGNALING_BY_INTERLEUKINS	94	http://www.gsea-msigdb.org/gsea/msigdb/cards/REACTOME_SIGNALING_BY_INTERLEUKINS	0.39756	1.5613	0.01195	0.29245	1	0.447	0.366	0.291	0.25188	0.007
C2	WP_ECTODERM_DIFFERENTIATION	30	http://www.gsea-msigdb.org/gsea/msigdb/cards/WP_ECTODERM_DIFFERENTIATION	0.43564	1.5605	0.01575	0.29317	1	0.6	0.423	0.349	0.25185	0.005
C2	GOZGIT_ESR1_TARGETS_DN	185	http://www.gsea-msigdb.org/gsea/msigdb/cards/GOZGIT_ESR1_TARGETS_DN	0.35623	1.5601	0.004107	0.29275	1	0.486	0.439	0.289	0.2517	0.005
C2	GRUETZMANN_PANCREATIC_CANCER_UP	71	http://www.gsea-msigdb.org/gsea/msigdb/cards/GRUETZMANN_PANCREATIC_CANCER_UP	0.40601	1.5598	0.02692	0.29241	1	0.479	0.392	0.298	0.25124	0.005
C2	DARWICHE_SQUAMOUS_CELL_CARCINOMA_UP	37	http://www.gsea-msigdb.org/gsea/msigdb/cards/DARWICHE_SQUAMOUS_CELL_CARCINOMA_UP	0.44046	1.5596	0.01227	0.29154	1	0.541	0.383	0.337	0.25071	0.004
C2	REACTOME_METABOLISM_OF_STEROIDS	29	http://www.gsea-msigdb.org/gsea/msigdb/cards/REACTOME_METABOLISM_OF_STEROIDS	0.47281	1.5588	0.02467	0.29203	1	0.517	0.341	0.344	0.25123	0.004
C2	BOSCO_TH1_CYTOTOXIC_MODULE	27	http://www.gsea-msigdb.org/gsea/msigdb/cards/BOSCO_TH1_CYTOTOXIC_MODULE	0.52353	1.5585	0.03673	0.29138	1	0.593	0.294	0.422	0.25062	0.004
C2	KEGG_PATHWAYS_IN_CANCER	68	http://www.gsea-msigdb.org/gsea/msigdb/cards/KEGG_PATHWAYS_IN_CANCER	0.42559	1.5584	0.02564	0.29038	1	0.515	0.371	0.331	0.24992	0.004
C2	ONKEN_UVEAL_MELANOMA_UP	225	http://www.gsea-msigdb.org/gsea/msigdb/cards/ONKEN_UVEAL_MELANOMA_UP	0.34824	1.5577	0.001972	0.29052	1	0.418	0.4	0.269	0.25016	0.004
C2	FULCHER_INFLAMMATORY_RESPONSE_LECTIN_VS_LPS_UP	158	http://www.gsea-msigdb.org/gsea/msigdb/cards/FULCHER_INFLAMMATORY_RESPONSE_LECTIN_VS_LPS_UP	0.36486	1.5573	0.007984	0.2903	1	0.475	0.416	0.291	0.25089	0.004
C2	POOLA_INVASIVE_BREAST_CANCER_UP	67	http://www.gsea-msigdb.org/gsea/msigdb/cards/POOLA_INVASIVE_BREAST_CANCER_UP	0.44534	1.5568	0.02783	0.29026	1	0.552	0.413	0.331	0.25046	0.004
C2	SERVITJA_ISLET_HNF1A_TARGETS_UP	22	http://www.gsea-msigdb.org/gsea/msigdb/cards/SERVITJA_ISLET_HNF1A_TARGETS_UP	0.51751	1.5567	0.04175	0.28917	1	0.545	0.294	0.388	0.24941	0.003
C2	WP_RETINOBLASTOMA_GENE_IN_CANCER	23	http://www.gsea-msigdb.org/gsea/msigdb/cards/WP_RETINOBLASTOMA_GENE_IN_CANCER	0.48349	1.5558	0.03219	0.28994	1	0.261	0.178	0.216	0.25175	0.003
C2	KEGG_LEISHMANIA_INFECTION	20	http://www.gsea-msigdb.org/gsea/msigdb/cards/KEGG_LEISHMANIA_INFECTION	0.4995	1.5541	0.02012	0.29263	1	0.55	0.281	0.398	0.25608	0.003
C2	STEIN_ESRRA_TARGETS	113	http://www.gsea-msigdb.org/gsea/msigdb/cards/STEIN_ESRRA_TARGETS	0.35361	1.554	0.002045	0.29147	1	0.425	0.385	0.27	0.25502	0.003
C2	FIRESTEIN_PROLIFERATION	45	http://www.gsea-msigdb.org/gsea/msigdb/cards/FIRESTEIN_PROLIFERATION	0.4235	1.5526	0.02772	0.29249	1	0.4	0.305	0.282	0.25434	0.003
C2	WP_INTERACTIONS_OF_NATURAL_KILLER_CELLS_IN_PANCREATIC_CANCER	11	http://www.gsea-msigdb.org/gsea/msigdb/cards/WP_INTERACTIONS_OF_NATURAL_KILLER_CELLS_IN_PANCREATIC_CANCER	0.62086	1.5526	0.04839	0.29359	1	0.727	0.281	0.525	0.25539	0.003
C2	SMID_BREAST_CANCER_NORMAL_LIKE_UP	102	http://www.gsea-msigdb.org/gsea/msigdb/cards/SMID_BREAST_CANCER_NORMAL_LIKE_UP	0.43497	1.5502	0.03055	0.29676	1	0.549	0.395	0.343	0.25779	0.003
C2	BRUINS_UVC_RESPONSE_EARLY_LATE	90	http://www.gsea-msigdb.org/gsea/msigdb/cards/BRUINS_UVC_RESPONSE_EARLY_LATE	0.38588	1.5489	0.01202	0.29732	1	0.389	0.305	0.278	0.25891	0.003
C2	BILD_E2F3_ONCOGENIC_SIGNATURE	71	http://www.gsea-msigdb.org/gsea/msigdb/cards/BILD_E2F3_ONCOGENIC_SIGNATURE	0.40669	1.5484	0.0186	0.29738	1	0.324	0.236	0.253	0.25913	0.003
C2	BENPORATH_MYC_TARGETS_WITH_EBOX	34	http://www.gsea-msigdb.org/gsea/msigdb/cards/BENPORATH_MYC_TARGETS_WITH_EBOX	0.42668	1.5482	0.008439	0.29656	1	0.382	0.289	0.275	0.25858	0.003
C2	FOROUTAN_INTEGRATED_TGFB_EMT_DN	18	http://www.gsea-msigdb.org/gsea/msigdb/cards/FOROUTAN_INTEGRATED_TGFB_EMT_DN	0.55981	1.5459	0.02686	0.2995	1	0.222	0.0486	0.213	0.26085	0.003
C2	FIGUEROA_AML_METHYLATION_CLUSTER_5_DN	10	http://www.gsea-msigdb.org/gsea/msigdb/cards/FIGUEROA_AML_METHYLATION_CLUSTER_5_DN	0.59036	1.544	0.04462	0.30267	1	0.4	0.122	0.352	0.26304	0.003
C2	GARGALOVIC_RESPONSE_TO_OXIDIZED_PHOSPHOLIPIDS_BLUE_DN	16	http://www.gsea-msigdb.org/gsea/msigdb/cards/GARGALOVIC_RESPONSE_TO_OXIDIZED_PHOSPHOLIPIDS_BLUE_DN	0.52757	1.5438	0.04555	0.30183	1	0.438	0.234	0.337	0.262	0.003
C2	ZHENG_IL22_SIGNALING_UP	11	http://www.gsea-msigdb.org/gsea/msigdb/cards/ZHENG_IL22_SIGNALING_UP	0.64635	1.5438	0.03726	0.30073	1	0.545	0.188	0.444	0.26108	0.003
C2	GAUSSMANN_MLL_AF4_FUSION_TARGETS_G_DN	10	http://www.gsea-msigdb.org/gsea/msigdb/cards/GAUSSMANN_MLL_AF4_FUSION_TARGETS_G_DN	0.56514	1.5437	0.03792	0.29967	1	0.3	0.0798	0.277	0.26005	0.003
C2	HOFFMANN_LARGE_TO_SMALL_PRE_BII_LYMPHOCYTE_DN	14	http://www.gsea-msigdb.org/gsea/msigdb/cards/HOFFMANN_LARGE_TO_SMALL_PRE_BII_LYMPHOCYTE_DN	0.53163	1.5436	0.04724	0.29858	1	0.5	0.285	0.359	0.25904	0.003
C2	HUMMERICH_SKIN_CANCER_PROGRESSION_UP	20	http://www.gsea-msigdb.org/gsea/msigdb/cards/HUMMERICH_SKIN_CANCER_PROGRESSION_UP	0.54826	1.5434	0.04723	0.2969	1	0.45	0.237	0.345	0.25726	0.002
C2	BIOCARTA_ALK_PATHWAY	12	http://www.gsea-msigdb.org/gsea/msigdb/cards/BIOCARTA_ALK_PATHWAY	0.55435	1.5434	0.04519	0.29803	1	0.5	0.249	0.377	0.25826	0.002
C2	REACTOME_SIGNALING_BY_GPCR	85	http://www.gsea-msigdb.org/gsea/msigdb/cards/REACTOME_SIGNALING_BY_GPCR	0.36921	1.542	0.007874	0.29889	1	0.529	0.417	0.317	0.2617	0.002
C2	SHEPARD_BMYB_TARGETS	10	http://www.gsea-msigdb.org/gsea/msigdb/cards/SHEPARD_BMYB_TARGETS	0.58486	1.5399	0.02918	0.30247	1	0.8	0.333	0.535	0.2636	0.003
C2	ROSS_LEUKEMIA_WITH_MLL_FUSIONS	19	http://www.gsea-msigdb.org/gsea/msigdb/cards/ROSS_LEUKEMIA_WITH_MLL_FUSIONS	0.50146	1.5396	0.03131	0.30087	1	0.684	0.41	0.406	0.26213	0.003
C2	RUTELLA_RESPONSE_TO_HGF_VS_CSF2RB_AND_IL4_DN	70	http://www.gsea-msigdb.org/gsea/msigdb/cards/RUTELLA_RESPONSE_TO_HGF_VS_CSF2RB_AND_IL4_DN	0.40076	1.5377	0.008163	0.30403	1	0.286	0.182	0.239	0.2665	0.003
C2	MCBRYAN_PUBERTAL_TGFB1_TARGETS_DN	15	http://www.gsea-msigdb.org/gsea/msigdb/cards/MCBRYAN_PUBERTAL_TGFB1_TARGETS_DN	0.60914	1.5374	0.02008	0.30334	1	0.533	0.222	0.417	0.26571	0.003
C2	BASSO_CD40_SIGNALING_UP	31	http://www.gsea-msigdb.org/gsea/msigdb/cards/BASSO_CD40_SIGNALING_UP	0.4785	1.5354	0.03762	0.30675	1	0.548	0.357	0.356	0.27016	0.004
C2	BOYAULT_LIVER_CANCER_SUBCLASS_G3_DN	14	http://www.gsea-msigdb.org/gsea/msigdb/cards/BOYAULT_LIVER_CANCER_SUBCLASS_G3_DN	0.64322	1.5349	0.04286	0.30672	1	0.429	0.0613	0.404	0.26984	0.003
C2	REACTOME_CLASS_A_1_RHODOPSIN_LIKE_RECEPTORS	30	http://www.gsea-msigdb.org/gsea/msigdb/cards/REACTOME_CLASS_A_1_RHODOPSIN_LIKE_RECEPTORS	0.48341	1.5347	0.01807	0.3049	1	0.533	0.305	0.374	0.26863	0.003
C2	WP_OVERVIEW_OF_PROINFLAMMATORY_AND_PROFIBROTIC_MEDIATORS	11	http://www.gsea-msigdb.org/gsea/msigdb/cards/WP_OVERVIEW_OF_PROINFLAMMATORY_AND_PROFIBROTIC_MEDIATORS	0.63451	1.5347	0.03762	0.30604	1	0.727	0.281	0.525	0.26964	0.003
C2	MOOTHA_HUMAN_MITODB_6_2002	86	http://www.gsea-msigdb.org/gsea/msigdb/cards/MOOTHA_HUMAN_MITODB_6_2002	0.35687	1.5345	0.03049	0.30424	1	0.43	0.385	0.272	0.26875	0.003
C2	VART_KSHV_INFECTION_ANGIOGENIC_MARKERS_UP	23	http://www.gsea-msigdb.org/gsea/msigdb/cards/VART_KSHV_INFECTION_ANGIOGENIC_MARKERS_UP	0.50788	1.5342	0.04126	0.30371	1	0.522	0.296	0.37	0.26836	0.002
C2	BROWNE_HCMV_INFECTION_24HR_DN	27	http://www.gsea-msigdb.org/gsea/msigdb/cards/BROWNE_HCMV_INFECTION_24HR_DN	0.48593	1.5339	0.03393	0.30232	1	0.481	0.291	0.344	0.26729	0.002
C2	KEGG_CYTOKINE_CYTOKINE_RECEPTOR_INTERACTION	34	http://www.gsea-msigdb.org/gsea/msigdb/cards/KEGG_CYTOKINE_CYTOKINE_RECEPTOR_INTERACTION	0.46069	1.5339	0.02621	0.30332	1	0.5	0.306	0.351	0.26803	0.003
C2	MARTINEZ_RB1_TARGETS_UP	146	http://www.gsea-msigdb.org/gsea/msigdb/cards/MARTINEZ_RB1_TARGETS_UP	0.35391	1.5335	0.01613	0.30091	1	0.37	0.332	0.259	0.2668	0.002
C2	SMID_BREAST_CANCER_RELAPSE_IN_BONE_UP	10	http://www.gsea-msigdb.org/gsea/msigdb/cards/SMID_BREAST_CANCER_RELAPSE_IN_BONE_UP	0.55941	1.5329	0.03529	0.29998	1	0.6	0.296	0.424	0.2657	0.002
C2	LEE_LIVER_CANCER_CIPROFIBRATE_UP	13	http://www.gsea-msigdb.org/gsea/msigdb/cards/LEE_LIVER_CANCER_CIPROFIBRATE_UP	0.59719	1.5325	0.04086	0.2988	1	0.538	0.211	0.427	0.2639	0.002
C2	RASHI_RESPONSE_TO_IONIZING_RADIATION_5	31	http://www.gsea-msigdb.org/gsea/msigdb/cards/RASHI_RESPONSE_TO_IONIZING_RADIATION_5	0.42766	1.5324	0.0144	0.2978	1	0.452	0.35	0.296	0.26296	0.002
C2	TURASHVILI_BREAST_DUCTAL_CARCINOMA_VS_DUCTAL_NORMAL_DN	46	http://www.gsea-msigdb.org/gsea/msigdb/cards/TURASHVILI_BREAST_DUCTAL_CARCINOMA_VS_DUCTAL_NORMAL_DN	0.42226	1.5321	0.01437	0.29743	1	0.261	0.148	0.225	0.26247	0.001
C2	DUAN_PRDM5_TARGETS	15	http://www.gsea-msigdb.org/gsea/msigdb/cards/DUAN_PRDM5_TARGETS	0.5484	1.5317	0.03448	0.29726	1	0.267	0.0874	0.244	0.26249	0.001
C2	REACTOME_NEURONAL_SYSTEM	50	http://www.gsea-msigdb.org/gsea/msigdb/cards/REACTOME_NEURONAL_SYSTEM	0.39138	1.5311	0.02811	0.29722	1	0.52	0.417	0.308	0.26195	0.001
C2	LINDGREN_BLADDER_CANCER_CLUSTER_1_UP	44	http://www.gsea-msigdb.org/gsea/msigdb/cards/LINDGREN_BLADDER_CANCER_CLUSTER_1_UP	0.39932	1.5301	0.01219	0.29846	1	0.568	0.42	0.334	0.26319	0.002
C2	BARRIER_COLON_CANCER_RECURRENCE_UP	12	http://www.gsea-msigdb.org/gsea/msigdb/cards/BARRIER_COLON_CANCER_RECURRENCE_UP	0.51223	1.5298	0.04607	0.29697	1	0.5	0.342	0.33	0.2615	0.002
C2	ROESSLER_LIVER_CANCER_METASTASIS_UP	23	http://www.gsea-msigdb.org/gsea/msigdb/cards/ROESSLER_LIVER_CANCER_METASTASIS_UP	0.48113	1.5298	0.04357	0.29793	1	0.435	0.286	0.312	0.26242	0.002
C2	GARCIA_TARGETS_OF_FLI1_AND_DAX1_UP	11	http://www.gsea-msigdb.org/gsea/msigdb/cards/GARCIA_TARGETS_OF_FLI1_AND_DAX1_UP	0.58776	1.5291	0.01919	0.2973	1	0.364	0.0698	0.339	0.26218	0.002
C2	TORCHIA_TARGETS_OF_EWSR1_FLI1_FUSION_UP	61	http://www.gsea-msigdb.org/gsea/msigdb/cards/TORCHIA_TARGETS_OF_EWSR1_FLI1_FUSION_UP	0.42225	1.5284	0.005952	0.29786	1	0.443	0.345	0.296	0.26295	0.002
C2	MCBRYAN_PUBERTAL_BREAST_4_5WK_UP	49	http://www.gsea-msigdb.org/gsea/msigdb/cards/MCBRYAN_PUBERTAL_BREAST_4_5WK_UP	0.43972	1.5277	0.0159	0.29824	1	0.306	0.223	0.241	0.26349	0.002
C2	SHEPARD_CRASH_AND_BURN_MUTANT_DN	27	http://www.gsea-msigdb.org/gsea/msigdb/cards/SHEPARD_CRASH_AND_BURN_MUTANT_DN	0.44336	1.5277	0.02637	0.29726	1	0.519	0.333	0.349	0.26258	0.002
C2	PEREZ_TP53_AND_TP63_TARGETS	48	http://www.gsea-msigdb.org/gsea/msigdb/cards/PEREZ_TP53_AND_TP63_TARGETS	0.36586	1.527	0.0224	0.29783	1	0.604	0.488	0.314	0.26324	0.002
C2	WANG_SMARCE1_TARGETS_UP	75	http://www.gsea-msigdb.org/gsea/msigdb/cards/WANG_SMARCE1_TARGETS_UP	0.41242	1.5269	0.01403	0.29709	1	0.36	0.272	0.268	0.26293	0.001
C2	BROWNE_HCMV_INFECTION_4HR_DN	47	http://www.gsea-msigdb.org/gsea/msigdb/cards/BROWNE_HCMV_INFECTION_4HR_DN	0.39429	1.5267	0.02648	0.29651	1	0.404	0.309	0.283	0.2621	0.001
C2	SMID_BREAST_CANCER_BASAL_UP	119	http://www.gsea-msigdb.org/gsea/msigdb/cards/SMID_BREAST_CANCER_BASAL_UP	0.3838	1.5264	0.01455	0.29598	1	0.563	0.464	0.313	0.26148	0.001
C2	FIGUEROA_AML_METHYLATION_CLUSTER_1_DN	11	http://www.gsea-msigdb.org/gsea/msigdb/cards/FIGUEROA_AML_METHYLATION_CLUSTER_1_DN	0.60004	1.5263	0.04574	0.29528	1	0.727	0.331	0.488	0.26117	0.001
C2	NAKAYAMA_SOFT_TISSUE_TUMORS_PCA2_DN	14	http://www.gsea-msigdb.org/gsea/msigdb/cards/NAKAYAMA_SOFT_TISSUE_TUMORS_PCA2_DN	0.62098	1.5251	0.04481	0.29688	1	0.643	0.268	0.473	0.26241	0.001
C2	SMID_BREAST_CANCER_LUMINAL_B_DN	116	http://www.gsea-msigdb.org/gsea/msigdb/cards/SMID_BREAST_CANCER_LUMINAL_B_DN	0.40825	1.5249	0.03614	0.2962	1	0.578	0.433	0.339	0.26153	0.001
C2	REACTOME_GOLGI_TO_ER_RETROGRADE_TRANSPORT	20	http://www.gsea-msigdb.org/gsea/msigdb/cards/REACTOME_GOLGI_TO_ER_RETROGRADE_TRANSPORT	0.47926	1.5245	0.025	0.29609	1	0.2	0.0677	0.188	0.26123	0.001
C2	LIAO_METASTASIS	125	http://www.gsea-msigdb.org/gsea/msigdb/cards/LIAO_METASTASIS	0.33622	1.5232	0.002119	0.29585	1	0.384	0.339	0.264	0.26176	0.001
C2	YAGI_AML_WITH_T_8_21_TRANSLOCATION	101	http://www.gsea-msigdb.org/gsea/msigdb/cards/YAGI_AML_WITH_T_8_21_TRANSLOCATION	0.33995	1.5232	0.004098	0.29682	1	0.436	0.376	0.28	0.26196	0.001
C2	YANG_BCL3_TARGETS_UP	68	http://www.gsea-msigdb.org/gsea/msigdb/cards/YANG_BCL3_TARGETS_UP	0.42833	1.5229	0.04286	0.29564	1	0.397	0.283	0.291	0.26166	0.001
C2	LUI_THYROID_CANCER_PAX8_PPARG_UP	10	http://www.gsea-msigdb.org/gsea/msigdb/cards/LUI_THYROID_CANCER_PAX8_PPARG_UP	0.53474	1.522	0.03272	0.29586	1	0.6	0.316	0.412	0.2613	0.001
C2	RICKMAN_TUMOR_DIFFERENTIATED_WELL_VS_POORLY_UP	70	http://www.gsea-msigdb.org/gsea/msigdb/cards/RICKMAN_TUMOR_DIFFERENTIATED_WELL_VS_POORLY_UP	0.40709	1.522	0.02979	0.29668	1	0.4	0.32	0.278	0.26166	0.001
C2	BANDRES_RESPONSE_TO_CARMUSTIN_MGMT_48HR_DN	11	http://www.gsea-msigdb.org/gsea/msigdb/cards/BANDRES_RESPONSE_TO_CARMUSTIN_MGMT_48HR_DN	0.60647	1.5216	0.04618	0.29581	1	0.182	0.0489	0.174	0.26135	0.001
C2	BRUINS_UVC_RESPONSE_VIA_TP53_GROUP_D	54	http://www.gsea-msigdb.org/gsea/msigdb/cards/BRUINS_UVC_RESPONSE_VIA_TP53_GROUP_D	0.37205	1.5211	0.01022	0.29585	1	0.407	0.376	0.258	0.26148	0.001
C2	WNT_SIGNALING	14	http://www.gsea-msigdb.org/gsea/msigdb/cards/WNT_SIGNALING	0.56047	1.5206	0.044	0.29492	1	0.357	0.142	0.308	0.26115	0.001
C2	BYSTRYKH_HEMATOPOIESIS_STEM_CELL_QTL_TRANS	160	http://www.gsea-msigdb.org/gsea/msigdb/cards/BYSTRYKH_HEMATOPOIESIS_STEM_CELL_QTL_TRANS	0.32066	1.5192	0.004016	0.29514	1	0.362	0.351	0.247	0.26057	0.001
C2	LIANG_HEMATOPOIESIS_STEM_CELL_NUMBER_SMALL_VS_HUGE_UP	15	http://www.gsea-msigdb.org/gsea/msigdb/cards/LIANG_HEMATOPOIESIS_STEM_CELL_NUMBER_SMALL_VS_HUGE_UP	0.5238	1.5189	0.0338	0.29471	1	0.267	0.168	0.223	0.26015	0.001
C2	CAIRO_HEPATOBLASTOMA_CLASSES_DN	42	http://www.gsea-msigdb.org/gsea/msigdb/cards/CAIRO_HEPATOBLASTOMA_CLASSES_DN	0.40229	1.5187	0.004167	0.29433	1	0.333	0.263	0.249	0.2596	0.001
C2	JAEGER_METASTASIS_DN	38	http://www.gsea-msigdb.org/gsea/msigdb/cards/JAEGER_METASTASIS_DN	0.47002	1.5175	0.02321	0.29509	1	0.316	0.183	0.261	0.25995	0.001
C2	TURASHVILI_BREAST_LOBULAR_CARCINOMA_VS_LOBULAR_NORMAL_UP	26	http://www.gsea-msigdb.org/gsea/msigdb/cards/TURASHVILI_BREAST_LOBULAR_CARCINOMA_VS_LOBULAR_NORMAL_UP	0.52092	1.5165	0.02751	0.29612	1	0.385	0.173	0.32	0.26307	0.001
C2	SHETH_LIVER_CANCER_VS_TXNIP_LOSS_PAM3	14	http://www.gsea-msigdb.org/gsea/msigdb/cards/SHETH_LIVER_CANCER_VS_TXNIP_LOSS_PAM3	0.62799	1.5161	0.0338	0.29587	1	0.357	0.0738	0.332	0.26352	0.001
C2	BLANCO_MELO_BRONCHIAL_EPITHELIAL_CELLS_INFLUENZA_A_INFECTION_UP	36	http://www.gsea-msigdb.org/gsea/msigdb/cards/BLANCO_MELO_BRONCHIAL_EPITHELIAL_CELLS_INFLUENZA_A_INFECTION_UP	0.44136	1.516	0.04656	0.29541	1	0.611	0.402	0.37	0.26303	0.001
C2	WP_MALIGNANT_PLEURAL_MESOTHELIOMA	74	http://www.gsea-msigdb.org/gsea/msigdb/cards/WP_MALIGNANT_PLEURAL_MESOTHELIOMA	0.38433	1.5155	0.0161	0.29534	1	0.514	0.44	0.294	0.26258	0.001
C2	PID_CMYB_PATHWAY	24	http://www.gsea-msigdb.org/gsea/msigdb/cards/PID_CMYB_PATHWAY	0.47039	1.515	0.03975	0.2945	1	0.458	0.293	0.326	0.26094	0.001
C2	CASORELLI_ACUTE_PROMYELOCYTIC_LEUKEMIA_DN	145	http://www.gsea-msigdb.org/gsea/msigdb/cards/CASORELLI_ACUTE_PROMYELOCYTIC_LEUKEMIA_DN	0.35879	1.515	0.02929	0.29527	1	0.421	0.374	0.276	0.26176	0.001
C2	KEGG_VIRAL_MYOCARDITIS	13	http://www.gsea-msigdb.org/gsea/msigdb/cards/KEGG_VIRAL_MYOCARDITIS	0.57655	1.5146	0.02979	0.29444	1	0.846	0.41	0.501	0.26101	0.001
C2	LIEN_BREAST_CARCINOMA_METAPLASTIC_VS_DUCTAL_UP	18	http://www.gsea-msigdb.org/gsea/msigdb/cards/LIEN_BREAST_CARCINOMA_METAPLASTIC_VS_DUCTAL_UP	0.56537	1.5139	0.03681	0.2949	1	0.222	0.0431	0.214	0.26146	0.001
C2	HOELZEL_NF1_TARGETS_DN	23	http://www.gsea-msigdb.org/gsea/msigdb/cards/HOELZEL_NF1_TARGETS_DN	0.50072	1.513	0.02024	0.29589	1	0.435	0.236	0.335	0.2634	0.001
C2	MILI_PSEUDOPODIA	13	http://www.gsea-msigdb.org/gsea/msigdb/cards/MILI_PSEUDOPODIA	0.60351	1.5129	0.026	0.29434	1	0.231	0.0185	0.227	0.2619	0.001
C2	ACEVEDO_LIVER_CANCER_DN	93	http://www.gsea-msigdb.org/gsea/msigdb/cards/ACEVEDO_LIVER_CANCER_DN	0.34859	1.512	0.01247	0.29547	1	0.409	0.365	0.267	0.2621	0.001
C2	RAO_BOUND_BY_SALL4	50	http://www.gsea-msigdb.org/gsea/msigdb/cards/RAO_BOUND_BY_SALL4	0.50626	1.5114	0.01751	0.29576	1	0.34	0.177	0.284	0.26244	0.001
C2	REACTOME_DEUBIQUITINATION	64	http://www.gsea-msigdb.org/gsea/msigdb/cards/REACTOME_DEUBIQUITINATION	0.37584	1.5104	0.01646	0.29706	1	0.422	0.354	0.278	0.26311	0.001
C2	SMIRNOV_RESPONSE_TO_IR_2HR_UP	17	http://www.gsea-msigdb.org/gsea/msigdb/cards/SMIRNOV_RESPONSE_TO_IR_2HR_UP	0.51047	1.51	0.03651	0.29694	1	0.353	0.136	0.306	0.26231	0.001
C2	GAZDA_DIAMOND_BLACKFAN_ANEMIA_ERYTHROID_DN	122	http://www.gsea-msigdb.org/gsea/msigdb/cards/GAZDA_DIAMOND_BLACKFAN_ANEMIA_ERYTHROID_DN	0.32222	1.5098	0.01646	0.29659	1	0.328	0.298	0.239	0.26221	0.001
C2	REACTOME_METABOLISM_OF_AMINO_ACIDS_AND_DERIVATIVES	50	http://www.gsea-msigdb.org/gsea/msigdb/cards/REACTOME_METABOLISM_OF_AMINO_ACIDS_AND_DERIVATIVES	0.37325	1.5087	0.03571	0.29808	1	0.42	0.376	0.266	0.26504	0.001
C2	WEI_MIR34A_TARGETS	53	http://www.gsea-msigdb.org/gsea/msigdb/cards/WEI_MIR34A_TARGETS	0.43901	1.5079	0.03292	0.29771	1	0.415	0.255	0.314	0.26417	0.001
C2	GRADE_COLON_AND_RECTAL_CANCER_UP	68	http://www.gsea-msigdb.org/gsea/msigdb/cards/GRADE_COLON_AND_RECTAL_CANCER_UP	0.38568	1.5072	0.02881	0.29838	1	0.544	0.462	0.299	0.26482	0.001
C2	KIM_MYC_AMPLIFICATION_TARGETS_DN	24	http://www.gsea-msigdb.org/gsea/msigdb/cards/KIM_MYC_AMPLIFICATION_TARGETS_DN	0.51611	1.5062	0.03086	0.29845	1	0.333	0.182	0.275	0.26423	0.001
C2	BROWNE_HCMV_INFECTION_24HR_UP	35	http://www.gsea-msigdb.org/gsea/msigdb/cards/BROWNE_HCMV_INFECTION_24HR_UP	0.45871	1.5061	0.04772	0.29763	1	0.571	0.379	0.359	0.26345	0.001
C2	MCCABE_BOUND_BY_HOXC6	73	http://www.gsea-msigdb.org/gsea/msigdb/cards/MCCABE_BOUND_BY_HOXC6	0.37393	1.5046	0.03901	0.29912	1	0.493	0.42	0.292	0.26865	0.001
C2	REACTOME_UB_SPECIFIC_PROCESSING_PROTEASES	45	http://www.gsea-msigdb.org/gsea/msigdb/cards/REACTOME_UB_SPECIFIC_PROCESSING_PROTEASES	0.38599	1.5028	0.02049	0.30173	1	0.444	0.354	0.291	0.27077	0.001
C2	GAVIN_FOXP3_TARGETS_CLUSTER_P4	33	http://www.gsea-msigdb.org/gsea/msigdb/cards/GAVIN_FOXP3_TARGETS_CLUSTER_P4	0.46558	1.5026	0.03353	0.30136	1	0.273	0.133	0.239	0.27031	0.001
C2	LEE_LIVER_CANCER_SURVIVAL_UP	26	http://www.gsea-msigdb.org/gsea/msigdb/cards/LEE_LIVER_CANCER_SURVIVAL_UP	0.47477	1.5015	0.02875	0.30218	1	0.308	0.168	0.258	0.27049	0.001
C2	REACTOME_CELLULAR_SENESCENCE	42	http://www.gsea-msigdb.org/gsea/msigdb/cards/REACTOME_CELLULAR_SENESCENCE	0.42188	1.5012	0.03762	0.30198	1	0.452	0.327	0.308	0.27033	0.001
C2	REACTOME_ANCHORING_OF_THE_BASAL_BODY_TO_THE_PLASMA_MEMBRANE	29	http://www.gsea-msigdb.org/gsea/msigdb/cards/REACTOME_ANCHORING_OF_THE_BASAL_BODY_TO_THE_PLASMA_MEMBRANE	0.44473	1.5008	0.02923	0.30196	1	0.345	0.234	0.266	0.27019	0.001
C2	RIGGI_EWING_SARCOMA_PROGENITOR_UP	84	http://www.gsea-msigdb.org/gsea/msigdb/cards/RIGGI_EWING_SARCOMA_PROGENITOR_UP	0.37428	1.5005	0.01378	0.30169	1	0.452	0.347	0.303	0.27067	0.001
C2	WP_VEGFAVEGFR2_SIGNALING_PATHWAY	102	http://www.gsea-msigdb.org/gsea/msigdb/cards/WP_VEGFAVEGFR2_SIGNALING_PATHWAY	0.3533	1.4999	0.02028	0.30181	1	0.412	0.367	0.269	0.27093	0.001
C2	REACTOME_NERVOUS_SYSTEM_DEVELOPMENT	87	http://www.gsea-msigdb.org/gsea/msigdb/cards/REACTOME_NERVOUS_SYSTEM_DEVELOPMENT	0.33618	1.4975	0.006073	0.30439	1	0.448	0.416	0.269	0.27306	0.001
C2	DARWICHE_SKIN_TUMOR_PROMOTER_DN	38	http://www.gsea-msigdb.org/gsea/msigdb/cards/DARWICHE_SKIN_TUMOR_PROMOTER_DN	0.41559	1.4971	0.0336	0.30438	1	0.5	0.383	0.312	0.27233	0.001
C2	ONDER_CDH1_TARGETS_1_UP	33	http://www.gsea-msigdb.org/gsea/msigdb/cards/ONDER_CDH1_TARGETS_1_UP	0.43144	1.4944	0.04781	0.30905	1	0.394	0.287	0.284	0.27758	0.001
C2	WAKABAYASHI_ADIPOGENESIS_PPARG_BOUND_8D	137	http://www.gsea-msigdb.org/gsea/msigdb/cards/WAKABAYASHI_ADIPOGENESIS_PPARG_BOUND_8D	0.32959	1.4928	0.01029	0.3115	1	0.307	0.29	0.227	0.2797	0.001
C2	KEGG_CELL_ADHESION_MOLECULES_CAMS	27	http://www.gsea-msigdb.org/gsea/msigdb/cards/KEGG_CELL_ADHESION_MOLECULES_CAMS	0.47788	1.4916	0.04812	0.31142	1	0.407	0.27	0.3	0.27998	0.001
C2	HAN_SATB1_TARGETS_DN	89	http://www.gsea-msigdb.org/gsea/msigdb/cards/HAN_SATB1_TARGETS_DN	0.34074	1.491	0.009728	0.31177	1	0.562	0.496	0.291	0.28129	0.001
C2	EPPERT_CE_HSC_LSC	11	http://www.gsea-msigdb.org/gsea/msigdb/cards/EPPERT_CE_HSC_LSC	0.57367	1.4908	0.04418	0.31055	1	0.636	0.272	0.465	0.27972	0.001
C2	WP_CIRCADIAN_RHYTHM_GENES	31	http://www.gsea-msigdb.org/gsea/msigdb/cards/WP_CIRCADIAN_RHYTHM_GENES	0.4371	1.4908	0.03711	0.31134	1	0.484	0.353	0.316	0.2805	0.001
C2	PEDERSEN_METASTASIS_BY_ERBB2_ISOFORM_7	99	http://www.gsea-msigdb.org/gsea/msigdb/cards/PEDERSEN_METASTASIS_BY_ERBB2_ISOFORM_7	0.40096	1.4906	0.008163	0.31016	1	0.505	0.411	0.307	0.27945	0.001
C2	WP_HEPATITIS_C_AND_HEPATOCELLULAR_CARCINOMA	14	http://www.gsea-msigdb.org/gsea/msigdb/cards/WP_HEPATITIS_C_AND_HEPATOCELLULAR_CARCINOMA	0.55527	1.4905	0.03878	0.30952	1	0.571	0.32	0.39	0.27868	0.001
C2	MILI_PSEUDOPODIA_CHEMOTAXIS_UP	20	http://www.gsea-msigdb.org/gsea/msigdb/cards/MILI_PSEUDOPODIA_CHEMOTAXIS_UP	0.54948	1.4897	0.03194	0.31045	1	0.2	0.0185	0.197	0.27948	0.001
C2	DUTERTRE_ESTRADIOL_RESPONSE_6HR_UP	47	http://www.gsea-msigdb.org/gsea/msigdb/cards/DUTERTRE_ESTRADIOL_RESPONSE_6HR_UP	0.41523	1.4891	0.03808	0.31086	1	0.681	0.461	0.373	0.28009	0.001
C2	PID_MYC_REPRESS_PATHWAY	20	http://www.gsea-msigdb.org/gsea/msigdb/cards/PID_MYC_REPRESS_PATHWAY	0.51441	1.4885	0.04684	0.31121	1	0.65	0.372	0.41	0.2812	0.001
C2	LIM_MAMMARY_STEM_CELL_DN	77	http://www.gsea-msigdb.org/gsea/msigdb/cards/LIM_MAMMARY_STEM_CELL_DN	0.336	1.4863	0.03187	0.31489	1	0.286	0.281	0.21	0.28363	0.001
C2	FIGUEROA_AML_METHYLATION_CLUSTER_7_UP	24	http://www.gsea-msigdb.org/gsea/msigdb/cards/FIGUEROA_AML_METHYLATION_CLUSTER_7_UP	0.44233	1.4862	0.03491	0.31444	1	0.75	0.473	0.398	0.28285	0.001
C2	MUELLER_PLURINET	59	http://www.gsea-msigdb.org/gsea/msigdb/cards/MUELLER_PLURINET	0.39472	1.4855	0.04427	0.31315	1	0.305	0.223	0.242	0.28249	0.001
C2	REACTOME_SIGNALING_BY_CYTOSOLIC_FGFR1_FUSION_MUTANTS	10	http://www.gsea-msigdb.org/gsea/msigdb/cards/REACTOME_SIGNALING_BY_CYTOSOLIC_FGFR1_FUSION_MUTANTS	0.5611	1.4848	0.04628	0.31373	1	0.6	0.32	0.409	0.28366	0.001
C2	GRAESSMANN_APOPTOSIS_BY_DOXORUBICIN_UP	216	http://www.gsea-msigdb.org/gsea/msigdb/cards/GRAESSMANN_APOPTOSIS_BY_DOXORUBICIN_UP	0.34924	1.4833	0.04132	0.31498	1	0.366	0.32	0.266	0.28403	0.001
C2	DEURIG_T_CELL_PROLYMPHOCYTIC_LEUKEMIA_DN	122	http://www.gsea-msigdb.org/gsea/msigdb/cards/DEURIG_T_CELL_PROLYMPHOCYTIC_LEUKEMIA_DN	0.40532	1.4821	0.04499	0.31602	1	0.508	0.4	0.317	0.28761	0.001
C2	FERRANDO_T_ALL_WITH_MLL_ENL_FUSION_UP	15	http://www.gsea-msigdb.org/gsea/msigdb/cards/FERRANDO_T_ALL_WITH_MLL_ENL_FUSION_UP	0.47918	1.4816	0.03644	0.31542	1	0.467	0.334	0.312	0.28673	0.001
C2	KOKKINAKIS_METHIONINE_DEPRIVATION_48HR_UP	31	http://www.gsea-msigdb.org/gsea/msigdb/cards/KOKKINAKIS_METHIONINE_DEPRIVATION_48HR_UP	0.45829	1.4809	0.04713	0.31606	1	0.484	0.297	0.344	0.28727	0.001
C2	BYSTRYKH_HEMATOPOIESIS_STEM_CELL_QTL_CIS	30	http://www.gsea-msigdb.org/gsea/msigdb/cards/BYSTRYKH_HEMATOPOIESIS_STEM_CELL_QTL_CIS	0.4021	1.4794	0.03901	0.31751	1	0.4	0.275	0.293	0.28727	0.001
C2	WINZEN_DEGRADED_VIA_KHSRP	22	http://www.gsea-msigdb.org/gsea/msigdb/cards/WINZEN_DEGRADED_VIA_KHSRP	0.56833	1.4794	0.04949	0.31682	1	0.455	0.294	0.323	0.28651	0.001
C2	MCBRYAN_PUBERTAL_BREAST_6_7WK_UP	57	http://www.gsea-msigdb.org/gsea/msigdb/cards/MCBRYAN_PUBERTAL_BREAST_6_7WK_UP	0.3623	1.4785	0.02743	0.31707	1	0.491	0.435	0.282	0.2876	0.001
C2	KRIEG_HYPOXIA_NOT_VIA_KDM3A	173	http://www.gsea-msigdb.org/gsea/msigdb/cards/KRIEG_HYPOXIA_NOT_VIA_KDM3A	0.34107	1.4773	0.00947	0.31798	1	0.671	0.565	0.308	0.28843	0.001
C2	DARWICHE_PAPILLOMA_RISK_LOW_UP	44	http://www.gsea-msigdb.org/gsea/msigdb/cards/DARWICHE_PAPILLOMA_RISK_LOW_UP	0.40879	1.4762	0.03207	0.31693	1	0.477	0.383	0.298	0.28834	0.001
C2	AGUIRRE_PANCREATIC_CANCER_COPY_NUMBER_UP	62	http://www.gsea-msigdb.org/gsea/msigdb/cards/AGUIRRE_PANCREATIC_CANCER_COPY_NUMBER_UP	0.35908	1.4761	0.02032	0.31643	1	0.661	0.543	0.308	0.2876	0.001
C2	JINESH_BLEBBISHIELD_VS_LIVE_CONTROL_UP	83	http://www.gsea-msigdb.org/gsea/msigdb/cards/JINESH_BLEBBISHIELD_VS_LIVE_CONTROL_UP	0.35412	1.4737	0.01087	0.31978	1	0.422	0.364	0.275	0.29092	0.001
C2	SHEPARD_BMYB_MORPHOLINO_DN	25	http://www.gsea-msigdb.org/gsea/msigdb/cards/SHEPARD_BMYB_MORPHOLINO_DN	0.42846	1.4733	0.046	0.31989	1	0.76	0.478	0.4	0.29121	0.001
C2	BILBAN_B_CLL_LPL_DN	15	http://www.gsea-msigdb.org/gsea/msigdb/cards/BILBAN_B_CLL_LPL_DN	0.55698	1.4732	0.0426	0.31931	1	0.333	0.142	0.287	0.29142	0.001
C2	FISCHER_G1_S_CELL_CYCLE	49	http://www.gsea-msigdb.org/gsea/msigdb/cards/FISCHER_G1_S_CELL_CYCLE	0.4632	1.4731	0.03718	0.31873	1	0.51	0.341	0.341	0.29169	0.001
C2	HOOI_ST7_TARGETS_DN	26	http://www.gsea-msigdb.org/gsea/msigdb/cards/HOOI_ST7_TARGETS_DN	0.43856	1.4705	0.04678	0.32078	1	0.692	0.457	0.379	0.29386	0.001
C2	SENGUPTA_NASOPHARYNGEAL_CARCINOMA_DN	53	http://www.gsea-msigdb.org/gsea/msigdb/cards/SENGUPTA_NASOPHARYNGEAL_CARCINOMA_DN	0.45285	1.4695	0.02743	0.32062	1	0.604	0.421	0.355	0.29315	0.001
C2	THUM_SYSTOLIC_HEART_FAILURE_DN	84	http://www.gsea-msigdb.org/gsea/msigdb/cards/THUM_SYSTOLIC_HEART_FAILURE_DN	0.38853	1.469	0.02296	0.31984	1	0.488	0.405	0.298	0.29235	0.001
C2	RUTELLA_RESPONSE_TO_CSF2RB_AND_IL4_DN	84	http://www.gsea-msigdb.org/gsea/msigdb/cards/RUTELLA_RESPONSE_TO_CSF2RB_AND_IL4_DN	0.40882	1.4629	0.04661	0.32778	1	0.679	0.487	0.357	0.30028	0.001
C2	RAMALHO_STEMNESS_UP	62	http://www.gsea-msigdb.org/gsea/msigdb/cards/RAMALHO_STEMNESS_UP	0.43226	1.4626	0.04167	0.32761	1	0.387	0.277	0.285	0.29955	0.001
C2	HIRSCH_CELLULAR_TRANSFORMATION_SIGNATURE_UP	69	http://www.gsea-msigdb.org/gsea/msigdb/cards/HIRSCH_CELLULAR_TRANSFORMATION_SIGNATURE_UP	0.4185	1.4624	0.02637	0.32642	1	0.594	0.447	0.336	0.29834	0.001
C2	REACTOME_ORGANELLE_BIOGENESIS_AND_MAINTENANCE	69	http://www.gsea-msigdb.org/gsea/msigdb/cards/REACTOME_ORGANELLE_BIOGENESIS_AND_MAINTENANCE	0.36956	1.4615	0.02419	0.32662	1	0.522	0.451	0.292	0.2986	0.001
C2	ZWANG_EGF_INTERVAL_DN	37	http://www.gsea-msigdb.org/gsea/msigdb/cards/ZWANG_EGF_INTERVAL_DN	0.42134	1.4597	0.04124	0.32718	1	0.432	0.312	0.301	0.29831	0.001
C2	REACTOME_G1_S_DNA_DAMAGE_CHECKPOINTS	15	http://www.gsea-msigdb.org/gsea/msigdb/cards/REACTOME_G1_S_DNA_DAMAGE_CHECKPOINTS	0.45192	1.4594	0.04418	0.32702	1	0.267	0.117	0.237	0.29792	0.001
C2	IGLESIAS_E2F_TARGETS_UP	25	http://www.gsea-msigdb.org/gsea/msigdb/cards/IGLESIAS_E2F_TARGETS_UP	0.46886	1.4589	0.04941	0.32653	1	0.64	0.439	0.362	0.29713	0.001
C2	MULLIGHAN_NPM1_MUTATED_SIGNATURE_2_UP	39	http://www.gsea-msigdb.org/gsea/msigdb/cards/MULLIGHAN_NPM1_MUTATED_SIGNATURE_2_UP	0.41941	1.4571	0.048	0.32876	1	0.538	0.44	0.305	0.29847	0.001
C2	SENGUPTA_NASOPHARYNGEAL_CARCINOMA_WITH_LMP1_UP	135	http://www.gsea-msigdb.org/gsea/msigdb/cards/SENGUPTA_NASOPHARYNGEAL_CARCINOMA_WITH_LMP1_UP	0.42944	1.4569	0.04734	0.32842	1	0.4	0.306	0.289	0.29782	0.001
C2	GOLDRATH_ANTIGEN_RESPONSE	93	http://www.gsea-msigdb.org/gsea/msigdb/cards/GOLDRATH_ANTIGEN_RESPONSE	0.37689	1.4565	0.04073	0.32765	1	0.559	0.462	0.309	0.29771	0.001
C2	YAUCH_HEDGEHOG_SIGNALING_PARACRINE_DN	26	http://www.gsea-msigdb.org/gsea/msigdb/cards/YAUCH_HEDGEHOG_SIGNALING_PARACRINE_DN	0.44125	1.4557	0.03586	0.32636	1	0.577	0.371	0.366	0.29742	0.001
C2	WIERENGA_STAT5A_TARGETS_UP	50	http://www.gsea-msigdb.org/gsea/msigdb/cards/WIERENGA_STAT5A_TARGETS_UP	0.40634	1.4534	0.04391	0.32895	1	0.5	0.41	0.3	0.30188	0.001
C2	REACTOME_METABOLISM_OF_LIPIDS	154	http://www.gsea-msigdb.org/gsea/msigdb/cards/REACTOME_METABOLISM_OF_LIPIDS	0.32837	1.452	0.01161	0.33095	1	0.325	0.313	0.234	0.30384	0.001
C2	YAO_TEMPORAL_RESPONSE_TO_PROGESTERONE_CLUSTER_2	13	http://www.gsea-msigdb.org/gsea/msigdb/cards/YAO_TEMPORAL_RESPONSE_TO_PROGESTERONE_CLUSTER_2	0.51397	1.4519	0.04603	0.32971	1	0.231	0.0665	0.216	0.30245	0.001
C2	RAY_TUMORIGENESIS_BY_ERBB2_CDC25A_DN	57	http://www.gsea-msigdb.org/gsea/msigdb/cards/RAY_TUMORIGENESIS_BY_ERBB2_CDC25A_DN	0.37974	1.4519	0.02976	0.33034	1	0.333	0.296	0.239	0.30314	0.001
C2	LIM_MAMMARY_STEM_CELL_UP	81	http://www.gsea-msigdb.org/gsea/msigdb/cards/LIM_MAMMARY_STEM_CELL_UP	0.35798	1.451	0.03861	0.33087	1	0.407	0.375	0.261	0.30259	0.001
C2	FIGUEROA_AML_METHYLATION_CLUSTER_1_UP	26	http://www.gsea-msigdb.org/gsea/msigdb/cards/FIGUEROA_AML_METHYLATION_CLUSTER_1_UP	0.45362	1.4509	0.04016	0.33028	1	0.615	0.397	0.374	0.3025	0.001
C2	ELVIDGE_HYPOXIA_DN	40	http://www.gsea-msigdb.org/gsea/msigdb/cards/ELVIDGE_HYPOXIA_DN	0.38247	1.4506	0.04364	0.32863	1	0.375	0.283	0.272	0.30075	0.001
C2	ACEVEDO_LIVER_CANCER_WITH_H3K27ME3_DN	24	http://www.gsea-msigdb.org/gsea/msigdb/cards/ACEVEDO_LIVER_CANCER_WITH_H3K27ME3_DN	0.49092	1.4498	0.042	0.32807	1	0.625	0.4	0.378	0.30097	0.001
C2	REACTOME_TRANSCRIPTIONAL_REGULATION_BY_TP53	87	http://www.gsea-msigdb.org/gsea/msigdb/cards/REACTOME_TRANSCRIPTIONAL_REGULATION_BY_TP53	0.31705	1.4498	0.02605	0.32878	1	0.46	0.462	0.254	0.30164	0.001
C2	NABA_MATRISOME	68	http://www.gsea-msigdb.org/gsea/msigdb/cards/NABA_MATRISOME	0.44896	1.4476	0.03942	0.3298	1	0.485	0.299	0.347	0.30137	0.001
C2	FLORIO_NEOCORTEX_BASAL_RADIAL_GLIA_UP	46	http://www.gsea-msigdb.org/gsea/msigdb/cards/FLORIO_NEOCORTEX_BASAL_RADIAL_GLIA_UP	0.41676	1.4457	0.03888	0.33001	1	0.348	0.243	0.267	0.30226	0.001
C2	WP_SMALL_CELL_LUNG_CANCER	27	http://www.gsea-msigdb.org/gsea/msigdb/cards/WP_SMALL_CELL_LUNG_CANCER	0.45781	1.4432	0.04898	0.33148	1	0.556	0.371	0.352	0.3035	0.001
C2	SENESE_HDAC1_TARGETS_DN	59	http://www.gsea-msigdb.org/gsea/msigdb/cards/SENESE_HDAC1_TARGETS_DN	0.36564	1.4425	0.03534	0.33162	1	0.441	0.38	0.278	0.3033	0.001
C2	CHICAS_RB1_TARGETS_SENESCENT	160	http://www.gsea-msigdb.org/gsea/msigdb/cards/CHICAS_RB1_TARGETS_SENESCENT	0.36023	1.4421	0.018	0.33178	1	0.381	0.323	0.271	0.3041	0.001
C2	BROWNE_HCMV_INFECTION_14HR_DN	65	http://www.gsea-msigdb.org/gsea/msigdb/cards/BROWNE_HCMV_INFECTION_14HR_DN	0.33921	1.4417	0.0198	0.33173	1	0.385	0.379	0.244	0.30344	0.001
C2	JINESH_BLEBBISHIELD_TRANSFORMED_STEM_CELL_SPHERES_DN	62	http://www.gsea-msigdb.org/gsea/msigdb/cards/JINESH_BLEBBISHIELD_TRANSFORMED_STEM_CELL_SPHERES_DN	0.3554	1.4402	0.03178	0.33359	1	0.419	0.364	0.272	0.30641	0.001
C2	MARSON_BOUND_BY_FOXP3_UNSTIMULATED	297	http://www.gsea-msigdb.org/gsea/msigdb/cards/MARSON_BOUND_BY_FOXP3_UNSTIMULATED	0.33751	1.4401	0.04234	0.33313	1	0.397	0.379	0.271	0.30575	0.001
C2	MOHANKUMAR_HOXA1_TARGETS_UP	97	http://www.gsea-msigdb.org/gsea/msigdb/cards/MOHANKUMAR_HOXA1_TARGETS_UP	0.3382	1.4382	0.02846	0.33646	1	0.361	0.324	0.251	0.30726	0.001
C2	ZHOU_INFLAMMATORY_RESPONSE_LIVE_DN	73	http://www.gsea-msigdb.org/gsea/msigdb/cards/ZHOU_INFLAMMATORY_RESPONSE_LIVE_DN	0.35059	1.438	0.0239	0.33617	1	0.493	0.437	0.284	0.30732	0.001
C2	LU_AGING_BRAIN_UP	63	http://www.gsea-msigdb.org/gsea/msigdb/cards/LU_AGING_BRAIN_UP	0.38856	1.4366	0.0396	0.33484	1	0.46	0.4	0.281	0.30558	0.001
C2	CHARAFE_BREAST_CANCER_LUMINAL_VS_BASAL_UP	84	http://www.gsea-msigdb.org/gsea/msigdb/cards/CHARAFE_BREAST_CANCER_LUMINAL_VS_BASAL_UP	0.34984	1.4357	0.02287	0.33516	1	0.429	0.41	0.259	0.30625	0.001
C2	GOBERT_OLIGODENDROCYTE_DIFFERENTIATION_DN	274	http://www.gsea-msigdb.org/gsea/msigdb/cards/GOBERT_OLIGODENDROCYTE_DIFFERENTIATION_DN	0.34574	1.4344	0.04744	0.33729	1	0.42	0.376	0.286	0.30786	0.001
C2	MILI_PSEUDOPODIA_HAPTOTAXIS_DN	128	http://www.gsea-msigdb.org/gsea/msigdb/cards/MILI_PSEUDOPODIA_HAPTOTAXIS_DN	0.33612	1.4332	0.03194	0.33495	1	0.461	0.432	0.272	0.30571	0.001
C2	NAKAMURA_TUMOR_ZONE_PERIPHERAL_VS_CENTRAL_DN	172	http://www.gsea-msigdb.org/gsea/msigdb/cards/NAKAMURA_TUMOR_ZONE_PERIPHERAL_VS_CENTRAL_DN	0.35441	1.4322	0.02534	0.3352	1	0.419	0.396	0.267	0.30622	0.001
C2	SCHAEFFER_PROSTATE_DEVELOPMENT_48HR_UP	74	http://www.gsea-msigdb.org/gsea/msigdb/cards/SCHAEFFER_PROSTATE_DEVELOPMENT_48HR_UP	0.37743	1.4314	0.042	0.33414	1	0.568	0.481	0.302	0.30372	0.001
C2	REACTOME_INFECTIOUS_DISEASE	154	http://www.gsea-msigdb.org/gsea/msigdb/cards/REACTOME_INFECTIOUS_DISEASE	0.30772	1.4288	0.03086	0.33602	1	0.519	0.503	0.271	0.30536	0.001
C2	ONDER_CDH1_TARGETS_2_DN	86	http://www.gsea-msigdb.org/gsea/msigdb/cards/ONDER_CDH1_TARGETS_2_DN	0.38749	1.4263	0.03682	0.33774	1	0.593	0.463	0.327	0.30763	0.001
C2	JINESH_BLEBBISHIELD_TO_IMMUNE_CELL_FUSION_PBSHMS_UP	79	http://www.gsea-msigdb.org/gsea/msigdb/cards/JINESH_BLEBBISHIELD_TO_IMMUNE_CELL_FUSION_PBSHMS_UP	0.3417	1.4261	0.02049	0.33608	1	0.367	0.343	0.247	0.30637	0.001
C2	GREGORY_SYNTHETIC_LETHAL_WITH_IMATINIB	43	http://www.gsea-msigdb.org/gsea/msigdb/cards/GREGORY_SYNTHETIC_LETHAL_WITH_IMATINIB	0.37454	1.4261	0.03061	0.33735	1	0.186	0.122	0.165	0.30759	0.001
C2	MASSARWEH_TAMOXIFEN_RESISTANCE_DN	58	http://www.gsea-msigdb.org/gsea/msigdb/cards/MASSARWEH_TAMOXIFEN_RESISTANCE_DN	0.39626	1.4252	0.04894	0.33575	1	0.466	0.324	0.32	0.30766	0.001
C2	WONG_ADULT_TISSUE_STEM_MODULE	156	http://www.gsea-msigdb.org/gsea/msigdb/cards/WONG_ADULT_TISSUE_STEM_MODULE	0.32705	1.4211	0.01738	0.33718	1	0.436	0.414	0.268	0.31076	0.001
C2	MONNIER_POSTRADIATION_TUMOR_ESCAPE_DN	100	http://www.gsea-msigdb.org/gsea/msigdb/cards/MONNIER_POSTRADIATION_TUMOR_ESCAPE_DN	0.3621	1.421	0.03347	0.33663	1	0.64	0.518	0.318	0.31016	0.001
C2	WP_FOCAL_ADHESION_PI3KAKTMTORSIGNALING_PATHWAY	44	http://www.gsea-msigdb.org/gsea/msigdb/cards/WP_FOCAL_ADHESION_PI3KAKTMTORSIGNALING_PATHWAY	0.40086	1.4196	0.042	0.33579	1	0.523	0.368	0.335	0.3083	0.001
C2	REACTOME_REGULATION_OF_TP53_ACTIVITY	42	http://www.gsea-msigdb.org/gsea/msigdb/cards/REACTOME_REGULATION_OF_TP53_ACTIVITY	0.34815	1.4186	0.04928	0.33545	1	0.5	0.436	0.286	0.30844	0.001
C2	ACEVEDO_LIVER_CANCER_WITH_H3K27ME3_UP	45	http://www.gsea-msigdb.org/gsea/msigdb/cards/ACEVEDO_LIVER_CANCER_WITH_H3K27ME3_UP	0.38067	1.418	0.04192	0.33482	1	0.289	0.206	0.233	0.3083	0.001
C2	KOYAMA_SEMA3B_TARGETS_DN	84	http://www.gsea-msigdb.org/gsea/msigdb/cards/KOYAMA_SEMA3B_TARGETS_DN	0.338	1.4175	0.01569	0.33446	1	0.583	0.506	0.296	0.3075	0.001
C2	VECCHI_GASTRIC_CANCER_EARLY_UP	85	http://www.gsea-msigdb.org/gsea/msigdb/cards/VECCHI_GASTRIC_CANCER_EARLY_UP	0.35466	1.4168	0.0368	0.33363	1	0.341	0.294	0.247	0.30747	0.001
C2	WANG_CISPLATIN_RESPONSE_AND_XPC_DN	54	http://www.gsea-msigdb.org/gsea/msigdb/cards/WANG_CISPLATIN_RESPONSE_AND_XPC_DN	0.36529	1.4154	0.04475	0.33461	1	0.333	0.297	0.238	0.30787	0.001
C2	SCHAEFFER_PROSTATE_DEVELOPMENT_6HR_DN	114	http://www.gsea-msigdb.org/gsea/msigdb/cards/SCHAEFFER_PROSTATE_DEVELOPMENT_6HR_DN	0.35799	1.414	0.04348	0.33435	1	0.605	0.499	0.314	0.30808	0.001
C2	BONOME_OVARIAN_CANCER_SURVIVAL_OPTIMAL_DEBULKING	57	http://www.gsea-msigdb.org/gsea/msigdb/cards/BONOME_OVARIAN_CANCER_SURVIVAL_OPTIMAL_DEBULKING	0.36992	1.4128	0.04412	0.33427	1	0.246	0.19	0.202	0.30788	0.001
C2	LIU_CMYB_TARGETS_UP	38	http://www.gsea-msigdb.org/gsea/msigdb/cards/LIU_CMYB_TARGETS_UP	0.36099	1.4115	0.03536	0.33387	1	0.5	0.454	0.276	0.30831	0.001
C2	SENESE_HDAC3_TARGETS_DN	132	http://www.gsea-msigdb.org/gsea/msigdb/cards/SENESE_HDAC3_TARGETS_DN	0.30161	1.4081	0.02616	0.33711	1	0.545	0.528	0.268	0.31193	0.001
C2	PHONG_TNF_RESPONSE_NOT_VIA_P38	76	http://www.gsea-msigdb.org/gsea/msigdb/cards/PHONG_TNF_RESPONSE_NOT_VIA_P38	0.34987	1.4058	0.03187	0.33685	1	0.513	0.465	0.281	0.31267	0
C2	ZHOU_INFLAMMATORY_RESPONSE_FIMA_UP	80	http://www.gsea-msigdb.org/gsea/msigdb/cards/ZHOU_INFLAMMATORY_RESPONSE_FIMA_UP	0.35784	1.4011	0.03018	0.33682	1	0.512	0.448	0.29	0.31298	0
C2	MARTENS_TRETINOIN_RESPONSE_DN	129	http://www.gsea-msigdb.org/gsea/msigdb/cards/MARTENS_TRETINOIN_RESPONSE_DN	0.32128	1.4008	0.02306	0.33629	1	0.233	0.195	0.195	0.312	0
C2	MEISSNER_BRAIN_HCP_WITH_H3K4ME3_AND_H3K27ME3	130	http://www.gsea-msigdb.org/gsea/msigdb/cards/MEISSNER_BRAIN_HCP_WITH_H3K4ME3_AND_H3K27ME3	0.35061	1.3976	0.04499	0.33644	1	0.477	0.413	0.292	0.31123	0
C2	GRADE_COLON_AND_RECTAL_CANCER_DN	26	http://www.gsea-msigdb.org/gsea/msigdb/cards/GRADE_COLON_AND_RECTAL_CANCER_DN	0.43596	1.3972	0.0496	0.3367	1	0.385	0.282	0.278	0.31119	0
C2	REACTOME_CELLULAR_RESPONSES_TO_STIMULI	147	http://www.gsea-msigdb.org/gsea/msigdb/cards/REACTOME_CELLULAR_RESPONSES_TO_STIMULI	0.30059	1.395	0.03622	0.33941	1	0.429	0.451	0.246	0.31396	0
C2	BRUINS_UVC_RESPONSE_LATE	259	http://www.gsea-msigdb.org/gsea/msigdb/cards/BRUINS_UVC_RESPONSE_LATE	0.30312	1.3948	0.01942	0.33926	1	0.571	0.549	0.28	0.31358	0
C2	MANNE_COVID19_COMBINED_COHORT_VS_HEALTHY_DONOR_PLATELETS_DN	47	http://www.gsea-msigdb.org/gsea/msigdb/cards/MANNE_COVID19_COMBINED_COHORT_VS_HEALTHY_DONOR_PLATELETS_DN	0.42146	1.3861	0.0479	0.34542	1	0.468	0.37	0.299	0.31899	0
C2	MARTINEZ_RB1_AND_TP53_TARGETS_DN	108	http://www.gsea-msigdb.org/gsea/msigdb/cards/MARTINEZ_RB1_AND_TP53_TARGETS_DN	0.30064	1.3782	0.03512	0.34681	1	0.491	0.515	0.246	0.32362	0
C2	MIKKELSEN_ES_ICP_WITH_H3K4ME3	102	http://www.gsea-msigdb.org/gsea/msigdb/cards/MIKKELSEN_ES_ICP_WITH_H3K4ME3	0.31891	1.3781	0.0374	0.34638	1	0.451	0.443	0.259	0.32352	0
C2	KRIGE_RESPONSE_TO_TOSEDOSTAT_6HR_UP	338	http://www.gsea-msigdb.org/gsea/msigdb/cards/KRIGE_RESPONSE_TO_TOSEDOSTAT_6HR_UP	0.31454	1.3669	0.04845	0.35322	1	0.399	0.402	0.266	0.33041	0
C2	MARTINEZ_TP53_TARGETS_DN	104	http://www.gsea-msigdb.org/gsea/msigdb/cards/MARTINEZ_TP53_TARGETS_DN	0.29435	1.3611	0.02439	0.35321	1	0.471	0.515	0.236	0.3309	0
C2	WANG_CLIM2_TARGETS_UP	75	http://www.gsea-msigdb.org/gsea/msigdb/cards/WANG_CLIM2_TARGETS_UP	0.33566	1.3551	0.04912	0.35575	1	0.333	0.282	0.245	0.33325	0
C2	CHANDRAN_METASTASIS_DN	57	http://www.gsea-msigdb.org/gsea/msigdb/cards/CHANDRAN_METASTASIS_DN	0.33891	1.3542	0.04418	0.35556	1	0.509	0.45	0.285	0.33281	0
C2	REACTOME_CELL_CYCLE	147	http://www.gsea-msigdb.org/gsea/msigdb/cards/REACTOME_CELL_CYCLE	0.29823	1.3256	0.03942	0.36994	1	0.456	0.465	0.255	0.35094	0
C2	DELACROIX_RAR_BOUND_ES	79	http://www.gsea-msigdb.org/gsea/msigdb/cards/DELACROIX_RAR_BOUND_ES	0.30035	1.3063	0.04297	0.38562	1	0.468	0.454	0.262	0.36498	0
C3	MIR4294	15	http://www.gsea-msigdb.org/gsea/msigdb/cards/MIR4294	0.64842	2.0297	0.001945	0.23303	0.092	0.4	0.174	0.332	0	0.092
C3	MIR4745_5P	22	http://www.gsea-msigdb.org/gsea/msigdb/cards/MIR4745_5P	0.5918	1.9793	0	0.23896	0.157	0.5	0.273	0.366	0	0.083
C3	MIR4644	48	http://www.gsea-msigdb.org/gsea/msigdb/cards/MIR4644	0.51402	1.967	0	0.17538	0.173	0.312	0.17	0.263	0	0.061
C3	AML1_01	56	http://www.gsea-msigdb.org/gsea/msigdb/cards/AML1_01	0.49566	1.9475	0	0.13602	0.212	0.482	0.349	0.319	0	0.041
C3	AML1_Q6	56	http://www.gsea-msigdb.org/gsea/msigdb/cards/AML1_Q6	0.49566	1.9475	0	0.13602	0.212	0.482	0.349	0.319	0	0.041
C3	ZBTB44_TARGET_GENES	77	http://www.gsea-msigdb.org/gsea/msigdb/cards/ZBTB44_TARGET_GENES	0.44641	1.9418	0	0.12418	0.228	0.558	0.391	0.348	0	0.028
C3	MIR4481	31	http://www.gsea-msigdb.org/gsea/msigdb/cards/MIR4481	0.5627	1.8997	0	0.19158	0.35	0.484	0.273	0.355	0	0.049
C3	BPTF_TARGET_GENES	150	http://www.gsea-msigdb.org/gsea/msigdb/cards/BPTF_TARGET_GENES	0.42653	1.882	0	0.20577	0.404	0.453	0.346	0.311	0	0.041
C3	IGLV5_37_TARGET_GENES	90	http://www.gsea-msigdb.org/gsea/msigdb/cards/IGLV5_37_TARGET_GENES	0.44658	1.8733	0	0.20364	0.44	0.322	0.241	0.251	0	0.036
C3	PU1_Q6	37	http://www.gsea-msigdb.org/gsea/msigdb/cards/PU1_Q6	0.47772	1.8699	0	0.19177	0.455	0.486	0.271	0.358	0	0.031
C3	MIR6847_3P	14	http://www.gsea-msigdb.org/gsea/msigdb/cards/MIR6847_3P	0.70707	1.8617	0.004024	0.19299	0.49	0.429	0.105	0.385	0	0.024
C3	ZNF175_TARGET_GENES	162	http://www.gsea-msigdb.org/gsea/msigdb/cards/ZNF175_TARGET_GENES	0.41456	1.8454	0	0.21107	0.548	0.352	0.29	0.263	0.10142	0.029
C3	SRPK2_TARGET_GENES	14	http://www.gsea-msigdb.org/gsea/msigdb/cards/SRPK2_TARGET_GENES	0.65969	1.8453	0	0.19483	0.548	0.714	0.335	0.477	0.093622	0.024
C3	MIR146B_3P	15	http://www.gsea-msigdb.org/gsea/msigdb/cards/MIR146B_3P	0.63477	1.84	0	0.1925	0.569	0.4	0.192	0.325	0.095037	0.021
C3	MIR589_5P	21	http://www.gsea-msigdb.org/gsea/msigdb/cards/MIR589_5P	0.58039	1.8335	0.002123	0.19333	0.598	0.524	0.216	0.413	0.10092	0.014
C3	MIR6769A_5P	10	http://www.gsea-msigdb.org/gsea/msigdb/cards/MIR6769A_5P	0.76832	1.8321	0	0.18479	0.602	0.3	0.0352	0.29	0.10049	0.011
C3	ZSCAN4_TARGET_GENES	168	http://www.gsea-msigdb.org/gsea/msigdb/cards/ZSCAN4_TARGET_GENES	0.39535	1.8258	0	0.18846	0.628	0.488	0.411	0.303	0.11247	0.012
C3	MIR185_5P	46	http://www.gsea-msigdb.org/gsea/msigdb/cards/MIR185_5P	0.47839	1.8179	0.002053	0.19357	0.648	0.283	0.17	0.238	0.12256	0.014
C3	SUPT16H_TARGET_GENES	310	http://www.gsea-msigdb.org/gsea/msigdb/cards/SUPT16H_TARGET_GENES	0.35231	1.814	0	0.19121	0.662	0.381	0.346	0.275	0.12114	0.01
C3	ATF4_Q2	53	http://www.gsea-msigdb.org/gsea/msigdb/cards/ATF4_Q2	0.47517	1.8111	0	0.18714	0.673	0.34	0.243	0.261	0.11722	0.008
C3	MIR624_3P	30	http://www.gsea-msigdb.org/gsea/msigdb/cards/MIR624_3P	0.5238	1.8077	0.003899	0.1844	0.68	0.5	0.221	0.393	0.11767	0.008
C3	MIR3672	13	http://www.gsea-msigdb.org/gsea/msigdb/cards/MIR3672	0.67841	1.8068	0.001996	0.16976	0.682	0.385	0.075	0.357	0.10871	0.006
C3	MIR6864_3P	13	http://www.gsea-msigdb.org/gsea/msigdb/cards/MIR6864_3P	0.67841	1.8068	0.001996	0.16976	0.682	0.385	0.075	0.357	0.10871	0.006
C3	MEIS1AHOXA9_01	26	http://www.gsea-msigdb.org/gsea/msigdb/cards/MEIS1AHOXA9_01	0.59834	1.8035	0	0.16908	0.689	0.346	0.0622	0.327	0.10883	0.005
C3	MIR6793_3P	22	http://www.gsea-msigdb.org/gsea/msigdb/cards/MIR6793_3P	0.53673	1.8003	0.005906	0.16858	0.701	0.455	0.215	0.359	0.10942	0.005
C3	SMN1_SMN2_TARGET_GENES	122	http://www.gsea-msigdb.org/gsea/msigdb/cards/SMN1_SMN2_TARGET_GENES	0.3887	1.792	0	0.17951	0.722	0.443	0.352	0.298	0.12988	0.005
C3	ZNF768_TARGET_GENES	215	http://www.gsea-msigdb.org/gsea/msigdb/cards/ZNF768_TARGET_GENES	0.3556	1.7915	0	0.17392	0.724	0.46	0.411	0.29	0.12599	0.004
C3	CEBPB_02	56	http://www.gsea-msigdb.org/gsea/msigdb/cards/CEBPB_02	0.44017	1.7875	0	0.17599	0.738	0.464	0.333	0.315	0.12817	0.005
C3	HP1SITEFACTOR_Q6	56	http://www.gsea-msigdb.org/gsea/msigdb/cards/HP1SITEFACTOR_Q6	0.4712	1.7868	0	0.17189	0.74	0.446	0.342	0.299	0.12437	0.003
C3	AML_Q6	48	http://www.gsea-msigdb.org/gsea/msigdb/cards/AML_Q6	0.43012	1.7855	0	0.16825	0.743	0.521	0.379	0.328	0.12216	0.004
C3	ZNF169_TARGET_GENES	11	http://www.gsea-msigdb.org/gsea/msigdb/cards/ZNF169_TARGET_GENES	0.62423	1.7824	0.003868	0.1685	0.752	0.455	0.219	0.356	0.12273	0.003
C3	MIR9718	24	http://www.gsea-msigdb.org/gsea/msigdb/cards/MIR9718	0.5599	1.7813	0	0.16588	0.757	0.417	0.245	0.317	0.1219	0.003
C3	MIR4710	17	http://www.gsea-msigdb.org/gsea/msigdb/cards/MIR4710	0.61005	1.7753	0.002033	0.17078	0.768	0.471	0.203	0.377	0.12937	0.003
C3	MIR1915_3P	25	http://www.gsea-msigdb.org/gsea/msigdb/cards/MIR1915_3P	0.55681	1.7747	0	0.16714	0.769	0.44	0.23	0.342	0.12728	0.003
C3	MIR4306	86	http://www.gsea-msigdb.org/gsea/msigdb/cards/MIR4306	0.41145	1.7708	0.004193	0.16953	0.779	0.267	0.181	0.225	0.12973	0.003
C3	AGCTCCT_MIR28	14	http://www.gsea-msigdb.org/gsea/msigdb/cards/AGCTCCT_MIR28	0.59717	1.7645	0.001934	0.17744	0.794	0.429	0.186	0.35	0.13239	0.004
C3	MIR484	21	http://www.gsea-msigdb.org/gsea/msigdb/cards/MIR484	0.49961	1.7614	0.008214	0.17886	0.803	0.524	0.305	0.366	0.13854	0.003
C3	WGGAATGY_TEF1_Q6	54	http://www.gsea-msigdb.org/gsea/msigdb/cards/WGGAATGY_TEF1_Q6	0.42277	1.7612	0	0.1744	0.803	0.278	0.169	0.235	0.13534	0.003
C3	MIR4283	34	http://www.gsea-msigdb.org/gsea/msigdb/cards/MIR4283	0.55572	1.7607	0.00996	0.171	0.805	0.382	0.147	0.33	0.13236	0.002
C3	CBX5_TARGET_GENES	139	http://www.gsea-msigdb.org/gsea/msigdb/cards/CBX5_TARGET_GENES	0.39029	1.7562	0	0.17589	0.813	0.324	0.26	0.25	0.13741	0.003
C3	HBZ_TARGET_GENES	151	http://www.gsea-msigdb.org/gsea/msigdb/cards/HBZ_TARGET_GENES	0.40643	1.755	0	0.17484	0.817	0.391	0.303	0.285	0.13614	0.002
C3	YTAATTAA_LHX3_01	35	http://www.gsea-msigdb.org/gsea/msigdb/cards/YTAATTAA_LHX3_01	0.49418	1.7507	0	0.18018	0.835	0.543	0.333	0.366	0.14003	0.002
C3	MIR6080	10	http://www.gsea-msigdb.org/gsea/msigdb/cards/MIR6080	0.66645	1.7481	0.01738	0.18078	0.841	0.3	0.158	0.253	0.13941	0.003
C3	GGCKCATGS_UNKNOWN	21	http://www.gsea-msigdb.org/gsea/msigdb/cards/GGCKCATGS_UNKNOWN	0.5219	1.7469	0.006098	0.17977	0.843	0.429	0.272	0.314	0.13898	0.002
C3	COREBINDINGFACTOR_Q6	49	http://www.gsea-msigdb.org/gsea/msigdb/cards/COREBINDINGFACTOR_Q6	0.44656	1.7455	0.003914	0.17836	0.845	0.49	0.376	0.31	0.13956	0.002
C3	NFKB_C	50	http://www.gsea-msigdb.org/gsea/msigdb/cards/NFKB_C	0.4522	1.7452	0.001969	0.17487	0.845	0.4	0.28	0.292	0.13715	0.001
C3	SGCGSSAAA_E2F1DP2_01	37	http://www.gsea-msigdb.org/gsea/msigdb/cards/SGCGSSAAA_E2F1DP2_01	0.52902	1.7421	0	0.17755	0.852	0.486	0.267	0.361	0.14196	0.001
C3	HMGIY_Q6	52	http://www.gsea-msigdb.org/gsea/msigdb/cards/HMGIY_Q6	0.4461	1.7412	0	0.17527	0.854	0.442	0.335	0.299	0.14123	0.002
C3	NFKB_Q6	60	http://www.gsea-msigdb.org/gsea/msigdb/cards/NFKB_Q6	0.44422	1.7391	0	0.17523	0.854	0.383	0.236	0.298	0.14069	0.002
C3	PRKDC_TARGET_GENES	163	http://www.gsea-msigdb.org/gsea/msigdb/cards/PRKDC_TARGET_GENES	0.34601	1.7321	0.002045	0.1875	0.862	0.399	0.366	0.266	0.14999	0.003
C3	MAML1_TARGET_GENES	60	http://www.gsea-msigdb.org/gsea/msigdb/cards/MAML1_TARGET_GENES	0.41611	1.7242	0.002101	0.20076	0.871	0.467	0.343	0.312	0.15826	0.004
C3	YBX1_TARGET_GENES	14	http://www.gsea-msigdb.org/gsea/msigdb/cards/YBX1_TARGET_GENES	0.55642	1.7221	0.009766	0.2017	0.871	0.5	0.209	0.397	0.16174	0.004
C3	GR_Q6_01	52	http://www.gsea-msigdb.org/gsea/msigdb/cards/GR_Q6_01	0.47562	1.7174	0	0.20954	0.88	0.519	0.348	0.344	0.17298	0.004
C3	HNF4_01	44	http://www.gsea-msigdb.org/gsea/msigdb/cards/HNF4_01	0.4033	1.7172	0	0.20624	0.88	0.409	0.303	0.289	0.17002	0.005
C3	MIR621	12	http://www.gsea-msigdb.org/gsea/msigdb/cards/MIR621	0.64669	1.717	0.003883	0.20269	0.88	0.25	0.0379	0.241	0.16738	0.005
C3	MIR6778_5P	25	http://www.gsea-msigdb.org/gsea/msigdb/cards/MIR6778_5P	0.50008	1.7146	0.005791	0.20457	0.883	0.32	0.219	0.252	0.16894	0.006
C3	MIR6837_5P	18	http://www.gsea-msigdb.org/gsea/msigdb/cards/MIR6837_5P	0.54625	1.7133	0.02032	0.20344	0.885	0.389	0.167	0.326	0.1691	0.005
C3	MIR6882_3P	28	http://www.gsea-msigdb.org/gsea/msigdb/cards/MIR6882_3P	0.51815	1.7115	0.008016	0.20394	0.888	0.357	0.187	0.293	0.16773	0.004
C3	IK1_01	48	http://www.gsea-msigdb.org/gsea/msigdb/cards/IK1_01	0.45185	1.7081	0	0.20811	0.89	0.438	0.329	0.298	0.17253	0.004
C3	MIR1252_5P	88	http://www.gsea-msigdb.org/gsea/msigdb/cards/MIR1252_5P	0.42874	1.7079	0.004	0.20507	0.89	0.341	0.292	0.248	0.17011	0.004
C3	MIR4492	58	http://www.gsea-msigdb.org/gsea/msigdb/cards/MIR4492	0.46821	1.7071	0.003922	0.20338	0.892	0.448	0.283	0.327	0.16879	0.004
C3	MIR6748_3P	15	http://www.gsea-msigdb.org/gsea/msigdb/cards/MIR6748_3P	0.57675	1.7067	0.009901	0.20099	0.893	0.533	0.278	0.387	0.16748	0.004
C3	AP2_Q3	48	http://www.gsea-msigdb.org/gsea/msigdb/cards/AP2_Q3	0.40694	1.7056	0.01207	0.20058	0.894	0.562	0.383	0.352	0.16715	0.004
C3	ZNF561_TARGET_GENES	166	http://www.gsea-msigdb.org/gsea/msigdb/cards/ZNF561_TARGET_GENES	0.34616	1.7052	0.002053	0.19822	0.894	0.355	0.33	0.251	0.16487	0.004
C3	MIR877_3P	49	http://www.gsea-msigdb.org/gsea/msigdb/cards/MIR877_3P	0.47172	1.7028	0.007663	0.20045	0.894	0.306	0.189	0.252	0.16743	0.004
C3	MIR7160_5P	53	http://www.gsea-msigdb.org/gsea/msigdb/cards/MIR7160_5P	0.42755	1.6954	0.006263	0.21377	0.898	0.453	0.32	0.313	0.17923	0.004
C3	E47_02	51	http://www.gsea-msigdb.org/gsea/msigdb/cards/E47_02	0.42497	1.6936	0.006302	0.21505	0.899	0.529	0.377	0.335	0.17981	0.004
C3	CAGCTG_AP4_Q5	224	http://www.gsea-msigdb.org/gsea/msigdb/cards/CAGCTG_AP4_Q5	0.35565	1.6918	0	0.21599	0.901	0.478	0.429	0.293	0.18271	0.004
C3	POU3F2_02	55	http://www.gsea-msigdb.org/gsea/msigdb/cards/POU3F2_02	0.39835	1.6909	0.003992	0.21491	0.901	0.491	0.374	0.313	0.18028	0.004
C3	CACCAGC_MIR138	57	http://www.gsea-msigdb.org/gsea/msigdb/cards/CACCAGC_MIR138	0.42664	1.6866	0	0.22104	0.905	0.439	0.338	0.296	0.1839	0.005
C3	MIR1843	13	http://www.gsea-msigdb.org/gsea/msigdb/cards/MIR1843	0.61427	1.6811	0.02424	0.23179	0.912	0.385	0.134	0.334	0.19402	0.007
C3	MIR4685_5P	18	http://www.gsea-msigdb.org/gsea/msigdb/cards/MIR4685_5P	0.53351	1.6809	0.02075	0.22884	0.912	0.333	0.0999	0.302	0.19175	0.006
C3	MIR3158_3P	10	http://www.gsea-msigdb.org/gsea/msigdb/cards/MIR3158_3P	0.64829	1.6775	0.02664	0.2328	0.913	0.3	0.0595	0.283	0.19413	0.01
C3	HNF1_01	31	http://www.gsea-msigdb.org/gsea/msigdb/cards/HNF1_01	0.47977	1.677	0.006061	0.23042	0.913	0.387	0.254	0.291	0.19197	0.009
C3	NF1_Q6_01	56	http://www.gsea-msigdb.org/gsea/msigdb/cards/NF1_Q6_01	0.43851	1.6762	0.01008	0.22918	0.913	0.679	0.445	0.383	0.19331	0.01
C3	OLF1_01	50	http://www.gsea-msigdb.org/gsea/msigdb/cards/OLF1_01	0.43354	1.6758	0.002028	0.2268	0.913	0.62	0.449	0.347	0.19077	0.009
C3	NUP153_TARGET_GENES	344	http://www.gsea-msigdb.org/gsea/msigdb/cards/NUP153_TARGET_GENES	0.34488	1.6746	0	0.22658	0.915	0.445	0.41	0.293	0.18905	0.009
C3	MIR3158_5P	37	http://www.gsea-msigdb.org/gsea/msigdb/cards/MIR3158_5P	0.44904	1.6742	0.004016	0.22452	0.916	0.351	0.241	0.27	0.18699	0.008
C3	MIR651_5P	27	http://www.gsea-msigdb.org/gsea/msigdb/cards/MIR651_5P	0.53867	1.6738	0.008032	0.22235	0.916	0.37	0.217	0.292	0.1848	0.008
C3	RAAGNYNNCTTY_UNKNOWN	23	http://www.gsea-msigdb.org/gsea/msigdb/cards/RAAGNYNNCTTY_UNKNOWN	0.5306	1.6702	0.01575	0.22866	0.921	0.348	0.218	0.274	0.19137	0.01
C3	LHX3_01	36	http://www.gsea-msigdb.org/gsea/msigdb/cards/LHX3_01	0.50722	1.6697	0.008197	0.22709	0.922	0.333	0.171	0.279	0.18986	0.008
C3	GATTGGY_NFY_Q6_01	225	http://www.gsea-msigdb.org/gsea/msigdb/cards/GATTGGY_NFY_Q6_01	0.34271	1.6689	0	0.22642	0.923	0.547	0.491	0.298	0.18959	0.009
C3	MIR4505	36	http://www.gsea-msigdb.org/gsea/msigdb/cards/MIR4505	0.46577	1.6688	0.01016	0.22379	0.923	0.389	0.279	0.283	0.1873	0.008
C3	RYTGCNWTGGNR_UNKNOWN	16	http://www.gsea-msigdb.org/gsea/msigdb/cards/RYTGCNWTGGNR_UNKNOWN	0.55206	1.6688	0.01923	0.22113	0.923	0.438	0.223	0.341	0.18507	0.006
C3	RYTTCCTG_ETS2_B	206	http://www.gsea-msigdb.org/gsea/msigdb/cards/RYTTCCTG_ETS2_B	0.33383	1.6654	0	0.22715	0.928	0.35	0.338	0.247	0.1874	0.009
C3	MIR34C_5P	62	http://www.gsea-msigdb.org/gsea/msigdb/cards/MIR34C_5P	0.46215	1.6653	0	0.2223	0.929	0.516	0.357	0.338	0.18309	0.008
C3	MIR449B_5P	62	http://www.gsea-msigdb.org/gsea/msigdb/cards/MIR449B_5P	0.46215	1.6653	0	0.2223	0.929	0.516	0.357	0.338	0.18309	0.008
C3	MIR1178_5P	10	http://www.gsea-msigdb.org/gsea/msigdb/cards/MIR1178_5P	0.64532	1.6648	0.003906	0.22074	0.929	0.6	0.248	0.453	0.18114	0.008
C3	MIR4802_5P	12	http://www.gsea-msigdb.org/gsea/msigdb/cards/MIR4802_5P	0.61912	1.6645	0.02245	0.21657	0.929	0.417	0.134	0.362	0.17795	0.007
C3	MIR3174	11	http://www.gsea-msigdb.org/gsea/msigdb/cards/MIR3174	0.60767	1.6645	0.01619	0.21896	0.929	0.364	0.129	0.318	0.17995	0.007
C3	INSM2_TARGET_GENES	154	http://www.gsea-msigdb.org/gsea/msigdb/cards/INSM2_TARGET_GENES	0.34921	1.6626	0	0.21806	0.929	0.364	0.348	0.249	0.18225	0.007
C3	MIR4712_3P	15	http://www.gsea-msigdb.org/gsea/msigdb/cards/MIR4712_3P	0.58628	1.6614	0.01423	0.21828	0.929	0.533	0.204	0.427	0.18382	0.007
C3	MIR3155A_MIR3155B	20	http://www.gsea-msigdb.org/gsea/msigdb/cards/MIR3155A_MIR3155B	0.50574	1.6611	0.01414	0.21666	0.929	0.5	0.305	0.35	0.18257	0.007
C3	RNGTGGGC_UNKNOWN	137	http://www.gsea-msigdb.org/gsea/msigdb/cards/RNGTGGGC_UNKNOWN	0.3548	1.6593	0.002062	0.21815	0.929	0.569	0.5	0.297	0.18405	0.008
C3	MIR3194_5P	20	http://www.gsea-msigdb.org/gsea/msigdb/cards/MIR3194_5P	0.54933	1.6561	0.01566	0.22347	0.932	0.45	0.192	0.366	0.18987	0.011
C3	MIR6501_3P	42	http://www.gsea-msigdb.org/gsea/msigdb/cards/MIR6501_3P	0.43021	1.6549	0.003876	0.22385	0.933	0.524	0.37	0.334	0.19004	0.011
C3	HNF1_Q6	33	http://www.gsea-msigdb.org/gsea/msigdb/cards/HNF1_Q6	0.47853	1.6543	0.00813	0.22282	0.933	0.576	0.375	0.363	0.18879	0.01
C3	ACTAYRNNNCCCR_UNKNOWN	95	http://www.gsea-msigdb.org/gsea/msigdb/cards/ACTAYRNNNCCCR_UNKNOWN	0.38629	1.6532	0.002028	0.22317	0.934	0.347	0.305	0.249	0.18791	0.01
C3	MIR6764_5P	35	http://www.gsea-msigdb.org/gsea/msigdb/cards/MIR6764_5P	0.50151	1.653	0.00409	0.22125	0.934	0.371	0.23	0.289	0.18611	0.01
C3	MIR1587	11	http://www.gsea-msigdb.org/gsea/msigdb/cards/MIR1587	0.66975	1.6503	0.0229	0.22606	0.937	0.545	0.221	0.426	0.18892	0.01
C3	MIR6502_3P	21	http://www.gsea-msigdb.org/gsea/msigdb/cards/MIR6502_3P	0.60453	1.6441	0.01008	0.23783	0.939	0.381	0.137	0.331	0.19907	0.012
C3	ASH1L_TARGET_GENES	261	http://www.gsea-msigdb.org/gsea/msigdb/cards/ASH1L_TARGET_GENES	0.35131	1.6432	0	0.23738	0.94	0.375	0.35	0.265	0.19919	0.012
C3	MIR6769B_5P	18	http://www.gsea-msigdb.org/gsea/msigdb/cards/MIR6769B_5P	0.54449	1.6419	0.008048	0.23838	0.94	0.222	0.0732	0.207	0.1982	0.012
C3	AREB6_02	41	http://www.gsea-msigdb.org/gsea/msigdb/cards/AREB6_02	0.47761	1.6418	0.005803	0.23637	0.94	0.439	0.338	0.294	0.1963	0.012
C3	ZNF584_TARGET_GENES	36	http://www.gsea-msigdb.org/gsea/msigdb/cards/ZNF584_TARGET_GENES	0.47326	1.6398	0.008065	0.23809	0.94	0.333	0.263	0.248	0.19713	0.012
C3	DNMT1_TARGET_GENES	33	http://www.gsea-msigdb.org/gsea/msigdb/cards/DNMT1_TARGET_GENES	0.44117	1.6392	0.007984	0.23734	0.94	0.394	0.285	0.284	0.1969	0.012
C3	MIR4266	20	http://www.gsea-msigdb.org/gsea/msigdb/cards/MIR4266	0.46918	1.6386	0.008696	0.23626	0.942	0.35	0.169	0.292	0.19607	0.012
C3	LYF1_01	51	http://www.gsea-msigdb.org/gsea/msigdb/cards/LYF1_01	0.41085	1.6382	0.007692	0.23519	0.943	0.314	0.241	0.242	0.19542	0.012
C3	CTTTAAR_UNKNOWN	183	http://www.gsea-msigdb.org/gsea/msigdb/cards/CTTTAAR_UNKNOWN	0.35169	1.6363	0	0.23732	0.944	0.404	0.379	0.266	0.19501	0.012
C3	MIR7110_3P	98	http://www.gsea-msigdb.org/gsea/msigdb/cards/MIR7110_3P	0.39632	1.6352	0	0.2377	0.946	0.408	0.33	0.282	0.19504	0.012
C3	TTTNNANAGCYR_UNKNOWN	20	http://www.gsea-msigdb.org/gsea/msigdb/cards/TTTNNANAGCYR_UNKNOWN	0.51276	1.6345	0.02028	0.23736	0.947	0.6	0.322	0.409	0.19522	0.012
C3	MIR3168	44	http://www.gsea-msigdb.org/gsea/msigdb/cards/MIR3168	0.50815	1.6327	0.001957	0.2392	0.948	0.25	0.0974	0.229	0.19633	0.012
C3	POU2AF1_TARGET_GENES	172	http://www.gsea-msigdb.org/gsea/msigdb/cards/POU2AF1_TARGET_GENES	0.3471	1.6323	0	0.23801	0.948	0.488	0.45	0.284	0.1946	0.012
C3	LHX2_TARGET_GENES	232	http://www.gsea-msigdb.org/gsea/msigdb/cards/LHX2_TARGET_GENES	0.34152	1.6302	0	0.2415	0.951	0.461	0.432	0.282	0.19842	0.012
C3	MIR3936	11	http://www.gsea-msigdb.org/gsea/msigdb/cards/MIR3936	0.55997	1.6291	0.02966	0.24169	0.952	0.455	0.234	0.349	0.19927	0.011
C3	MIR1273H_5P	46	http://www.gsea-msigdb.org/gsea/msigdb/cards/MIR1273H_5P	0.41145	1.6281	0.004415	0.24025	0.953	0.391	0.274	0.288	0.19651	0.012
C3	ZNF597_TARGET_GENES	172	http://www.gsea-msigdb.org/gsea/msigdb/cards/ZNF597_TARGET_GENES	0.36959	1.6281	0.002008	0.2423	0.953	0.453	0.379	0.297	0.1982	0.012
C3	IK2_01	51	http://www.gsea-msigdb.org/gsea/msigdb/cards/IK2_01	0.41434	1.628	0.004016	0.23834	0.953	0.275	0.174	0.23	0.19515	0.011
C3	IRF9_TARGET_GENES	308	http://www.gsea-msigdb.org/gsea/msigdb/cards/IRF9_TARGET_GENES	0.34487	1.6272	0	0.23849	0.953	0.513	0.465	0.303	0.19419	0.011
C3	PR_Q2	49	http://www.gsea-msigdb.org/gsea/msigdb/cards/PR_Q2	0.42347	1.6267	0.007782	0.23761	0.953	0.551	0.428	0.32	0.19289	0.01
C3	ZNF596_TARGET_GENES	101	http://www.gsea-msigdb.org/gsea/msigdb/cards/ZNF596_TARGET_GENES	0.39033	1.6266	0.007921	0.23624	0.953	0.337	0.278	0.251	0.19226	0.01
C3	ZNF423_TARGET_GENES	203	http://www.gsea-msigdb.org/gsea/msigdb/cards/ZNF423_TARGET_GENES	0.35489	1.6258	0	0.23601	0.953	0.325	0.277	0.251	0.19161	0.011
C3	CIITA_TARGET_GENES	256	http://www.gsea-msigdb.org/gsea/msigdb/cards/CIITA_TARGET_GENES	0.33053	1.6228	0	0.24173	0.954	0.406	0.396	0.266	0.19625	0.013
C3	MIR6733_3P	38	http://www.gsea-msigdb.org/gsea/msigdb/cards/MIR6733_3P	0.49848	1.6218	0.02119	0.24213	0.954	0.5	0.335	0.336	0.19751	0.013
C3	CDC5_01	60	http://www.gsea-msigdb.org/gsea/msigdb/cards/CDC5_01	0.37167	1.6216	0.002079	0.2407	0.954	0.267	0.204	0.216	0.19729	0.012
C3	ZNF449_TARGET_GENES	250	http://www.gsea-msigdb.org/gsea/msigdb/cards/ZNF449_TARGET_GENES	0.35929	1.6188	0	0.24383	0.956	0.444	0.396	0.29	0.19947	0.012
C3	MIR873_5P	25	http://www.gsea-msigdb.org/gsea/msigdb/cards/MIR873_5P	0.55621	1.6159	0.00611	0.24955	0.958	0.32	0.138	0.278	0.20479	0.014
C3	CEBPZ_TARGET_GENES	287	http://www.gsea-msigdb.org/gsea/msigdb/cards/CEBPZ_TARGET_GENES	0.32856	1.6154	0.006122	0.2489	0.958	0.477	0.451	0.287	0.20448	0.013
C3	CREB_Q4_01	45	http://www.gsea-msigdb.org/gsea/msigdb/cards/CREB_Q4_01	0.44683	1.6153	0.02659	0.24724	0.958	0.356	0.243	0.273	0.20291	0.012
C3	MIR4319	89	http://www.gsea-msigdb.org/gsea/msigdb/cards/MIR4319	0.37576	1.6147	0.01022	0.24683	0.959	0.629	0.513	0.315	0.20233	0.013
C3	GR_Q6	54	http://www.gsea-msigdb.org/gsea/msigdb/cards/GR_Q6	0.39524	1.6146	0.005929	0.24542	0.959	0.426	0.336	0.288	0.20085	0.013
C3	P300_01	45	http://www.gsea-msigdb.org/gsea/msigdb/cards/P300_01	0.40093	1.6139	0.01587	0.24516	0.96	0.378	0.328	0.257	0.20041	0.014
C3	PCGF2_TARGET_GENES	160	http://www.gsea-msigdb.org/gsea/msigdb/cards/PCGF2_TARGET_GENES	0.36993	1.6128	0.002092	0.24614	0.96	0.3	0.256	0.235	0.20261	0.014
C3	ARID3B_TARGET_GENES	12	http://www.gsea-msigdb.org/gsea/msigdb/cards/ARID3B_TARGET_GENES	0.59612	1.6119	0.0225	0.24613	0.96	0.667	0.347	0.437	0.20368	0.015
C3	MIR6778_3P	53	http://www.gsea-msigdb.org/gsea/msigdb/cards/MIR6778_3P	0.40477	1.6085	0.02165	0.25264	0.961	0.472	0.378	0.298	0.20635	0.015
C3	MYB_Q6	37	http://www.gsea-msigdb.org/gsea/msigdb/cards/MYB_Q6	0.43841	1.6085	0.01029	0.25099	0.961	0.514	0.338	0.344	0.20485	0.015
C3	ZNF512_TARGET_GENES	72	http://www.gsea-msigdb.org/gsea/msigdb/cards/ZNF512_TARGET_GENES	0.38567	1.6068	0.01002	0.25365	0.962	0.236	0.158	0.203	0.20787	0.015
C3	MIR6891_5P	25	http://www.gsea-msigdb.org/gsea/msigdb/cards/MIR6891_5P	0.49234	1.6067	0.01266	0.25194	0.962	0.44	0.243	0.336	0.20637	0.015
C3	MIR4689	20	http://www.gsea-msigdb.org/gsea/msigdb/cards/MIR4689	0.50461	1.6065	0.01569	0.25076	0.962	0.45	0.267	0.332	0.20502	0.015
C3	ATF3_Q6	53	http://www.gsea-msigdb.org/gsea/msigdb/cards/ATF3_Q6	0.40804	1.6063	0.006148	0.24936	0.962	0.321	0.264	0.24	0.20357	0.015
C3	MIR3118	16	http://www.gsea-msigdb.org/gsea/msigdb/cards/MIR3118	0.59724	1.6062	0.0102	0.24608	0.962	0.5	0.215	0.395	0.20072	0.015
C3	MIR134_5P	16	http://www.gsea-msigdb.org/gsea/msigdb/cards/MIR134_5P	0.59724	1.6062	0.0102	0.24608	0.962	0.5	0.215	0.395	0.20072	0.015
C3	MIR486_5P	21	http://www.gsea-msigdb.org/gsea/msigdb/cards/MIR486_5P	0.48974	1.6049	0.01829	0.24734	0.962	0.524	0.344	0.346	0.20156	0.015
C3	MIR6499_3P	34	http://www.gsea-msigdb.org/gsea/msigdb/cards/MIR6499_3P	0.48078	1.6039	0.009862	0.24778	0.962	0.471	0.288	0.339	0.2011	0.015
C3	ZBTB18_TARGET_GENES	148	http://www.gsea-msigdb.org/gsea/msigdb/cards/ZBTB18_TARGET_GENES	0.33554	1.6034	0.002008	0.24723	0.963	0.554	0.511	0.284	0.20067	0.015
C3	ZNF528_TARGET_GENES	144	http://www.gsea-msigdb.org/gsea/msigdb/cards/ZNF528_TARGET_GENES	0.3546	1.6023	0	0.24813	0.965	0.396	0.36	0.265	0.20133	0.016
C3	MIR660_3P	15	http://www.gsea-msigdb.org/gsea/msigdb/cards/MIR660_3P	0.52504	1.6022	0.03926	0.24656	0.965	0.6	0.384	0.371	0.19997	0.015
C3	MIR544B	59	http://www.gsea-msigdb.org/gsea/msigdb/cards/MIR544B	0.47005	1.5993	0.01804	0.25193	0.965	0.508	0.321	0.351	0.20355	0.017
C3	MIR5787	32	http://www.gsea-msigdb.org/gsea/msigdb/cards/MIR5787	0.44662	1.5991	0.01006	0.25097	0.965	0.406	0.335	0.273	0.20285	0.017
C3	MIR6794_3P	17	http://www.gsea-msigdb.org/gsea/msigdb/cards/MIR6794_3P	0.58246	1.5983	0.02161	0.25124	0.966	0.353	0.165	0.296	0.20343	0.016
C3	SNAI1_TARGET_GENES	89	http://www.gsea-msigdb.org/gsea/msigdb/cards/SNAI1_TARGET_GENES	0.34547	1.5983	0.002075	0.24971	0.966	0.348	0.281	0.257	0.20209	0.016
C3	PEA3_Q6	51	http://www.gsea-msigdb.org/gsea/msigdb/cards/PEA3_Q6	0.43225	1.5965	0.01789	0.25254	0.967	0.392	0.259	0.295	0.20224	0.017
C3	BDP1_TARGET_GENES	161	http://www.gsea-msigdb.org/gsea/msigdb/cards/BDP1_TARGET_GENES	0.34842	1.5946	0.003968	0.2557	0.967	0.404	0.373	0.266	0.20446	0.017
C3	MIR10401_5P	16	http://www.gsea-msigdb.org/gsea/msigdb/cards/MIR10401_5P	0.49665	1.5944	0.02714	0.25439	0.967	0.25	0.158	0.211	0.20315	0.017
C3	IRF1_Q6	62	http://www.gsea-msigdb.org/gsea/msigdb/cards/IRF1_Q6	0.37886	1.5943	0.01392	0.25308	0.967	0.371	0.296	0.266	0.20184	0.017
C3	CREB_Q3	57	http://www.gsea-msigdb.org/gsea/msigdb/cards/CREB_Q3	0.4054	1.5941	0.01682	0.25221	0.967	0.474	0.401	0.289	0.20196	0.017
C3	MIR30B_3P	39	http://www.gsea-msigdb.org/gsea/msigdb/cards/MIR30B_3P	0.40858	1.594	0.008602	0.24932	0.967	0.385	0.271	0.284	0.19996	0.016
C3	MIR3689A_3P_MIR3689B_3P_MIR3689C	39	http://www.gsea-msigdb.org/gsea/msigdb/cards/MIR3689A_3P_MIR3689B_3P_MIR3689C	0.40858	1.594	0.008602	0.24932	0.967	0.385	0.271	0.284	0.19996	0.016
C3	CACTGCC_MIR34A_MIR34C_MIR449	62	http://www.gsea-msigdb.org/gsea/msigdb/cards/CACTGCC_MIR34A_MIR34C_MIR449	0.39276	1.5939	0.00789	0.24798	0.967	0.403	0.3	0.288	0.1994	0.016
C3	MIR6895_5P	16	http://www.gsea-msigdb.org/gsea/msigdb/cards/MIR6895_5P	0.53325	1.5928	0.01643	0.24921	0.968	0.25	0.169	0.209	0.19906	0.016
C3	MIR3139	19	http://www.gsea-msigdb.org/gsea/msigdb/cards/MIR3139	0.5304	1.5916	0.02879	0.25026	0.968	0.368	0.187	0.301	0.2033	0.016
C3	MIR4692	43	http://www.gsea-msigdb.org/gsea/msigdb/cards/MIR4692	0.39921	1.5915	0.008457	0.24899	0.968	0.512	0.373	0.325	0.20205	0.016
C3	MIR504_3P	33	http://www.gsea-msigdb.org/gsea/msigdb/cards/MIR504_3P	0.45797	1.5906	0.02028	0.2496	0.968	0.394	0.314	0.273	0.20155	0.017
C3	TAATTA_CHX10_01	139	http://www.gsea-msigdb.org/gsea/msigdb/cards/TAATTA_CHX10_01	0.38151	1.5897	0.003914	0.25028	0.968	0.41	0.35	0.278	0.20152	0.017
C3	MIR628_5P	20	http://www.gsea-msigdb.org/gsea/msigdb/cards/MIR628_5P	0.54381	1.5896	0.01754	0.24901	0.968	0.4	0.245	0.304	0.20096	0.017
C3	CEBPDELTA_Q6	47	http://www.gsea-msigdb.org/gsea/msigdb/cards/CEBPDELTA_Q6	0.44644	1.5894	0.004032	0.24797	0.969	0.298	0.184	0.247	0.20039	0.017
C3	GAGCCAG_MIR149	25	http://www.gsea-msigdb.org/gsea/msigdb/cards/GAGCCAG_MIR149	0.48699	1.5852	0.03012	0.25658	0.97	0.64	0.389	0.394	0.20573	0.017
C3	AHRARNT_01	28	http://www.gsea-msigdb.org/gsea/msigdb/cards/AHRARNT_01	0.43041	1.5844	0.02899	0.25711	0.971	0.464	0.342	0.308	0.20522	0.017
C3	CREB_Q4	59	http://www.gsea-msigdb.org/gsea/msigdb/cards/CREB_Q4	0.43502	1.5842	0.01613	0.256	0.971	0.39	0.301	0.277	0.20402	0.017
C3	TGATTTRY_GFI1_01	61	http://www.gsea-msigdb.org/gsea/msigdb/cards/TGATTTRY_GFI1_01	0.39579	1.5826	0.006024	0.25826	0.972	0.262	0.189	0.217	0.20581	0.017
C3	MIR449A	74	http://www.gsea-msigdb.org/gsea/msigdb/cards/MIR449A	0.43297	1.5819	0.002012	0.25874	0.973	0.5	0.368	0.323	0.20589	0.017
C3	AGGGCCA_MIR328	11	http://www.gsea-msigdb.org/gsea/msigdb/cards/AGGGCCA_MIR328	0.55707	1.5811	0.04102	0.25889	0.973	0.455	0.236	0.348	0.20602	0.017
C3	ZNF667_TARGET_GENES	35	http://www.gsea-msigdb.org/gsea/msigdb/cards/ZNF667_TARGET_GENES	0.46657	1.5797	0.01397	0.26071	0.973	0.371	0.288	0.267	0.20821	0.017
C3	MIR1275	49	http://www.gsea-msigdb.org/gsea/msigdb/cards/MIR1275	0.43736	1.5792	0.003976	0.26025	0.973	0.592	0.46	0.325	0.20804	0.018
C3	MIR6806_3P	31	http://www.gsea-msigdb.org/gsea/msigdb/cards/MIR6806_3P	0.51202	1.5788	0.01181	0.25816	0.973	0.548	0.357	0.356	0.20569	0.017
C3	MIR3928_5P	31	http://www.gsea-msigdb.org/gsea/msigdb/cards/MIR3928_5P	0.51202	1.5788	0.01181	0.25816	0.973	0.548	0.357	0.356	0.20569	0.017
C3	MIR7106_5P	68	http://www.gsea-msigdb.org/gsea/msigdb/cards/MIR7106_5P	0.38988	1.5767	0.01486	0.26187	0.974	0.338	0.271	0.252	0.20856	0.018
C3	MIR5572	21	http://www.gsea-msigdb.org/gsea/msigdb/cards/MIR5572	0.50728	1.5764	0.01406	0.26151	0.974	0.429	0.203	0.344	0.20854	0.018
C3	MIR6750_5P	18	http://www.gsea-msigdb.org/gsea/msigdb/cards/MIR6750_5P	0.50876	1.5755	0.02901	0.25955	0.976	0.333	0.203	0.267	0.20711	0.018
C3	MIR6822_5P	18	http://www.gsea-msigdb.org/gsea/msigdb/cards/MIR6822_5P	0.50876	1.5755	0.02901	0.25955	0.976	0.333	0.203	0.267	0.20711	0.018
C3	ZNF318_TARGET_GENES	107	http://www.gsea-msigdb.org/gsea/msigdb/cards/ZNF318_TARGET_GENES	0.35659	1.5755	0.009823	0.26241	0.976	0.374	0.348	0.252	0.20941	0.019
C3	GREB1_TARGET_GENES	150	http://www.gsea-msigdb.org/gsea/msigdb/cards/GREB1_TARGET_GENES	0.31487	1.5753	0	0.25838	0.976	0.34	0.35	0.232	0.20611	0.017
C3	MIR4742_3P	70	http://www.gsea-msigdb.org/gsea/msigdb/cards/MIR4742_3P	0.42722	1.5742	0.005859	0.25974	0.976	0.457	0.345	0.306	0.20674	0.017
C3	EWSR1_TARGET_GENES	164	http://www.gsea-msigdb.org/gsea/msigdb/cards/EWSR1_TARGET_GENES	0.34509	1.5738	0.001965	0.25955	0.976	0.427	0.389	0.275	0.20839	0.017
C3	HAND1_TARGET_GENES	81	http://www.gsea-msigdb.org/gsea/msigdb/cards/HAND1_TARGET_GENES	0.40089	1.5733	0.004141	0.2594	0.976	0.469	0.375	0.3	0.20732	0.017
C3	CREB_Q2	63	http://www.gsea-msigdb.org/gsea/msigdb/cards/CREB_Q2	0.41817	1.5719	0.01471	0.26129	0.976	0.381	0.332	0.26	0.20792	0.018
C3	ZSCAN23_TARGET_GENES	14	http://www.gsea-msigdb.org/gsea/msigdb/cards/ZSCAN23_TARGET_GENES	0.5652	1.5718	0.02153	0.26009	0.976	0.357	0.147	0.306	0.20736	0.018
C3	LEF1_Q2	42	http://www.gsea-msigdb.org/gsea/msigdb/cards/LEF1_Q2	0.45758	1.5711	0.02449	0.2602	0.976	0.571	0.43	0.33	0.20678	0.019
C3	MIR632	22	http://www.gsea-msigdb.org/gsea/msigdb/cards/MIR632	0.47158	1.5706	0.04206	0.25997	0.976	0.727	0.435	0.413	0.20676	0.019
C3	MIR5571_3P	13	http://www.gsea-msigdb.org/gsea/msigdb/cards/MIR5571_3P	0.62105	1.5701	0.03361	0.25997	0.976	0.692	0.358	0.446	0.20621	0.02
C3	MIR6774_5P	13	http://www.gsea-msigdb.org/gsea/msigdb/cards/MIR6774_5P	0.52278	1.5674	0.0239	0.26531	0.976	0.692	0.335	0.462	0.21024	0.02
C3	MIR4722_5P	24	http://www.gsea-msigdb.org/gsea/msigdb/cards/MIR4722_5P	0.44584	1.5668	0.01044	0.26522	0.976	0.583	0.422	0.339	0.21059	0.02
C3	GGCCAGT_MIR193A_MIR193B	22	http://www.gsea-msigdb.org/gsea/msigdb/cards/GGCCAGT_MIR193A_MIR193B	0.48684	1.5664	0.04642	0.26484	0.976	0.364	0.208	0.29	0.21001	0.02
C3	ZNF22_TARGET_GENES	226	http://www.gsea-msigdb.org/gsea/msigdb/cards/ZNF22_TARGET_GENES	0.34141	1.5662	0	0.26398	0.976	0.412	0.386	0.271	0.20913	0.02
C3	ETS_Q4	47	http://www.gsea-msigdb.org/gsea/msigdb/cards/ETS_Q4	0.37778	1.5661	0.008065	0.2628	0.976	0.638	0.528	0.306	0.20806	0.02
C3	CHX10_01	25	http://www.gsea-msigdb.org/gsea/msigdb/cards/CHX10_01	0.4819	1.5656	0.02574	0.26278	0.977	0.48	0.331	0.324	0.20732	0.02
C3	TSHZ1_TARGET_GENES	33	http://www.gsea-msigdb.org/gsea/msigdb/cards/TSHZ1_TARGET_GENES	0.42383	1.5654	0.02459	0.26193	0.977	0.394	0.31	0.274	0.20627	0.02
C3	FOXN3_TARGET_GENES	221	http://www.gsea-msigdb.org/gsea/msigdb/cards/FOXN3_TARGET_GENES	0.31793	1.5648	0.001965	0.26206	0.977	0.643	0.576	0.292	0.20643	0.02
C3	CEBP_01	54	http://www.gsea-msigdb.org/gsea/msigdb/cards/CEBP_01	0.42721	1.5644	0.005894	0.2615	0.977	0.481	0.344	0.321	0.20539	0.02
C3	HMGB1_TARGET_GENES	284	http://www.gsea-msigdb.org/gsea/msigdb/cards/HMGB1_TARGET_GENES	0.33084	1.5642	0.002024	0.26079	0.977	0.43	0.402	0.281	0.20465	0.02
C3	TTCYNRGAA_STAT5B_01	65	http://www.gsea-msigdb.org/gsea/msigdb/cards/TTCYNRGAA_STAT5B_01	0.39751	1.5642	0.01145	0.25949	0.977	0.446	0.356	0.293	0.20364	0.02
C3	CEBP_C	34	http://www.gsea-msigdb.org/gsea/msigdb/cards/CEBP_C	0.40392	1.564	0.009921	0.25841	0.977	0.471	0.374	0.298	0.20305	0.02
C3	MIR5683	54	http://www.gsea-msigdb.org/gsea/msigdb/cards/MIR5683	0.41673	1.5637	0.0224	0.25775	0.977	0.389	0.344	0.259	0.20205	0.02
C3	NFKB_Q6_01	49	http://www.gsea-msigdb.org/gsea/msigdb/cards/NFKB_Q6_01	0.37618	1.5629	0.01357	0.25848	0.977	0.347	0.272	0.256	0.20216	0.02
C3	GGCNKCCATNK_UNKNOWN	33	http://www.gsea-msigdb.org/gsea/msigdb/cards/GGCNKCCATNK_UNKNOWN	0.46363	1.5627	0.03808	0.25766	0.977	0.424	0.258	0.318	0.20142	0.019
C3	MIR4791	18	http://www.gsea-msigdb.org/gsea/msigdb/cards/MIR4791	0.58884	1.5615	0.0224	0.25931	0.977	0.333	0.101	0.301	0.20365	0.021
C3	MIR1207_3P	33	http://www.gsea-msigdb.org/gsea/msigdb/cards/MIR1207_3P	0.46465	1.5606	0.0214	0.26007	0.977	0.515	0.411	0.306	0.20477	0.021
C3	E2F1DP1_01	58	http://www.gsea-msigdb.org/gsea/msigdb/cards/E2F1DP1_01	0.45322	1.5605	0.002024	0.25657	0.977	0.397	0.267	0.296	0.20186	0.02
C3	E2F1DP2_01	58	http://www.gsea-msigdb.org/gsea/msigdb/cards/E2F1DP2_01	0.45322	1.5605	0.002024	0.25657	0.977	0.397	0.267	0.296	0.20186	0.02
C3	E2F4DP2_01	58	http://www.gsea-msigdb.org/gsea/msigdb/cards/E2F4DP2_01	0.45322	1.5605	0.002024	0.25657	0.977	0.397	0.267	0.296	0.20186	0.02
C3	ZNF274_TARGET_GENES	183	http://www.gsea-msigdb.org/gsea/msigdb/cards/ZNF274_TARGET_GENES	0.3529	1.5604	0	0.25563	0.977	0.372	0.349	0.256	0.20091	0.02
C3	EGR2_01	44	http://www.gsea-msigdb.org/gsea/msigdb/cards/EGR2_01	0.43009	1.5603	0.02642	0.25464	0.977	0.364	0.271	0.269	0.19997	0.02
C3	MIR6733_5P	68	http://www.gsea-msigdb.org/gsea/msigdb/cards/MIR6733_5P	0.41399	1.5597	0.007843	0.25484	0.978	0.221	0.104	0.202	0.20042	0.019
C3	YKACATTT_UNKNOWN	63	http://www.gsea-msigdb.org/gsea/msigdb/cards/YKACATTT_UNKNOWN	0.39504	1.5595	0.002033	0.25393	0.978	0.381	0.329	0.261	0.19949	0.019
C3	TCF11MAFG_01	39	http://www.gsea-msigdb.org/gsea/msigdb/cards/TCF11MAFG_01	0.43207	1.5593	0.02748	0.25222	0.978	0.769	0.519	0.375	0.19844	0.019
C3	TCANNTGAY_SREBP1_01	107	http://www.gsea-msigdb.org/gsea/msigdb/cards/TCANNTGAY_SREBP1_01	0.34532	1.5593	0.007968	0.25323	0.978	0.318	0.301	0.229	0.19936	0.019
C3	E2F_Q4	56	http://www.gsea-msigdb.org/gsea/msigdb/cards/E2F_Q4	0.45293	1.5592	0.0241	0.25133	0.978	0.339	0.241	0.262	0.19753	0.019
C3	MIR4286	19	http://www.gsea-msigdb.org/gsea/msigdb/cards/MIR4286	0.53213	1.559	0.02754	0.25067	0.979	0.368	0.265	0.272	0.19671	0.019
C3	STAT_01	55	http://www.gsea-msigdb.org/gsea/msigdb/cards/STAT_01	0.37927	1.5587	0.02724	0.25037	0.979	0.418	0.356	0.274	0.19594	0.019
C3	MIR671_5P	29	http://www.gsea-msigdb.org/gsea/msigdb/cards/MIR671_5P	0.46443	1.5584	0.01996	0.24983	0.979	0.621	0.428	0.358	0.19506	0.019
C3	MIR34A_5P	73	http://www.gsea-msigdb.org/gsea/msigdb/cards/MIR34A_5P	0.42911	1.5582	0.002033	0.24955	0.979	0.493	0.368	0.319	0.19544	0.019
C3	E2F_02	59	http://www.gsea-msigdb.org/gsea/msigdb/cards/E2F_02	0.45105	1.5581	0.008065	0.2486	0.979	0.39	0.267	0.291	0.19456	0.019
C3	MIR214_5P	10	http://www.gsea-msigdb.org/gsea/msigdb/cards/MIR214_5P	0.61533	1.5577	0.02016	0.24814	0.979	0.6	0.27	0.439	0.19515	0.019
C3	E2F_Q6	54	http://www.gsea-msigdb.org/gsea/msigdb/cards/E2F_Q6	0.45344	1.5576	0.01841	0.24715	0.979	0.352	0.241	0.272	0.19428	0.019
C3	MIR6799_5P	33	http://www.gsea-msigdb.org/gsea/msigdb/cards/MIR6799_5P	0.42809	1.5574	0.01867	0.24657	0.979	0.455	0.271	0.335	0.19351	0.019
C3	AP4_Q6	32	http://www.gsea-msigdb.org/gsea/msigdb/cards/AP4_Q6	0.42044	1.5573	0.02136	0.24576	0.979	0.5	0.413	0.297	0.19266	0.019
C3	ZNF816_TARGET_GENES	80	http://www.gsea-msigdb.org/gsea/msigdb/cards/ZNF816_TARGET_GENES	0.37533	1.5566	0.00994	0.24616	0.979	0.4	0.364	0.261	0.19196	0.019
C3	VDR_Q3	41	http://www.gsea-msigdb.org/gsea/msigdb/cards/VDR_Q3	0.39193	1.5559	0.01569	0.24661	0.979	0.488	0.362	0.315	0.19171	0.019
C3	MIR6780A_5P	53	http://www.gsea-msigdb.org/gsea/msigdb/cards/MIR6780A_5P	0.38085	1.5552	0.01068	0.24722	0.98	0.358	0.271	0.265	0.19231	0.019
C3	MIR12117	24	http://www.gsea-msigdb.org/gsea/msigdb/cards/MIR12117	0.55491	1.5542	0.0159	0.24838	0.98	0.333	0.124	0.294	0.19191	0.02
C3	MIR6865_5P	18	http://www.gsea-msigdb.org/gsea/msigdb/cards/MIR6865_5P	0.55721	1.5524	0.022	0.25078	0.98	0.389	0.18	0.321	0.19311	0.02
C3	MIR6815_5P	18	http://www.gsea-msigdb.org/gsea/msigdb/cards/MIR6815_5P	0.55721	1.5524	0.022	0.25078	0.98	0.389	0.18	0.321	0.19311	0.02
C3	MIR6739_5P	68	http://www.gsea-msigdb.org/gsea/msigdb/cards/MIR6739_5P	0.41094	1.5517	0.009671	0.24993	0.98	0.221	0.104	0.202	0.19251	0.02
C3	ZNF391_TARGET_GENES	180	http://www.gsea-msigdb.org/gsea/msigdb/cards/ZNF391_TARGET_GENES	0.33272	1.5517	0.008065	0.25094	0.98	0.372	0.344	0.258	0.19306	0.021
C3	NR1H4_TARGET_GENES	44	http://www.gsea-msigdb.org/gsea/msigdb/cards/NR1H4_TARGET_GENES	0.40762	1.5515	0.02434	0.24937	0.98	0.386	0.273	0.285	0.19177	0.02
C3	MIR193A_3P_MIR193B_3P	18	http://www.gsea-msigdb.org/gsea/msigdb/cards/MIR193A_3P_MIR193B_3P	0.58248	1.551	0.03125	0.24841	0.981	0.556	0.278	0.403	0.19092	0.02
C3	TOX4_TARGET_GENES	43	http://www.gsea-msigdb.org/gsea/msigdb/cards/TOX4_TARGET_GENES	0.4458	1.551	0.01848	0.2493	0.981	0.465	0.345	0.309	0.19096	0.02
C3	HES2_TARGET_GENES	265	http://www.gsea-msigdb.org/gsea/msigdb/cards/HES2_TARGET_GENES	0.35013	1.5506	0.004057	0.24839	0.982	0.392	0.359	0.273	0.19147	0.02
C3	ZNF579_TARGET_GENES	125	http://www.gsea-msigdb.org/gsea/msigdb/cards/ZNF579_TARGET_GENES	0.32118	1.5496	0.008214	0.24965	0.982	0.576	0.529	0.282	0.19159	0.021
C3	HDGF_TARGET_GENES	52	http://www.gsea-msigdb.org/gsea/msigdb/cards/HDGF_TARGET_GENES	0.38191	1.5494	0.01242	0.24889	0.982	0.462	0.375	0.293	0.1908	0.021
C3	TATAAA_TATA_01	179	http://www.gsea-msigdb.org/gsea/msigdb/cards/TATAAA_TATA_01	0.35616	1.5493	0.003929	0.2481	0.982	0.363	0.334	0.256	0.19001	0.021
C3	WDHD1_TARGET_GENES	27	http://www.gsea-msigdb.org/gsea/msigdb/cards/WDHD1_TARGET_GENES	0.40998	1.5489	0.01461	0.24799	0.982	0.333	0.302	0.235	0.19104	0.021
C3	CRGAARNNNNCGA_UNKNOWN	11	http://www.gsea-msigdb.org/gsea/msigdb/cards/CRGAARNNNNCGA_UNKNOWN	0.5691	1.5484	0.02434	0.24798	0.982	0.818	0.385	0.505	0.19085	0.021
C3	KMT2D_TARGET_GENES	122	http://www.gsea-msigdb.org/gsea/msigdb/cards/KMT2D_TARGET_GENES	0.34128	1.5479	0.004255	0.24805	0.982	0.434	0.41	0.266	0.19113	0.021
C3	MIR6776_5P	20	http://www.gsea-msigdb.org/gsea/msigdb/cards/MIR6776_5P	0.50049	1.5475	0.02296	0.24787	0.982	0.4	0.231	0.31	0.19068	0.021
C3	ISL1_TARGET_GENES	162	http://www.gsea-msigdb.org/gsea/msigdb/cards/ISL1_TARGET_GENES	0.38037	1.5468	0.002012	0.24844	0.982	0.444	0.376	0.292	0.19066	0.021
C3	ZSCAN21_TARGET_GENES	104	http://www.gsea-msigdb.org/gsea/msigdb/cards/ZSCAN21_TARGET_GENES	0.37371	1.5465	0.01406	0.24811	0.982	0.413	0.361	0.273	0.18993	0.021
C3	HNF1_C	48	http://www.gsea-msigdb.org/gsea/msigdb/cards/HNF1_C	0.42902	1.5462	0.007905	0.24749	0.982	0.271	0.222	0.214	0.1892	0.021
C3	MIR766_5P	49	http://www.gsea-msigdb.org/gsea/msigdb/cards/MIR766_5P	0.44456	1.545	0.01852	0.24923	0.982	0.449	0.31	0.314	0.19004	0.022
C3	PBX1_01	47	http://www.gsea-msigdb.org/gsea/msigdb/cards/PBX1_01	0.40235	1.5433	0.00994	0.25225	0.982	0.34	0.27	0.252	0.19308	0.022
C3	MIR12119	44	http://www.gsea-msigdb.org/gsea/msigdb/cards/MIR12119	0.43828	1.5426	0.01364	0.25317	0.982	0.364	0.278	0.266	0.19386	0.022
C3	MIR4764_3P	20	http://www.gsea-msigdb.org/gsea/msigdb/cards/MIR4764_3P	0.53073	1.5424	0.03288	0.25243	0.982	0.55	0.331	0.37	0.19354	0.022
C3	MIR6856_3P	20	http://www.gsea-msigdb.org/gsea/msigdb/cards/MIR6856_3P	0.53444	1.5424	0.02537	0.25154	0.982	0.35	0.228	0.272	0.19278	0.022
C3	GGATTA_PITX2_Q2	98	http://www.gsea-msigdb.org/gsea/msigdb/cards/GGATTA_PITX2_Q2	0.38998	1.5421	0.01575	0.25103	0.982	0.429	0.345	0.289	0.19257	0.022
C3	E2F1DP1RB_01	52	http://www.gsea-msigdb.org/gsea/msigdb/cards/E2F1DP1RB_01	0.46167	1.5415	0.02834	0.25118	0.982	0.365	0.241	0.282	0.19411	0.022
C3	CBX7_TARGET_GENES	177	http://www.gsea-msigdb.org/gsea/msigdb/cards/CBX7_TARGET_GENES	0.32371	1.5411	0.002041	0.25128	0.982	0.475	0.454	0.274	0.19387	0.022
C3	ATF5_TARGET_GENES	104	http://www.gsea-msigdb.org/gsea/msigdb/cards/ATF5_TARGET_GENES	0.37438	1.5407	0.006048	0.25109	0.982	0.471	0.398	0.293	0.1938	0.022
C3	MIR4704_3P	44	http://www.gsea-msigdb.org/gsea/msigdb/cards/MIR4704_3P	0.42425	1.5406	0.02053	0.25042	0.982	0.5	0.367	0.321	0.19305	0.022
C3	MIR4428	35	http://www.gsea-msigdb.org/gsea/msigdb/cards/MIR4428	0.42428	1.5405	0.01856	0.24964	0.982	0.6	0.444	0.337	0.19267	0.022
C3	YNGTTNNNATT_UNKNOWN	88	http://www.gsea-msigdb.org/gsea/msigdb/cards/YNGTTNNNATT_UNKNOWN	0.36243	1.5403	0.002045	0.24914	0.982	0.375	0.342	0.253	0.19216	0.022
C3	TBPL1_TARGET_GENES	21	http://www.gsea-msigdb.org/gsea/msigdb/cards/TBPL1_TARGET_GENES	0.4872	1.5395	0.03696	0.24995	0.982	0.476	0.306	0.333	0.19209	0.022
C3	CAGCACT_MIR5123P	38	http://www.gsea-msigdb.org/gsea/msigdb/cards/CAGCACT_MIR5123P	0.45062	1.5383	0.02306	0.25188	0.982	0.395	0.265	0.294	0.19146	0.022
C3	MIR6720_5P	37	http://www.gsea-msigdb.org/gsea/msigdb/cards/MIR6720_5P	0.39788	1.5382	0.01386	0.25017	0.982	0.459	0.373	0.291	0.19001	0.022
C3	MIR6512_3P	37	http://www.gsea-msigdb.org/gsea/msigdb/cards/MIR6512_3P	0.39788	1.5382	0.01386	0.25017	0.982	0.459	0.373	0.291	0.19001	0.022
C3	SRY_01	49	http://www.gsea-msigdb.org/gsea/msigdb/cards/SRY_01	0.43708	1.5377	0.00998	0.25057	0.983	0.735	0.503	0.371	0.18991	0.022
C3	PAX6_01	27	http://www.gsea-msigdb.org/gsea/msigdb/cards/PAX6_01	0.48275	1.5376	0.00994	0.25005	0.983	0.185	0.0513	0.177	0.19138	0.022
C3	COUP_DR1_Q6	33	http://www.gsea-msigdb.org/gsea/msigdb/cards/COUP_DR1_Q6	0.41406	1.5361	0.03516	0.25201	0.983	0.455	0.321	0.312	0.19401	0.022
C3	TGCTGAY_UNKNOWN	83	http://www.gsea-msigdb.org/gsea/msigdb/cards/TGCTGAY_UNKNOWN	0.34931	1.5357	0.009881	0.25204	0.983	0.663	0.557	0.301	0.19421	0.022
C3	PBX1_02	21	http://www.gsea-msigdb.org/gsea/msigdb/cards/PBX1_02	0.47565	1.5333	0.02213	0.25682	0.985	0.333	0.266	0.246	0.19801	0.022
C3	NFKAPPAB_01	57	http://www.gsea-msigdb.org/gsea/msigdb/cards/NFKAPPAB_01	0.3674	1.5317	0.003817	0.25947	0.987	0.491	0.42	0.29	0.20163	0.023
C3	ZNF592_TARGET_GENES	339	http://www.gsea-msigdb.org/gsea/msigdb/cards/ZNF592_TARGET_GENES	0.32581	1.5316	0.00202	0.25884	0.987	0.407	0.396	0.274	0.20089	0.023
C3	DLX2_TARGET_GENES	63	http://www.gsea-msigdb.org/gsea/msigdb/cards/DLX2_TARGET_GENES	0.39549	1.5302	0.01232	0.26093	0.989	0.429	0.344	0.287	0.20105	0.024
C3	CHOP_01	47	http://www.gsea-msigdb.org/gsea/msigdb/cards/CHOP_01	0.41412	1.5282	0.0224	0.26364	0.989	0.383	0.278	0.28	0.20234	0.024
C3	NFXL1_TARGET_GENES	68	http://www.gsea-msigdb.org/gsea/msigdb/cards/NFXL1_TARGET_GENES	0.35963	1.5275	0.01025	0.26446	0.989	0.574	0.457	0.318	0.20258	0.024
C3	TAL1BETAE47_01	45	http://www.gsea-msigdb.org/gsea/msigdb/cards/TAL1BETAE47_01	0.3849	1.5272	0.01035	0.2643	0.989	0.644	0.515	0.317	0.20224	0.025
C3	PAX4_01	54	http://www.gsea-msigdb.org/gsea/msigdb/cards/PAX4_01	0.3858	1.5256	0.01235	0.26688	0.989	0.463	0.343	0.309	0.20442	0.026
C3	PRDM4_TARGET_GENES	104	http://www.gsea-msigdb.org/gsea/msigdb/cards/PRDM4_TARGET_GENES	0.35153	1.5254	0.002079	0.2665	0.989	0.5	0.459	0.279	0.20368	0.026
C3	H1_6_TARGET_GENES	89	http://www.gsea-msigdb.org/gsea/msigdb/cards/H1_6_TARGET_GENES	0.33576	1.525	0.004049	0.26641	0.989	0.393	0.368	0.255	0.20343	0.026
C3	ZNF30_TARGET_GENES	277	http://www.gsea-msigdb.org/gsea/msigdb/cards/ZNF30_TARGET_GENES	0.32584	1.5246	0.00611	0.2665	0.989	0.357	0.358	0.251	0.20519	0.026
C3	TGACATY_UNKNOWN	122	http://www.gsea-msigdb.org/gsea/msigdb/cards/TGACATY_UNKNOWN	0.32545	1.5242	0.005976	0.26661	0.989	0.361	0.35	0.243	0.20478	0.026
C3	S8_01	44	http://www.gsea-msigdb.org/gsea/msigdb/cards/S8_01	0.43855	1.524	0.02669	0.26601	0.989	0.455	0.333	0.307	0.20406	0.026
C3	TFEB_TARGET_GENES	305	http://www.gsea-msigdb.org/gsea/msigdb/cards/TFEB_TARGET_GENES	0.31173	1.5235	0	0.26622	0.989	0.436	0.415	0.281	0.20358	0.026
C3	PITX2_Q2	49	http://www.gsea-msigdb.org/gsea/msigdb/cards/PITX2_Q2	0.42395	1.5229	0.02028	0.26673	0.989	0.265	0.174	0.223	0.20339	0.026
C3	MIR2861	10	http://www.gsea-msigdb.org/gsea/msigdb/cards/MIR2861	0.60709	1.5226	0.04466	0.26631	0.989	0.4	0.169	0.333	0.20281	0.026
C3	WTTGKCTG_UNKNOWN	102	http://www.gsea-msigdb.org/gsea/msigdb/cards/WTTGKCTG_UNKNOWN	0.34768	1.5215	0.002037	0.26803	0.989	0.402	0.368	0.262	0.20264	0.026
C3	MIR3617_3P	19	http://www.gsea-msigdb.org/gsea/msigdb/cards/MIR3617_3P	0.51755	1.5192	0.02935	0.2726	0.99	0.474	0.281	0.343	0.20582	0.027
C3	GGGTGGRR_PAX4_03	222	http://www.gsea-msigdb.org/gsea/msigdb/cards/GGGTGGRR_PAX4_03	0.3251	1.5187	0.004065	0.27276	0.99	0.491	0.461	0.284	0.20511	0.027
C3	MIR28_5P	14	http://www.gsea-msigdb.org/gsea/msigdb/cards/MIR28_5P	0.53138	1.5186	0.03868	0.27203	0.99	0.429	0.187	0.35	0.2044	0.027
C3	SNRNP70_TARGET_GENES	147	http://www.gsea-msigdb.org/gsea/msigdb/cards/SNRNP70_TARGET_GENES	0.33606	1.5176	0.004082	0.27358	0.991	0.49	0.429	0.293	0.20696	0.028
C3	NKX2_3_TARGET_GENES	106	http://www.gsea-msigdb.org/gsea/msigdb/cards/NKX2_3_TARGET_GENES	0.36822	1.5167	0.006	0.27483	0.991	0.538	0.452	0.304	0.20917	0.029
C3	MIR5691_MIR6805_3P	47	http://www.gsea-msigdb.org/gsea/msigdb/cards/MIR5691_MIR6805_3P	0.44159	1.5166	0.02204	0.27394	0.991	0.511	0.385	0.319	0.20859	0.029
C3	MIR6508_3P	10	http://www.gsea-msigdb.org/gsea/msigdb/cards/MIR6508_3P	0.56958	1.5158	0.03226	0.27479	0.991	0.3	0.0571	0.284	0.20839	0.029
C3	MIR1243	18	http://www.gsea-msigdb.org/gsea/msigdb/cards/MIR1243	0.57893	1.5151	0.02213	0.27569	0.991	0.667	0.362	0.428	0.20905	0.029
C3	HEB_Q6	37	http://www.gsea-msigdb.org/gsea/msigdb/cards/HEB_Q6	0.41189	1.514	0.02096	0.2775	0.991	0.459	0.336	0.309	0.21039	0.029
C3	LBP1_Q6	36	http://www.gsea-msigdb.org/gsea/msigdb/cards/LBP1_Q6	0.4073	1.5137	0.01646	0.27741	0.991	0.417	0.338	0.279	0.21117	0.03
C3	ZNF708_TARGET_GENES	18	http://www.gsea-msigdb.org/gsea/msigdb/cards/ZNF708_TARGET_GENES	0.54536	1.5131	0.04753	0.2778	0.991	0.389	0.143	0.335	0.21213	0.03
C3	MIR634	21	http://www.gsea-msigdb.org/gsea/msigdb/cards/MIR634	0.58359	1.5116	0.04073	0.28069	0.992	0.286	0.127	0.251	0.21213	0.031
C3	ZNF362_TARGET_GENES	126	http://www.gsea-msigdb.org/gsea/msigdb/cards/ZNF362_TARGET_GENES	0.33711	1.5115	0.006397	0.27989	0.992	0.492	0.465	0.274	0.21143	0.03
C3	MIR4441	53	http://www.gsea-msigdb.org/gsea/msigdb/cards/MIR4441	0.35382	1.5114	0.01811	0.27936	0.992	0.566	0.495	0.291	0.21073	0.03
C3	MIR6502_5P	15	http://www.gsea-msigdb.org/gsea/msigdb/cards/MIR6502_5P	0.53839	1.5104	0.02924	0.27975	0.992	0.333	0.147	0.286	0.20984	0.03
C3	MIR1301_5P	15	http://www.gsea-msigdb.org/gsea/msigdb/cards/MIR1301_5P	0.53839	1.5104	0.02924	0.27975	0.992	0.333	0.147	0.286	0.20984	0.03
C3	CATTGTYY_SOX9_B1	93	http://www.gsea-msigdb.org/gsea/msigdb/cards/CATTGTYY_SOX9_B1	0.35887	1.5089	0.002083	0.28206	0.992	0.409	0.383	0.259	0.2125	0.032
C3	ZNF282_TARGET_GENES	204	http://www.gsea-msigdb.org/gsea/msigdb/cards/ZNF282_TARGET_GENES	0.33752	1.5084	0.006036	0.28237	0.992	0.363	0.333	0.258	0.21237	0.032
C3	ZNF8_TARGET_GENES	202	http://www.gsea-msigdb.org/gsea/msigdb/cards/ZNF8_TARGET_GENES	0.32333	1.5075	0.0101	0.28354	0.993	0.297	0.291	0.224	0.21467	0.032
C3	MIR129_5P	115	http://www.gsea-msigdb.org/gsea/msigdb/cards/MIR129_5P	0.38721	1.506	0.0159	0.28528	0.993	0.304	0.235	0.241	0.2141	0.032
C3	NRF2_Q4	47	http://www.gsea-msigdb.org/gsea/msigdb/cards/NRF2_Q4	0.36102	1.5034	0.0126	0.29051	0.993	0.681	0.519	0.333	0.21866	0.032
C3	RGAGGAARY_PU1_Q6	96	http://www.gsea-msigdb.org/gsea/msigdb/cards/RGAGGAARY_PU1_Q6	0.34635	1.5033	0.005871	0.28969	0.993	0.323	0.282	0.239	0.21808	0.032
C3	ZNF740_TARGET_GENES	258	http://www.gsea-msigdb.org/gsea/msigdb/cards/ZNF740_TARGET_GENES	0.32055	1.5021	0.009766	0.29198	0.993	0.465	0.457	0.274	0.2204	0.033
C3	MIR5584_5P	80	http://www.gsea-msigdb.org/gsea/msigdb/cards/MIR5584_5P	0.38505	1.5019	0.01779	0.29166	0.993	0.338	0.29	0.246	0.21969	0.033
C3	CBFA2T2_TARGET_GENES	367	http://www.gsea-msigdb.org/gsea/msigdb/cards/CBFA2T2_TARGET_GENES	0.30927	1.5012	0.0121	0.29236	0.993	0.425	0.426	0.275	0.22005	0.033
C3	MSX1_01	24	http://www.gsea-msigdb.org/gsea/msigdb/cards/MSX1_01	0.48823	1.5011	0.03099	0.29155	0.993	0.542	0.331	0.365	0.21935	0.033
C3	MIR219B_3P	20	http://www.gsea-msigdb.org/gsea/msigdb/cards/MIR219B_3P	0.54099	1.4999	0.03777	0.29293	0.993	0.4	0.206	0.32	0.22098	0.033
C3	ZNF184_TARGET_GENES	258	http://www.gsea-msigdb.org/gsea/msigdb/cards/ZNF184_TARGET_GENES	0.32006	1.4994	0.004098	0.29325	0.994	0.399	0.394	0.263	0.22072	0.033
C3	MIR6515_5P	20	http://www.gsea-msigdb.org/gsea/msigdb/cards/MIR6515_5P	0.44196	1.4993	0.04651	0.29247	0.994	0.45	0.303	0.316	0.22003	0.033
C3	ZFP91_TARGET_GENES	251	http://www.gsea-msigdb.org/gsea/msigdb/cards/ZFP91_TARGET_GENES	0.30237	1.499	0.01012	0.29231	0.994	0.303	0.289	0.233	0.22072	0.033
C3	MIR4524A_3P	54	http://www.gsea-msigdb.org/gsea/msigdb/cards/MIR4524A_3P	0.38321	1.4988	0.02718	0.29192	0.994	0.537	0.431	0.311	0.22019	0.033
C3	CREB_Q2_01	51	http://www.gsea-msigdb.org/gsea/msigdb/cards/CREB_Q2_01	0.39982	1.4984	0.03893	0.29202	0.994	0.333	0.264	0.249	0.22147	0.033
C3	ID1_TARGET_GENES	245	http://www.gsea-msigdb.org/gsea/msigdb/cards/ID1_TARGET_GENES	0.32783	1.4982	0.004024	0.29147	0.994	0.551	0.499	0.298	0.22079	0.033
C3	ZNF223_TARGET_GENES	65	http://www.gsea-msigdb.org/gsea/msigdb/cards/ZNF223_TARGET_GENES	0.36153	1.4975	0.0233	0.29253	0.994	0.246	0.208	0.199	0.22043	0.034
C3	MIR7156_5P	39	http://www.gsea-msigdb.org/gsea/msigdb/cards/MIR7156_5P	0.42092	1.4961	0.02982	0.29408	0.994	0.231	0.129	0.203	0.22176	0.033
C3	MIR764	11	http://www.gsea-msigdb.org/gsea/msigdb/cards/MIR764	0.55061	1.4947	0.04618	0.29631	0.994	0.636	0.292	0.452	0.22256	0.036
C3	FOXP2_TARGET_GENES	436	http://www.gsea-msigdb.org/gsea/msigdb/cards/FOXP2_TARGET_GENES	0.32553	1.4947	0.009766	0.29554	0.994	0.438	0.419	0.294	0.22188	0.036
C3	MAFG_TARGET_GENES	353	http://www.gsea-msigdb.org/gsea/msigdb/cards/MAFG_TARGET_GENES	0.30747	1.4937	0	0.29683	0.994	0.513	0.506	0.284	0.22273	0.037
C3	PAX4_02	50	http://www.gsea-msigdb.org/gsea/msigdb/cards/PAX4_02	0.41388	1.4928	0.036	0.29802	0.994	0.28	0.202	0.227	0.22313	0.037
C3	PR_02	35	http://www.gsea-msigdb.org/gsea/msigdb/cards/PR_02	0.40748	1.4921	0.0259	0.29863	0.994	0.429	0.347	0.283	0.22313	0.037
C3	MIR514A_5P	17	http://www.gsea-msigdb.org/gsea/msigdb/cards/MIR514A_5P	0.57939	1.4918	0.01623	0.29849	0.994	0.529	0.267	0.39	0.22467	0.037
C3	TCF1P_Q6	52	http://www.gsea-msigdb.org/gsea/msigdb/cards/TCF1P_Q6	0.39759	1.4911	0.02209	0.29917	0.994	0.288	0.232	0.225	0.22436	0.037
C3	DACH1_TARGET_GENES	202	http://www.gsea-msigdb.org/gsea/msigdb/cards/DACH1_TARGET_GENES	0.32751	1.4899	0.01844	0.30117	0.994	0.396	0.391	0.257	0.22601	0.037
C3	MTF1_Q4	41	http://www.gsea-msigdb.org/gsea/msigdb/cards/MTF1_Q4	0.38719	1.4879	0.0303	0.30441	0.995	0.463	0.389	0.286	0.22687	0.038
C3	MIR6779_5P	43	http://www.gsea-msigdb.org/gsea/msigdb/cards/MIR6779_5P	0.37894	1.4856	0.02055	0.30866	0.995	0.372	0.288	0.269	0.23014	0.038
C3	SUPT20H_TARGET_GENES	256	http://www.gsea-msigdb.org/gsea/msigdb/cards/SUPT20H_TARGET_GENES	0.33865	1.4854	0.0198	0.30845	0.995	0.438	0.405	0.282	0.22995	0.038
C3	MIR4288	46	http://www.gsea-msigdb.org/gsea/msigdb/cards/MIR4288	0.3891	1.4837	0.04564	0.31067	0.995	0.522	0.435	0.299	0.23051	0.038
C3	LHX9_TARGET_GENES	299	http://www.gsea-msigdb.org/gsea/msigdb/cards/LHX9_TARGET_GENES	0.32282	1.4822	0.001949	0.31158	0.996	0.421	0.428	0.265	0.23048	0.038
C3	ZF5_01	46	http://www.gsea-msigdb.org/gsea/msigdb/cards/ZF5_01	0.38021	1.4818	0.03068	0.31174	0.996	0.435	0.363	0.281	0.23017	0.038
C3	SAFB2_TARGET_GENES	147	http://www.gsea-msigdb.org/gsea/msigdb/cards/SAFB2_TARGET_GENES	0.3133	1.4814	0.02664	0.31185	0.996	0.469	0.431	0.28	0.2297	0.038
C3	MIR4468	33	http://www.gsea-msigdb.org/gsea/msigdb/cards/MIR4468	0.44337	1.4801	0.04107	0.31426	0.996	0.303	0.184	0.25	0.23269	0.039
C3	FXR1_TARGET_GENES	158	http://www.gsea-msigdb.org/gsea/msigdb/cards/FXR1_TARGET_GENES	0.31126	1.48	0.01389	0.31284	0.996	0.513	0.478	0.281	0.2317	0.038
C3	ARID5B_TARGET_GENES	195	http://www.gsea-msigdb.org/gsea/msigdb/cards/ARID5B_TARGET_GENES	0.33777	1.4798	0.009785	0.31236	0.996	0.405	0.398	0.259	0.23103	0.038
C3	NKX2_5_TARGET_GENES	247	http://www.gsea-msigdb.org/gsea/msigdb/cards/NKX2_5_TARGET_GENES	0.3157	1.4792	0.004115	0.31302	0.996	0.405	0.392	0.266	0.23188	0.038
C3	MIR889_5P	32	http://www.gsea-msigdb.org/gsea/msigdb/cards/MIR889_5P	0.46585	1.4791	0.03448	0.31243	0.996	0.594	0.421	0.347	0.23145	0.039
C3	HDAC4_TARGET_GENES	119	http://www.gsea-msigdb.org/gsea/msigdb/cards/HDAC4_TARGET_GENES	0.34093	1.4785	0.01841	0.31301	0.996	0.395	0.367	0.259	0.23079	0.039
C3	MIR125B_5P	66	http://www.gsea-msigdb.org/gsea/msigdb/cards/MIR125B_5P	0.36932	1.4781	0.03093	0.31223	0.996	0.606	0.501	0.308	0.23078	0.039
C3	MIR125A_5P	66	http://www.gsea-msigdb.org/gsea/msigdb/cards/MIR125A_5P	0.36932	1.4781	0.03093	0.31223	0.996	0.606	0.501	0.308	0.23078	0.039
C3	GCANCTGNY_MYOD_Q6	147	http://www.gsea-msigdb.org/gsea/msigdb/cards/GCANCTGNY_MYOD_Q6	0.32314	1.478	0.008299	0.31163	0.996	0.347	0.338	0.24	0.23012	0.038
C3	MIR3619_5P	68	http://www.gsea-msigdb.org/gsea/msigdb/cards/MIR3619_5P	0.36719	1.4762	0.04158	0.31408	0.996	0.412	0.367	0.266	0.2305	0.039
C3	MIR383_3P	35	http://www.gsea-msigdb.org/gsea/msigdb/cards/MIR383_3P	0.47697	1.4757	0.03909	0.31447	0.996	0.2	0.114	0.179	0.23088	0.039
C3	MYOCD_TARGET_GENES	105	http://www.gsea-msigdb.org/gsea/msigdb/cards/MYOCD_TARGET_GENES	0.35023	1.4749	0.0101	0.31556	0.996	0.457	0.423	0.273	0.23176	0.039
C3	RORA2_01	29	http://www.gsea-msigdb.org/gsea/msigdb/cards/RORA2_01	0.4907	1.4725	0.02834	0.31789	0.996	0.655	0.434	0.374	0.22998	0.04
C3	MIR4747_5P	58	http://www.gsea-msigdb.org/gsea/msigdb/cards/MIR4747_5P	0.39872	1.4721	0.02008	0.31815	0.996	0.638	0.493	0.329	0.22951	0.041
C3	MIR513A_5P	96	http://www.gsea-msigdb.org/gsea/msigdb/cards/MIR513A_5P	0.3557	1.4719	0.02595	0.31685	0.996	0.531	0.469	0.29	0.22856	0.041
C3	GCCATNTTG_YY1_Q6	105	http://www.gsea-msigdb.org/gsea/msigdb/cards/GCCATNTTG_YY1_Q6	0.39783	1.4711	0.042	0.31641	0.996	0.581	0.48	0.312	0.22951	0.041
C3	MIR323B_5P	11	http://www.gsea-msigdb.org/gsea/msigdb/cards/MIR323B_5P	0.57135	1.4692	0.04303	0.317	0.996	0.545	0.219	0.427	0.23121	0.041
C3	MIR410_5P	11	http://www.gsea-msigdb.org/gsea/msigdb/cards/MIR410_5P	0.57135	1.4692	0.04303	0.317	0.996	0.545	0.219	0.427	0.23121	0.041
C3	MIR4531	95	http://www.gsea-msigdb.org/gsea/msigdb/cards/MIR4531	0.36084	1.4689	0.02783	0.31705	0.996	0.537	0.458	0.3	0.23086	0.04
C3	CTCAGGG_MIR125B_MIR125A	67	http://www.gsea-msigdb.org/gsea/msigdb/cards/CTCAGGG_MIR125B_MIR125A	0.33541	1.4686	0.02534	0.31675	0.996	0.567	0.516	0.28	0.23037	0.04
C3	MIR4478	51	http://www.gsea-msigdb.org/gsea/msigdb/cards/MIR4478	0.40381	1.4685	0.03469	0.31612	0.996	0.608	0.493	0.313	0.23029	0.04
C3	MIR657	22	http://www.gsea-msigdb.org/gsea/msigdb/cards/MIR657	0.47415	1.4684	0.04753	0.31571	0.996	0.591	0.41	0.351	0.22985	0.04
C3	GTGGGTGK_UNKNOWN	54	http://www.gsea-msigdb.org/gsea/msigdb/cards/GTGGGTGK_UNKNOWN	0.34534	1.4682	0.03353	0.3153	0.996	0.63	0.564	0.279	0.22924	0.04
C3	NFKBIA_TARGET_GENES	177	http://www.gsea-msigdb.org/gsea/msigdb/cards/NFKBIA_TARGET_GENES	0.36031	1.4679	0.01572	0.3153	0.996	0.508	0.453	0.294	0.22915	0.041
C3	MIR4768_3P	52	http://www.gsea-msigdb.org/gsea/msigdb/cards/MIR4768_3P	0.41364	1.4667	0.04555	0.31633	0.996	0.5	0.387	0.311	0.232	0.042
C3	MIR1827	84	http://www.gsea-msigdb.org/gsea/msigdb/cards/MIR1827	0.3278	1.4664	0.0159	0.31602	0.996	0.44	0.427	0.259	0.23139	0.042
C3	TEF1_Q6	45	http://www.gsea-msigdb.org/gsea/msigdb/cards/TEF1_Q6	0.38151	1.4659	0.03313	0.31639	0.996	0.6	0.493	0.309	0.23079	0.042
C3	CHAF1B_TARGET_GENES	168	http://www.gsea-msigdb.org/gsea/msigdb/cards/CHAF1B_TARGET_GENES	0.32812	1.4637	0.01022	0.31995	0.996	0.351	0.34	0.244	0.23237	0.044
C3	ATF1_Q6	40	http://www.gsea-msigdb.org/gsea/msigdb/cards/ATF1_Q6	0.39728	1.4636	0.03181	0.31933	0.996	0.4	0.301	0.283	0.23177	0.044
C3	MIR8085	43	http://www.gsea-msigdb.org/gsea/msigdb/cards/MIR8085	0.40695	1.4628	0.03734	0.31954	0.996	0.419	0.31	0.293	0.23161	0.044
C3	ZNF490_TARGET_GENES	70	http://www.gsea-msigdb.org/gsea/msigdb/cards/ZNF490_TARGET_GENES	0.35234	1.4614	0.02439	0.31979	0.996	0.371	0.338	0.251	0.23057	0.044
C3	NFY_Q6	53	http://www.gsea-msigdb.org/gsea/msigdb/cards/NFY_Q6	0.34474	1.4607	0.03862	0.31891	0.996	0.585	0.488	0.305	0.22934	0.044
C3	KAT2A_TARGET_GENES	210	http://www.gsea-msigdb.org/gsea/msigdb/cards/KAT2A_TARGET_GENES	0.33316	1.4605	0.01429	0.31872	0.996	0.41	0.389	0.267	0.22908	0.044
C3	HMGB2_TARGET_GENES	76	http://www.gsea-msigdb.org/gsea/msigdb/cards/HMGB2_TARGET_GENES	0.36283	1.4602	0.02964	0.31857	0.996	0.395	0.378	0.251	0.22851	0.044
C3	MIR1286	15	http://www.gsea-msigdb.org/gsea/msigdb/cards/MIR1286	0.44103	1.4594	0.04908	0.31896	0.996	0.6	0.434	0.341	0.23107	0.044
C3	MIR6760_3P	28	http://www.gsea-msigdb.org/gsea/msigdb/cards/MIR6760_3P	0.45982	1.459	0.03018	0.31917	0.996	0.786	0.457	0.43	0.23178	0.044
C3	TGGTGCT_MIR29A_MIR29B_MIR29C	123	http://www.gsea-msigdb.org/gsea/msigdb/cards/TGGTGCT_MIR29A_MIR29B_MIR29C	0.34918	1.4588	0.02574	0.31918	0.996	0.48	0.417	0.291	0.23149	0.044
C3	HSF1_01	46	http://www.gsea-msigdb.org/gsea/msigdb/cards/HSF1_01	0.37833	1.4585	0.03137	0.31818	0.996	0.435	0.345	0.289	0.23042	0.044
C3	MIR451B	57	http://www.gsea-msigdb.org/gsea/msigdb/cards/MIR451B	0.39999	1.4584	0.03333	0.3167	0.996	0.439	0.347	0.291	0.22929	0.044
C3	CYTAGCAAY_UNKNOWN	33	http://www.gsea-msigdb.org/gsea/msigdb/cards/CYTAGCAAY_UNKNOWN	0.39977	1.4584	0.04312	0.31746	0.996	0.576	0.464	0.312	0.22985	0.044
C3	GLI4_TARGET_GENES	158	http://www.gsea-msigdb.org/gsea/msigdb/cards/GLI4_TARGET_GENES	0.33719	1.4581	0.01033	0.31688	0.996	0.373	0.364	0.249	0.22891	0.044
C3	MIR122_5P	20	http://www.gsea-msigdb.org/gsea/msigdb/cards/MIR122_5P	0.47354	1.457	0.04487	0.31855	0.996	0.6	0.401	0.362	0.23354	0.044
C3	MIR8068	93	http://www.gsea-msigdb.org/gsea/msigdb/cards/MIR8068	0.42887	1.4568	0.0303	0.31842	0.996	0.495	0.374	0.318	0.23322	0.044
C3	RYBP_TARGET_GENES	321	http://www.gsea-msigdb.org/gsea/msigdb/cards/RYBP_TARGET_GENES	0.31672	1.4567	0.004057	0.31786	0.996	0.389	0.396	0.26	0.23265	0.044
C3	SUMO1_TARGET_GENES	156	http://www.gsea-msigdb.org/gsea/msigdb/cards/SUMO1_TARGET_GENES	0.34666	1.4543	0.02834	0.32122	0.997	0.417	0.394	0.265	0.23519	0.044
C3	SPZ1_01	37	http://www.gsea-msigdb.org/gsea/msigdb/cards/SPZ1_01	0.40468	1.4543	0.04675	0.32044	0.997	0.486	0.385	0.303	0.23462	0.044
C3	FOXD2_TARGET_GENES	243	http://www.gsea-msigdb.org/gsea/msigdb/cards/FOXD2_TARGET_GENES	0.28809	1.4541	0.002062	0.32	0.997	0.486	0.495	0.265	0.23419	0.044
C3	MIR4725_3P	56	http://www.gsea-msigdb.org/gsea/msigdb/cards/MIR4725_3P	0.36673	1.4531	0.03469	0.3215	0.997	0.339	0.293	0.244	0.23591	0.044
C3	TGACAGNY_MEIS1_01	171	http://www.gsea-msigdb.org/gsea/msigdb/cards/TGACAGNY_MEIS1_01	0.31005	1.4529	0.01008	0.32045	0.997	0.526	0.525	0.264	0.23535	0.045
C3	YTATTTTNR_MEF2_02	147	http://www.gsea-msigdb.org/gsea/msigdb/cards/YTATTTTNR_MEF2_02	0.32897	1.4525	0.01626	0.3206	0.997	0.415	0.389	0.265	0.23478	0.044
C3	ZIM3_TARGET_GENES	232	http://www.gsea-msigdb.org/gsea/msigdb/cards/ZIM3_TARGET_GENES	0.34667	1.4524	0.006036	0.3202	0.997	0.392	0.363	0.269	0.23422	0.044
C3	GCM2_TARGET_GENES	420	http://www.gsea-msigdb.org/gsea/msigdb/cards/GCM2_TARGET_GENES	0.3386	1.4523	0.03	0.31881	0.997	0.36	0.36	0.264	0.2332	0.044
C3	CASP8AP2_TARGET_GENES	70	http://www.gsea-msigdb.org/gsea/msigdb/cards/CASP8AP2_TARGET_GENES	0.37991	1.4523	0.03505	0.31953	0.997	0.386	0.331	0.264	0.23366	0.044
C3	MIR146A_5P	34	http://www.gsea-msigdb.org/gsea/msigdb/cards/MIR146A_5P	0.46101	1.4519	0.04175	0.31826	0.997	0.206	0.078	0.192	0.23237	0.044
C3	MIR146B_5P	34	http://www.gsea-msigdb.org/gsea/msigdb/cards/MIR146B_5P	0.46101	1.4519	0.04175	0.31826	0.997	0.206	0.078	0.192	0.23237	0.044
C3	MIR4310	96	http://www.gsea-msigdb.org/gsea/msigdb/cards/MIR4310	0.38426	1.4513	0.03622	0.31921	0.997	0.479	0.417	0.288	0.23202	0.044
C3	TAL1ALPHAE47_01	53	http://www.gsea-msigdb.org/gsea/msigdb/cards/TAL1ALPHAE47_01	0.3636	1.4503	0.03292	0.32015	0.997	0.434	0.336	0.293	0.23466	0.045
C3	STAT5A_03	51	http://www.gsea-msigdb.org/gsea/msigdb/cards/STAT5A_03	0.3878	1.4473	0.04878	0.32441	0.997	0.373	0.335	0.252	0.23679	0.045
C3	ETS1_B	39	http://www.gsea-msigdb.org/gsea/msigdb/cards/ETS1_B	0.37406	1.447	0.03926	0.32455	0.997	0.692	0.528	0.331	0.23661	0.045
C3	SREBP1_Q6	42	http://www.gsea-msigdb.org/gsea/msigdb/cards/SREBP1_Q6	0.3947	1.4467	0.04184	0.32301	0.997	0.667	0.535	0.314	0.23497	0.045
C3	AREB6_04	54	http://www.gsea-msigdb.org/gsea/msigdb/cards/AREB6_04	0.36424	1.4454	0.03571	0.3253	0.997	0.463	0.43	0.268	0.23674	0.045
C3	KDM5D_TARGET_GENES	316	http://www.gsea-msigdb.org/gsea/msigdb/cards/KDM5D_TARGET_GENES	0.32054	1.4452	0.01044	0.325	0.997	0.481	0.459	0.288	0.23687	0.045
C3	MIR7151_3P	69	http://www.gsea-msigdb.org/gsea/msigdb/cards/MIR7151_3P	0.37666	1.4451	0.04208	0.32457	0.997	0.507	0.431	0.295	0.23652	0.045
C3	HHEX_TARGET_GENES	204	http://www.gsea-msigdb.org/gsea/msigdb/cards/HHEX_TARGET_GENES	0.33288	1.4443	0.01594	0.32508	0.997	0.402	0.386	0.263	0.23589	0.045
C3	RTTTNNNYTGGM_UNKNOWN	38	http://www.gsea-msigdb.org/gsea/msigdb/cards/RTTTNNNYTGGM_UNKNOWN	0.37577	1.4433	0.03543	0.32573	0.997	0.342	0.297	0.243	0.23628	0.045
C3	NFKAPPAB65_01	50	http://www.gsea-msigdb.org/gsea/msigdb/cards/NFKAPPAB65_01	0.35007	1.4414	0.02988	0.32675	0.998	0.3	0.261	0.225	0.23544	0.047
C3	MIR1208	41	http://www.gsea-msigdb.org/gsea/msigdb/cards/MIR1208	0.42211	1.4408	0.04924	0.32638	0.998	0.463	0.363	0.299	0.23557	0.047
C3	NF1_Q6	55	http://www.gsea-msigdb.org/gsea/msigdb/cards/NF1_Q6	0.3768	1.4406	0.0404	0.32628	0.998	0.618	0.489	0.321	0.23553	0.047
C3	ZNF654_TARGET_GENES	78	http://www.gsea-msigdb.org/gsea/msigdb/cards/ZNF654_TARGET_GENES	0.34393	1.4402	0.02444	0.32639	0.998	0.551	0.496	0.284	0.23532	0.047
C3	ZIC1_01	55	http://www.gsea-msigdb.org/gsea/msigdb/cards/ZIC1_01	0.35575	1.4398	0.03792	0.32597	0.998	0.527	0.457	0.291	0.23471	0.047
C3	ZNF140_TARGET_GENES	111	http://www.gsea-msigdb.org/gsea/msigdb/cards/ZNF140_TARGET_GENES	0.32552	1.4389	0.022	0.3275	0.998	0.432	0.41	0.264	0.23599	0.047
C3	AEBP2_TARGET_GENES	209	http://www.gsea-msigdb.org/gsea/msigdb/cards/AEBP2_TARGET_GENES	0.3116	1.438	0.01649	0.32879	0.998	0.273	0.268	0.213	0.23747	0.048
C3	TAL1BETAITF2_01	49	http://www.gsea-msigdb.org/gsea/msigdb/cards/TAL1BETAITF2_01	0.37675	1.4378	0.02178	0.32845	0.998	0.388	0.332	0.263	0.23793	0.047
C3	SRF_Q6	36	http://www.gsea-msigdb.org/gsea/msigdb/cards/SRF_Q6	0.39058	1.4376	0.04082	0.3282	0.998	0.389	0.328	0.264	0.23805	0.047
C3	GTF2A2_TARGET_GENES	67	http://www.gsea-msigdb.org/gsea/msigdb/cards/GTF2A2_TARGET_GENES	0.33759	1.4357	0.025	0.33109	0.998	0.388	0.379	0.246	0.23901	0.051
C3	MIR610	24	http://www.gsea-msigdb.org/gsea/msigdb/cards/MIR610	0.43208	1.4333	0.04854	0.33389	0.998	0.333	0.169	0.279	0.24225	0.051
C3	MIR5197_5P	72	http://www.gsea-msigdb.org/gsea/msigdb/cards/MIR5197_5P	0.41481	1.4323	0.04849	0.33587	0.998	0.319	0.252	0.244	0.24403	0.051
C3	KLF14_TARGET_GENES	45	http://www.gsea-msigdb.org/gsea/msigdb/cards/KLF14_TARGET_GENES	0.34603	1.4316	0.03958	0.33593	0.998	0.489	0.449	0.273	0.24387	0.051
C3	MIR7162_5P	44	http://www.gsea-msigdb.org/gsea/msigdb/cards/MIR7162_5P	0.38079	1.4315	0.03992	0.33548	0.998	0.523	0.437	0.298	0.2437	0.051
C3	AFP1_Q6	48	http://www.gsea-msigdb.org/gsea/msigdb/cards/AFP1_Q6	0.3596	1.4309	0.02637	0.33616	0.998	0.396	0.342	0.264	0.24331	0.051
C3	ZSCAN5DP_TARGET_GENES	288	http://www.gsea-msigdb.org/gsea/msigdb/cards/ZSCAN5DP_TARGET_GENES	0.29231	1.4308	0.008214	0.33581	0.998	0.375	0.386	0.252	0.24279	0.051
C3	TCF4_Q5	36	http://www.gsea-msigdb.org/gsea/msigdb/cards/TCF4_Q5	0.4129	1.4301	0.04878	0.33669	0.998	0.472	0.378	0.297	0.24257	0.051
C3	PAX5_01	37	http://www.gsea-msigdb.org/gsea/msigdb/cards/PAX5_01	0.40517	1.4294	0.04898	0.33698	0.998	0.432	0.355	0.282	0.24408	0.052
C3	TBX3_TARGET_GENES	74	http://www.gsea-msigdb.org/gsea/msigdb/cards/TBX3_TARGET_GENES	0.3755	1.4292	0.02988	0.33678	0.998	0.446	0.382	0.282	0.24404	0.052
C3	E2F5_TARGET_GENES	245	http://www.gsea-msigdb.org/gsea/msigdb/cards/E2F5_TARGET_GENES	0.31458	1.4281	0.00818	0.33808	0.998	0.563	0.541	0.28	0.24525	0.052
C3	ZNF843_TARGET_GENES	160	http://www.gsea-msigdb.org/gsea/msigdb/cards/ZNF843_TARGET_GENES	0.32561	1.4277	0.02419	0.33677	0.998	0.356	0.36	0.24	0.24409	0.052
C3	BARX2_TARGET_GENES	328	http://www.gsea-msigdb.org/gsea/msigdb/cards/BARX2_TARGET_GENES	0.30611	1.427	0.01863	0.33711	0.998	0.445	0.452	0.271	0.24377	0.052
C3	HOXC6_TARGET_GENES	240	http://www.gsea-msigdb.org/gsea/msigdb/cards/HOXC6_TARGET_GENES	0.33282	1.4269	0.02209	0.33647	0.998	0.504	0.469	0.289	0.24332	0.052
C3	MIR3153	57	http://www.gsea-msigdb.org/gsea/msigdb/cards/MIR3153	0.39732	1.4261	0.04688	0.33711	0.998	0.421	0.361	0.274	0.2442	0.052
C3	AP4_Q5	45	http://www.gsea-msigdb.org/gsea/msigdb/cards/AP4_Q5	0.38683	1.4257	0.03629	0.33722	0.998	0.422	0.346	0.28	0.24407	0.052
C3	ZSCAN2_TARGET_GENES	151	http://www.gsea-msigdb.org/gsea/msigdb/cards/ZSCAN2_TARGET_GENES	0.3378	1.4253	0.0161	0.33679	0.998	0.503	0.487	0.271	0.24362	0.052
C3	DLX4_TARGET_GENES	180	http://www.gsea-msigdb.org/gsea/msigdb/cards/DLX4_TARGET_GENES	0.35823	1.4244	0.03536	0.33738	0.998	0.461	0.402	0.292	0.2445	0.052
C3	MIR5196_5P	60	http://www.gsea-msigdb.org/gsea/msigdb/cards/MIR5196_5P	0.38822	1.4229	0.03484	0.33963	0.998	0.617	0.493	0.318	0.24429	0.052
C3	ZNF2_TARGET_GENES	220	http://www.gsea-msigdb.org/gsea/msigdb/cards/ZNF2_TARGET_GENES	0.31939	1.4228	0.02994	0.3392	0.998	0.523	0.494	0.283	0.24414	0.052
C3	ELF1_Q6	49	http://www.gsea-msigdb.org/gsea/msigdb/cards/ELF1_Q6	0.3696	1.4184	0.03868	0.34453	0.998	0.327	0.261	0.245	0.24844	0.053
C3	ZBTB7B_TARGET_GENES	364	http://www.gsea-msigdb.org/gsea/msigdb/cards/ZBTB7B_TARGET_GENES	0.30351	1.4177	0.005976	0.34562	0.998	0.442	0.451	0.273	0.24871	0.053
C3	HMGA1_TARGET_GENES	204	http://www.gsea-msigdb.org/gsea/msigdb/cards/HMGA1_TARGET_GENES	0.34718	1.4168	0.02823	0.34582	0.999	0.446	0.413	0.279	0.24789	0.054
C3	ELF2_TARGET_GENES	300	http://www.gsea-msigdb.org/gsea/msigdb/cards/ELF2_TARGET_GENES	0.30307	1.4163	0.02024	0.34626	0.999	0.383	0.401	0.252	0.24925	0.053
C3	RBM34_TARGET_GENES	193	http://www.gsea-msigdb.org/gsea/msigdb/cards/RBM34_TARGET_GENES	0.29091	1.4152	0.01748	0.34472	0.999	0.482	0.493	0.26	0.24752	0.053
C3	ZIC3_01	48	http://www.gsea-msigdb.org/gsea/msigdb/cards/ZIC3_01	0.36757	1.414	0.04593	0.34621	0.999	0.417	0.348	0.276	0.2494	0.053
C3	ZNF507_TARGET_GENES	152	http://www.gsea-msigdb.org/gsea/msigdb/cards/ZNF507_TARGET_GENES	0.31163	1.4133	0.02851	0.34728	0.999	0.428	0.412	0.264	0.24976	0.053
C3	SOX9_B1	49	http://www.gsea-msigdb.org/gsea/msigdb/cards/SOX9_B1	0.40159	1.4127	0.04435	0.34744	0.999	0.49	0.414	0.291	0.25001	0.053
C3	MIR516A_3P_MIR516B_3P	42	http://www.gsea-msigdb.org/gsea/msigdb/cards/MIR516A_3P_MIR516B_3P	0.38246	1.4123	0.03838	0.34779	0.999	0.524	0.437	0.299	0.24998	0.053
C3	ZNF664_TARGET_GENES	196	http://www.gsea-msigdb.org/gsea/msigdb/cards/ZNF664_TARGET_GENES	0.30219	1.4109	0.01183	0.34759	0.999	0.408	0.423	0.25	0.25012	0.054
C3	PHF2_TARGET_GENES	342	http://www.gsea-msigdb.org/gsea/msigdb/cards/PHF2_TARGET_GENES	0.306	1.4099	0.02554	0.34672	0.999	0.447	0.459	0.27	0.2482	0.053
C3	MIR6815_3P	53	http://www.gsea-msigdb.org/gsea/msigdb/cards/MIR6815_3P	0.36265	1.4071	0.04734	0.35008	0.999	0.34	0.265	0.254	0.25109	0.055
C3	FOXH1_TARGET_GENES	164	http://www.gsea-msigdb.org/gsea/msigdb/cards/FOXH1_TARGET_GENES	0.33727	1.4031	0.02344	0.35594	0.999	0.53	0.488	0.286	0.25527	0.055
C3	YATTNATC_UNKNOWN	62	http://www.gsea-msigdb.org/gsea/msigdb/cards/YATTNATC_UNKNOWN	0.36954	1.402	0.038	0.3571	0.999	0.468	0.427	0.273	0.25741	0.055
C3	ZFHX3_TARGET_GENES	358	http://www.gsea-msigdb.org/gsea/msigdb/cards/ZFHX3_TARGET_GENES	0.327	1.401	0.03815	0.3575	0.999	0.43	0.42	0.28	0.2568	0.055
C3	DMRT1_TARGET_GENES	89	http://www.gsea-msigdb.org/gsea/msigdb/cards/DMRT1_TARGET_GENES	0.34892	1.3995	0.04208	0.35953	0.999	0.337	0.29	0.246	0.25638	0.055
C3	MEF2C_TARGET_GENES	172	http://www.gsea-msigdb.org/gsea/msigdb/cards/MEF2C_TARGET_GENES	0.32412	1.3983	0.02024	0.35853	0.999	0.506	0.481	0.277	0.25543	0.056
C3	SFMBT1_TARGET_GENES	344	http://www.gsea-msigdb.org/gsea/msigdb/cards/SFMBT1_TARGET_GENES	0.30272	1.3968	0.03682	0.35948	0.999	0.48	0.493	0.272	0.2568	0.057
C3	DBP_TARGET_GENES	174	http://www.gsea-msigdb.org/gsea/msigdb/cards/DBP_TARGET_GENES	0.32703	1.3963	0.04251	0.35928	0.999	0.402	0.394	0.257	0.25771	0.057
C3	ZNF213_TARGET_GENES	125	http://www.gsea-msigdb.org/gsea/msigdb/cards/ZNF213_TARGET_GENES	0.30248	1.3949	0.02174	0.3594	0.999	0.544	0.52	0.272	0.25686	0.057
C3	GUCY1B1_TARGET_GENES	143	http://www.gsea-msigdb.org/gsea/msigdb/cards/GUCY1B1_TARGET_GENES	0.30158	1.3939	0.02669	0.35812	0.999	0.413	0.439	0.242	0.2558	0.057
C3	FOXJ2_TARGET_GENES	110	http://www.gsea-msigdb.org/gsea/msigdb/cards/FOXJ2_TARGET_GENES	0.32305	1.3936	0.03644	0.35822	0.999	0.518	0.488	0.275	0.25609	0.057
C3	NAB2_TARGET_GENES	350	http://www.gsea-msigdb.org/gsea/msigdb/cards/NAB2_TARGET_GENES	0.3226	1.3899	0.04251	0.36176	0.999	0.477	0.467	0.285	0.25674	0.058
C3	SKIL_TARGET_GENES	383	http://www.gsea-msigdb.org/gsea/msigdb/cards/SKIL_TARGET_GENES	0.29783	1.3886	0.01934	0.36035	0.999	0.415	0.424	0.27	0.25535	0.058
C3	CTTTGA_LEF1_Q2	228	http://www.gsea-msigdb.org/gsea/msigdb/cards/CTTTGA_LEF1_Q2	0.31485	1.3862	0.04288	0.36362	0.999	0.443	0.439	0.267	0.25625	0.058
C3	HSF2_TARGET_GENES	51	http://www.gsea-msigdb.org/gsea/msigdb/cards/HSF2_TARGET_GENES	0.33751	1.386	0.04742	0.36334	0.999	0.529	0.525	0.256	0.25644	0.058
C3	MIR519A_2_5P_MIR520B_5P	51	http://www.gsea-msigdb.org/gsea/msigdb/cards/MIR519A_2_5P_MIR520B_5P	0.35561	1.3843	0.04312	0.36383	0.999	0.588	0.494	0.302	0.25914	0.058
C3	FOXO4_02	72	http://www.gsea-msigdb.org/gsea/msigdb/cards/FOXO4_02	0.35524	1.3826	0.04247	0.36427	0.999	0.181	0.127	0.161	0.25841	0.058
C3	MIR6867_5P	175	http://www.gsea-msigdb.org/gsea/msigdb/cards/MIR6867_5P	0.29886	1.3818	0.0144	0.36441	0.999	0.474	0.506	0.248	0.25911	0.058
C3	TGANTCA_AP1_C	173	http://www.gsea-msigdb.org/gsea/msigdb/cards/TGANTCA_AP1_C	0.3084	1.3818	0.03018	0.3649	0.999	0.584	0.547	0.279	0.25954	0.058
C3	RTAAACA_FREAC2_01	204	http://www.gsea-msigdb.org/gsea/msigdb/cards/RTAAACA_FREAC2_01	0.31543	1.3797	0.04374	0.36611	0.999	0.373	0.374	0.249	0.26	0.058
C3	TGCCAAR_NF1_Q6	127	http://www.gsea-msigdb.org/gsea/msigdb/cards/TGCCAAR_NF1_Q6	0.31403	1.3779	0.03914	0.3667	0.999	0.362	0.385	0.232	0.25947	0.059
C3	CREB3L4_TARGET_GENES	292	http://www.gsea-msigdb.org/gsea/msigdb/cards/CREB3L4_TARGET_GENES	0.31508	1.3772	0.01786	0.3672	0.999	0.373	0.37	0.258	0.26052	0.059
C3	OCT1_Q6	38	http://www.gsea-msigdb.org/gsea/msigdb/cards/OCT1_Q6	0.36695	1.3756	0.04158	0.36698	0.999	0.395	0.342	0.263	0.25987	0.059
C3	ZNF610_TARGET_GENES	202	http://www.gsea-msigdb.org/gsea/msigdb/cards/ZNF610_TARGET_GENES	0.31412	1.3736	0.0268	0.37037	0.999	0.223	0.199	0.19	0.26268	0.059
C3	MMEF2_Q6	46	http://www.gsea-msigdb.org/gsea/msigdb/cards/MMEF2_Q6	0.37879	1.3734	0.04517	0.36942	0.999	0.457	0.375	0.289	0.26184	0.059
C3	MIR4514	36	http://www.gsea-msigdb.org/gsea/msigdb/cards/MIR4514	0.36888	1.3733	0.04546	0.36909	0.999	0.528	0.418	0.311	0.26249	0.059
C3	TGGAAA_NFAT_Q4_01	354	http://www.gsea-msigdb.org/gsea/msigdb/cards/TGGAAA_NFAT_Q4_01	0.28086	1.3699	0.02834	0.37062	0.999	0.319	0.344	0.235	0.26304	0.062
C3	ZNF10_TARGET_GENES	158	http://www.gsea-msigdb.org/gsea/msigdb/cards/ZNF10_TARGET_GENES	0.30445	1.3656	0.03629	0.37444	0.999	0.348	0.338	0.242	0.26507	0.064
C3	DR4_Q2	52	http://www.gsea-msigdb.org/gsea/msigdb/cards/DR4_Q2	0.33522	1.3642	0.04537	0.37424	0.999	0.346	0.342	0.231	0.26587	0.064
C3	TBP_01	34	http://www.gsea-msigdb.org/gsea/msigdb/cards/TBP_01	0.39167	1.3596	0.04637	0.37516	0.999	0.353	0.282	0.256	0.26516	0.065
C3	TEAD2_TARGET_GENES	296	http://www.gsea-msigdb.org/gsea/msigdb/cards/TEAD2_TARGET_GENES	0.31762	1.3563	0.04591	0.37645	0.999	0.429	0.415	0.276	0.2655	0.065
C3	MZF1_TARGET_GENES	303	http://www.gsea-msigdb.org/gsea/msigdb/cards/MZF1_TARGET_GENES	0.31345	1.3548	0.04743	0.37486	0.999	0.419	0.43	0.263	0.26566	0.064
C3	ZBED5_TARGET_GENES	217	http://www.gsea-msigdb.org/gsea/msigdb/cards/ZBED5_TARGET_GENES	0.29221	1.3515	0.04444	0.37904	0.999	0.369	0.392	0.24	0.26849	0.065
C3	FEV_TARGET_GENES	321	http://www.gsea-msigdb.org/gsea/msigdb/cards/FEV_TARGET_GENES	0.29932	1.3489	0.03815	0.38035	0.999	0.33	0.332	0.244	0.27037	0.066
C3	TGTTTGY_HNF3_Q6	126	http://www.gsea-msigdb.org/gsea/msigdb/cards/TGTTTGY_HNF3_Q6	0.28243	1.3467	0.03549	0.37967	1	0.5	0.511	0.254	0.2707	0.065
C3	ZNF224_TARGET_GENES	224	http://www.gsea-msigdb.org/gsea/msigdb/cards/ZNF224_TARGET_GENES	0.3062	1.3451	0.02539	0.38188	1	0.411	0.416	0.257	0.27359	0.066
C3	SNIP1_TARGET_GENES	133	http://www.gsea-msigdb.org/gsea/msigdb/cards/SNIP1_TARGET_GENES	0.30688	1.3418	0.0496	0.38532	1	0.624	0.574	0.277	0.27687	0.067
C3	CTGCAGY_UNKNOWN	143	http://www.gsea-msigdb.org/gsea/msigdb/cards/CTGCAGY_UNKNOWN	0.28226	1.3408	0.04573	0.38608	1	0.552	0.563	0.253	0.27697	0.067
C3	ZSCAN30_TARGET_GENES	375	http://www.gsea-msigdb.org/gsea/msigdb/cards/ZSCAN30_TARGET_GENES	0.29275	1.3309	0.03578	0.38609	1	0.424	0.434	0.271	0.27495	0.068
C3	UBP1_TARGET_GENES	361	http://www.gsea-msigdb.org/gsea/msigdb/cards/UBP1_TARGET_GENES	0.30235	1.3216	0.04183	0.39137	1	0.54	0.525	0.288	0.28093	0.069
C4	MORF_IFNA1	36	http://www.gsea-msigdb.org/gsea/msigdb/cards/MORF_IFNA1	0.59297	1.8294	0	0.86295	0.242	0.5	0.234	0.387	0	0.242
C4	MORF_HDAC2	44	http://www.gsea-msigdb.org/gsea/msigdb/cards/MORF_HDAC2	0.49865	1.8208	0.001988	0.46298	0.256	0.386	0.216	0.307	0	0.17
C4	MORF_DNMT1	27	http://www.gsea-msigdb.org/gsea/msigdb/cards/MORF_DNMT1	0.56907	1.8054	0	0.37052	0.296	0.444	0.23	0.345	0	0.133
C4	MODULE_26	40	http://www.gsea-msigdb.org/gsea/msigdb/cards/MODULE_26	0.49193	1.7721	0	0.41657	0.4	0.525	0.332	0.355	0	0.132
C4	MODULE_207	43	http://www.gsea-msigdb.org/gsea/msigdb/cards/MODULE_207	0.5007	1.7425	0	0.4614	0.49	0.535	0.332	0.362	0	0.141
C4	MODULE_119	36	http://www.gsea-msigdb.org/gsea/msigdb/cards/MODULE_119	0.46527	1.742	0.001945	0.38677	0.491	0.5	0.317	0.345	0	0.115
C4	MODULE_378	91	http://www.gsea-msigdb.org/gsea/msigdb/cards/MODULE_378	0.45056	1.7397	0	0.33832	0.495	0.429	0.331	0.295	0	0.097
C4	MODULE_568	19	http://www.gsea-msigdb.org/gsea/msigdb/cards/MODULE_568	0.49522	1.7235	0.01578	0.34277	0.544	0.474	0.274	0.346	0.18208	0.091
C4	MORF_RFC4	27	http://www.gsea-msigdb.org/gsea/msigdb/cards/MORF_RFC4	0.54862	1.7143	0.01022	0.33873	0.579	0.444	0.23	0.345	0.18078	0.088
C4	MODULE_255	96	http://www.gsea-msigdb.org/gsea/msigdb/cards/MODULE_255	0.43277	1.7051	0	0.33916	0.614	0.417	0.331	0.287	0.18465	0.083
C4	MODULE_317	94	http://www.gsea-msigdb.org/gsea/msigdb/cards/MODULE_317	0.4363	1.7039	0	0.31198	0.616	0.415	0.331	0.286	0.16891	0.076
C4	MODULE_459	90	http://www.gsea-msigdb.org/gsea/msigdb/cards/MODULE_459	0.44508	1.7025	0	0.28957	0.616	0.422	0.331	0.291	0.16054	0.071
C4	MODULE_169	32	http://www.gsea-msigdb.org/gsea/msigdb/cards/MODULE_169	0.4487	1.7024	0.008351	0.26792	0.617	0.5	0.373	0.317	0.14981	0.064
C4	MORF_RRM1	21	http://www.gsea-msigdb.org/gsea/msigdb/cards/MORF_RRM1	0.59254	1.6938	0.02053	0.2693	0.639	0.476	0.23	0.369	0.151	0.057
C4	MODULE_117	88	http://www.gsea-msigdb.org/gsea/msigdb/cards/MODULE_117	0.44866	1.6648	0	0.33273	0.713	0.432	0.306	0.308	0.20495	0.07
C4	MORF_XRCC5	41	http://www.gsea-msigdb.org/gsea/msigdb/cards/MORF_XRCC5	0.43075	1.6646	0.007812	0.3123	0.713	0.293	0.205	0.236	0.19214	0.063
C4	MODULE_16	84	http://www.gsea-msigdb.org/gsea/msigdb/cards/MODULE_16	0.4091	1.6643	0.008439	0.29506	0.714	0.464	0.393	0.289	0.18084	0.057
C4	MODULE_491	21	http://www.gsea-msigdb.org/gsea/msigdb/cards/MODULE_491	0.45051	1.6631	0.01953	0.28244	0.72	0.429	0.274	0.313	0.17659	0.054
C4	MODULE_64	89	http://www.gsea-msigdb.org/gsea/msigdb/cards/MODULE_64	0.43376	1.6598	0.008032	0.27631	0.727	0.573	0.416	0.344	0.17743	0.048
C4	MODULE_179	101	http://www.gsea-msigdb.org/gsea/msigdb/cards/MODULE_179	0.41974	1.6522	0	0.2791	0.748	0.406	0.331	0.28	0.18465	0.048
C4	MORF_SUPT3H	60	http://www.gsea-msigdb.org/gsea/msigdb/cards/MORF_SUPT3H	0.4711	1.6513	0.003914	0.26787	0.749	0.4	0.242	0.309	0.17857	0.042
C4	MODULE_532	85	http://www.gsea-msigdb.org/gsea/msigdb/cards/MODULE_532	0.44086	1.6503	0	0.25786	0.75	0.424	0.331	0.291	0.17325	0.039
C4	MORF_MAGEA9	88	http://www.gsea-msigdb.org/gsea/msigdb/cards/MORF_MAGEA9	0.43764	1.6492	0.004016	0.24957	0.753	0.398	0.286	0.292	0.16728	0.036
C4	MODULE_37	101	http://www.gsea-msigdb.org/gsea/msigdb/cards/MODULE_37	0.41229	1.6434	0	0.25215	0.769	0.485	0.399	0.301	0.17011	0.032
C4	MODULE_44	58	http://www.gsea-msigdb.org/gsea/msigdb/cards/MODULE_44	0.46382	1.6403	0.02605	0.24951	0.775	0.483	0.274	0.357	0.16636	0.03
C4	MODULE_27	63	http://www.gsea-msigdb.org/gsea/msigdb/cards/MODULE_27	0.44257	1.6393	0.01829	0.2418	0.776	0.476	0.328	0.326	0.15996	0.028
C4	MORF_PTPRB	47	http://www.gsea-msigdb.org/gsea/msigdb/cards/MORF_PTPRB	0.49446	1.6364	0	0.24025	0.783	0.404	0.236	0.313	0.15797	0.026
C4	MORF_PPP1CC	32	http://www.gsea-msigdb.org/gsea/msigdb/cards/MORF_PPP1CC	0.51612	1.6276	0.02277	0.25106	0.805	0.375	0.23	0.292	0.16983	0.027
C4	MODULE_63	30	http://www.gsea-msigdb.org/gsea/msigdb/cards/MODULE_63	0.51165	1.6262	0.01496	0.24511	0.806	0.4	0.194	0.325	0.16709	0.025
C4	MODULE_45	107	http://www.gsea-msigdb.org/gsea/msigdb/cards/MODULE_45	0.43179	1.614	0.02062	0.26587	0.839	0.542	0.362	0.357	0.18987	0.029
C4	MORF_RAD23A	48	http://www.gsea-msigdb.org/gsea/msigdb/cards/MORF_RAD23A	0.42671	1.6107	0.02236	0.26389	0.844	0.312	0.205	0.252	0.18795	0.027
C4	MODULE_223	28	http://www.gsea-msigdb.org/gsea/msigdb/cards/MODULE_223	0.50979	1.6039	0.008163	0.27049	0.857	0.536	0.315	0.37	0.19495	0.028
C4	MODULE_397	19	http://www.gsea-msigdb.org/gsea/msigdb/cards/MODULE_397	0.49021	1.6023	0.0239	0.26653	0.859	0.632	0.364	0.404	0.18993	0.025
C4	GNF2_GSTM1	10	http://www.gsea-msigdb.org/gsea/msigdb/cards/GNF2_GSTM1	0.83868	1.5979	0.01633	0.26847	0.868	0.7	0.0738	0.65	0.19283	0.025
C4	MODULE_342	33	http://www.gsea-msigdb.org/gsea/msigdb/cards/MODULE_342	0.52031	1.5939	0.01205	0.2689	0.879	0.515	0.271	0.379	0.19134	0.025
C4	MODULE_15	69	http://www.gsea-msigdb.org/gsea/msigdb/cards/MODULE_15	0.38535	1.5937	0.00616	0.26205	0.88	0.449	0.362	0.293	0.18625	0.026
C4	MODULE_69	114	http://www.gsea-msigdb.org/gsea/msigdb/cards/MODULE_69	0.39332	1.5922	0.003929	0.25844	0.88	0.474	0.403	0.293	0.19091	0.022
C4	MORF_THPO	21	http://www.gsea-msigdb.org/gsea/msigdb/cards/MORF_THPO	0.58512	1.5883	0.005848	0.25813	0.885	0.476	0.234	0.367	0.19423	0.02
C4	MORF_ERCC4	59	http://www.gsea-msigdb.org/gsea/msigdb/cards/MORF_ERCC4	0.43486	1.5864	0.003868	0.25624	0.887	0.356	0.236	0.277	0.19505	0.018
C4	GNF2_HPN	11	http://www.gsea-msigdb.org/gsea/msigdb/cards/GNF2_HPN	0.78287	1.5847	0.01807	0.25273	0.889	0.636	0.0738	0.591	0.19181	0.018
C4	MODULE_136	111	http://www.gsea-msigdb.org/gsea/msigdb/cards/MODULE_136	0.38669	1.5761	0.00396	0.26542	0.901	0.459	0.403	0.284	0.20256	0.022
C4	MORF_PAX7	54	http://www.gsea-msigdb.org/gsea/msigdb/cards/MORF_PAX7	0.42234	1.5754	0.008097	0.26062	0.902	0.426	0.286	0.309	0.19882	0.017
C4	MORF_ATF2	70	http://www.gsea-msigdb.org/gsea/msigdb/cards/MORF_ATF2	0.43993	1.5744	0.009862	0.25622	0.903	0.371	0.255	0.283	0.19526	0.016
C4	MODULE_237	14	http://www.gsea-msigdb.org/gsea/msigdb/cards/MODULE_237	0.53201	1.5713	0.04418	0.25605	0.906	0.643	0.342	0.425	0.19512	0.014
C4	MODULE_6	61	http://www.gsea-msigdb.org/gsea/msigdb/cards/MODULE_6	0.46003	1.571	0.02213	0.25119	0.906	0.492	0.357	0.322	0.19183	0.014
C4	MODULE_212	58	http://www.gsea-msigdb.org/gsea/msigdb/cards/MODULE_212	0.42154	1.5709	0.02213	0.24592	0.906	0.31	0.196	0.254	0.18766	0.013
C4	GCM_PTPRD	24	http://www.gsea-msigdb.org/gsea/msigdb/cards/GCM_PTPRD	0.49524	1.5706	0.01782	0.24115	0.906	0.458	0.333	0.308	0.18385	0.011
C4	MORF_HAT1	32	http://www.gsea-msigdb.org/gsea/msigdb/cards/MORF_HAT1	0.46591	1.5703	0.02579	0.2369	0.906	0.344	0.234	0.266	0.18149	0.009
C4	MODULE_95	76	http://www.gsea-msigdb.org/gsea/msigdb/cards/MODULE_95	0.36551	1.5684	0.006173	0.23119	0.906	0.474	0.416	0.283	0.17668	0.006
C4	MODULE_163	76	http://www.gsea-msigdb.org/gsea/msigdb/cards/MODULE_163	0.36551	1.5684	0.006173	0.23119	0.906	0.474	0.416	0.283	0.17668	0.006
C4	MODULE_389	37	http://www.gsea-msigdb.org/gsea/msigdb/cards/MODULE_389	0.46822	1.5675	0.0207	0.22829	0.907	0.514	0.332	0.347	0.17553	0.005
C4	MODULE_75	75	http://www.gsea-msigdb.org/gsea/msigdb/cards/MODULE_75	0.47149	1.5614	0.04082	0.23567	0.917	0.48	0.32	0.334	0.18739	0.007
C4	MODULE_46	75	http://www.gsea-msigdb.org/gsea/msigdb/cards/MODULE_46	0.47285	1.5515	0.0387	0.25029	0.926	0.48	0.32	0.334	0.19604	0.009
C4	MORF_MYC	16	http://www.gsea-msigdb.org/gsea/msigdb/cards/MORF_MYC	0.51207	1.55	0.02637	0.24884	0.929	0.75	0.462	0.405	0.19436	0.01
C4	MORF_ESPL1	11	http://www.gsea-msigdb.org/gsea/msigdb/cards/MORF_ESPL1	0.61396	1.5499	0.04516	0.24443	0.929	0.545	0.205	0.435	0.19082	0.009
C4	MORF_PPP2R5B	39	http://www.gsea-msigdb.org/gsea/msigdb/cards/MORF_PPP2R5B	0.45289	1.5494	0.009881	0.24087	0.929	0.385	0.25	0.292	0.18756	0.008
C4	MODULE_55	95	http://www.gsea-msigdb.org/gsea/msigdb/cards/MODULE_55	0.45926	1.5465	0.04462	0.24242	0.933	0.4	0.278	0.297	0.19075	0.008
C4	MODULE_138	13	http://www.gsea-msigdb.org/gsea/msigdb/cards/MODULE_138	0.64202	1.543	0.0303	0.24437	0.935	0.462	0.192	0.374	0.19554	0.008
C4	MODULE_341	19	http://www.gsea-msigdb.org/gsea/msigdb/cards/MODULE_341	0.4996	1.5424	0.0332	0.24123	0.935	0.211	0.136	0.183	0.19437	0.005
C4	MORF_TPR	23	http://www.gsea-msigdb.org/gsea/msigdb/cards/MORF_TPR	0.45205	1.5415	0.03333	0.23896	0.935	0.217	0.112	0.194	0.19321	0.006
C4	MODULE_123	52	http://www.gsea-msigdb.org/gsea/msigdb/cards/MODULE_123	0.42859	1.5388	0.01793	0.23917	0.936	0.404	0.333	0.274	0.1928	0.005
C4	MODULE_13	83	http://www.gsea-msigdb.org/gsea/msigdb/cards/MODULE_13	0.38928	1.5387	0.01449	0.23539	0.936	0.41	0.321	0.286	0.19009	0.004
C4	GNF2_TST	11	http://www.gsea-msigdb.org/gsea/msigdb/cards/GNF2_TST	0.78595	1.5316	0.03434	0.2363	0.944	0.636	0.0738	0.591	0.19364	0.003
C4	GNF2_LCAT	11	http://www.gsea-msigdb.org/gsea/msigdb/cards/GNF2_LCAT	0.78595	1.5316	0.03434	0.2363	0.944	0.636	0.0738	0.591	0.19364	0.003
C4	MORF_MAP3K14	15	http://www.gsea-msigdb.org/gsea/msigdb/cards/MORF_MAP3K14	0.5097	1.5309	0.02729	0.23043	0.944	0.467	0.192	0.379	0.18819	0.002
C4	MORF_MAGEA8	47	http://www.gsea-msigdb.org/gsea/msigdb/cards/MORF_MAGEA8	0.46024	1.5281	0.02136	0.23164	0.949	0.383	0.234	0.298	0.18914	0.002
C4	MORF_MLLT10	63	http://www.gsea-msigdb.org/gsea/msigdb/cards/MORF_MLLT10	0.44218	1.524	0.01179	0.23476	0.953	0.365	0.236	0.284	0.19252	0.002
C4	MORF_CDH4	23	http://www.gsea-msigdb.org/gsea/msigdb/cards/MORF_CDH4	0.53405	1.5219	0.01765	0.23435	0.954	0.565	0.286	0.406	0.19095	0.002
C4	MODULE_411	18	http://www.gsea-msigdb.org/gsea/msigdb/cards/MODULE_411	0.50018	1.5217	0.04373	0.22828	0.954	0.222	0.136	0.193	0.1861	0.002
C4	MODULE_99	38	http://www.gsea-msigdb.org/gsea/msigdb/cards/MODULE_99	0.44127	1.5175	0.0225	0.23229	0.957	0.395	0.289	0.284	0.18844	0.002
C4	MORF_IL4	37	http://www.gsea-msigdb.org/gsea/msigdb/cards/MORF_IL4	0.46682	1.5087	0.01969	0.24021	0.958	0.514	0.309	0.359	0.19408	0.002
C4	MORF_CTSB	35	http://www.gsea-msigdb.org/gsea/msigdb/cards/MORF_CTSB	0.48777	1.5081	0.03353	0.23798	0.958	0.457	0.242	0.35	0.19161	0.002
C4	MODULE_94	64	http://www.gsea-msigdb.org/gsea/msigdb/cards/MODULE_94	0.42285	1.5035	0.01509	0.24313	0.958	0.516	0.395	0.318	0.19928	0.002
C4	MORF_FLT1	18	http://www.gsea-msigdb.org/gsea/msigdb/cards/MORF_FLT1	0.50506	1.4978	0.04949	0.25076	0.962	0.556	0.315	0.382	0.20984	0.002
C4	MORF_FOSL1	88	http://www.gsea-msigdb.org/gsea/msigdb/cards/MORF_FOSL1	0.38358	1.4925	0.0207	0.25387	0.967	0.386	0.286	0.283	0.21249	0.004
C4	MORF_FSHR	51	http://www.gsea-msigdb.org/gsea/msigdb/cards/MORF_FSHR	0.44184	1.4905	0.02174	0.25388	0.969	0.412	0.302	0.292	0.21175	0.002
C4	MORF_RAD51L3	74	http://www.gsea-msigdb.org/gsea/msigdb/cards/MORF_RAD51L3	0.41383	1.4856	0.02569	0.25362	0.973	0.351	0.255	0.268	0.21291	0.002
C4	MORF_PTPRR	15	http://www.gsea-msigdb.org/gsea/msigdb/cards/MORF_PTPRR	0.54439	1.485	0.04102	0.25157	0.973	0.4	0.166	0.335	0.21062	0.002
C4	MODULE_48	48	http://www.gsea-msigdb.org/gsea/msigdb/cards/MODULE_48	0.38918	1.4837	0.01899	0.24769	0.973	0.583	0.474	0.311	0.20634	0.002
C4	MORF_STK17A	29	http://www.gsea-msigdb.org/gsea/msigdb/cards/MORF_STK17A	0.42564	1.4821	0.04582	0.24699	0.975	0.379	0.302	0.267	0.20508	0.002
C4	MORF_GNB1	55	http://www.gsea-msigdb.org/gsea/msigdb/cards/MORF_GNB1	0.35092	1.4747	0.04582	0.25398	0.977	0.236	0.205	0.191	0.21676	0.002
C4	GCM_MAPK10	17	http://www.gsea-msigdb.org/gsea/msigdb/cards/GCM_MAPK10	0.49711	1.4666	0.04752	0.25208	0.982	0.412	0.229	0.319	0.21448	0.002
C4	MODULE_32	42	http://www.gsea-msigdb.org/gsea/msigdb/cards/MODULE_32	0.38204	1.4653	0.02137	0.25137	0.982	0.238	0.206	0.192	0.21373	0.002
C4	MORF_MAP2K7	31	http://www.gsea-msigdb.org/gsea/msigdb/cards/MORF_MAP2K7	0.47802	1.4638	0.04836	0.25119	0.982	0.419	0.242	0.321	0.21623	0.002
C4	MODULE_198	65	http://www.gsea-msigdb.org/gsea/msigdb/cards/MODULE_198	0.39553	1.4626	0.03168	0.24821	0.982	0.308	0.234	0.24	0.21446	0.002
C4	MODULE_118	58	http://www.gsea-msigdb.org/gsea/msigdb/cards/MODULE_118	0.39101	1.4608	0.04228	0.24861	0.982	0.466	0.413	0.278	0.21397	0.002
C4	MODULE_18	78	http://www.gsea-msigdb.org/gsea/msigdb/cards/MODULE_18	0.38626	1.4556	0.02008	0.25438	0.986	0.551	0.457	0.307	0.22172	0.002
C4	MORF_BCL2L11	30	http://www.gsea-msigdb.org/gsea/msigdb/cards/MORF_BCL2L11	0.44436	1.4434	0.04231	0.26591	0.989	0.4	0.234	0.309	0.23359	0.002
C4	MODULE_17	59	http://www.gsea-msigdb.org/gsea/msigdb/cards/MODULE_17	0.37514	1.4419	0.04752	0.26321	0.989	0.458	0.449	0.257	0.23299	0.002
C4	MODULE_41	81	http://www.gsea-msigdb.org/gsea/msigdb/cards/MODULE_41	0.37647	1.4416	0.02675	0.2612	0.989	0.395	0.353	0.262	0.23083	0.002
C4	MODULE_244	38	http://www.gsea-msigdb.org/gsea/msigdb/cards/MODULE_244	0.38731	1.4409	0.04743	0.26002	0.989	0.263	0.178	0.219	0.22936	0.002
C4	MODULE_12	64	http://www.gsea-msigdb.org/gsea/msigdb/cards/MODULE_12	0.38263	1.4382	0.04462	0.25066	0.989	0.344	0.273	0.255	0.22157	0.002
C4	MODULE_197	42	http://www.gsea-msigdb.org/gsea/msigdb/cards/MODULE_197	0.42066	1.4235	0.04582	0.26134	0.993	0.524	0.442	0.296	0.22986	0.002
C4	MODULE_11	90	http://www.gsea-msigdb.org/gsea/msigdb/cards/MODULE_11	0.33731	1.4213	0.034	0.25846	0.993	0.3	0.281	0.222	0.22785	0.001
C4	MORF_MDM2	59	http://www.gsea-msigdb.org/gsea/msigdb/cards/MORF_MDM2	0.40051	1.4132	0.04724	0.26542	0.993	0.356	0.236	0.277	0.23231	0.001
C4	MORF_ARL3	58	http://www.gsea-msigdb.org/gsea/msigdb/cards/MORF_ARL3	0.38654	1.4014	0.03578	0.26752	0.993	0.362	0.302	0.257	0.23745	0.002
C5	GOBP_DNA_DAMAGE_RESPONSE_SIGNAL_TRANSDUCTION_BY_P53_CLASS_MEDIATOR	19	http://www.gsea-msigdb.org/gsea/msigdb/cards/GOBP_DNA_DAMAGE_RESPONSE_SIGNAL_TRANSDUCTION_BY_P53_CLASS_MEDIATOR	0.65034	2.0975	0	0.19909	0.084	0.526	0.159	0.445	0	0.084
C5	GOBP_ESTABLISHMENT_OF_CELL_POLARITY	24	http://www.gsea-msigdb.org/gsea/msigdb/cards/GOBP_ESTABLISHMENT_OF_CELL_POLARITY	0.60482	2.0786	0	0.13782	0.109	0.5	0.22	0.393	0	0.06
C5	GOBP_POSITIVE_REGULATION_OF_LYMPHOCYTE_MEDIATED_IMMUNITY	36	http://www.gsea-msigdb.org/gsea/msigdb/cards/GOBP_POSITIVE_REGULATION_OF_LYMPHOCYTE_MEDIATED_IMMUNITY	0.55919	2.0582	0	0.12696	0.143	0.583	0.281	0.424	0	0.045
C5	GOBP_POSITIVE_REGULATION_OF_LEUKOCYTE_MEDIATED_IMMUNITY	44	http://www.gsea-msigdb.org/gsea/msigdb/cards/GOBP_POSITIVE_REGULATION_OF_LEUKOCYTE_MEDIATED_IMMUNITY	0.53749	2.0488	0	0.10734	0.16	0.545	0.281	0.398	0	0.024
C5	GOBP_SIGNAL_TRANSDUCTION_BY_P53_CLASS_MEDIATOR	47	http://www.gsea-msigdb.org/gsea/msigdb/cards/GOBP_SIGNAL_TRANSDUCTION_BY_P53_CLASS_MEDIATOR	0.51985	2.0365	0	0.10746	0.195	0.383	0.165	0.324	0	0.018
C5	GOBP_LYMPHOCYTE_MEDIATED_IMMUNITY	79	http://www.gsea-msigdb.org/gsea/msigdb/cards/GOBP_LYMPHOCYTE_MEDIATED_IMMUNITY	0.48785	1.9993	0	0.15519	0.298	0.456	0.281	0.336	0	0.029
C5	GOBP_POSITIVE_REGULATION_OF_DEFENSE_RESPONSE	51	http://www.gsea-msigdb.org/gsea/msigdb/cards/GOBP_POSITIVE_REGULATION_OF_DEFENSE_RESPONSE	0.51039	1.9741	0	0.18848	0.381	0.431	0.281	0.315	0	0.037
C5	GOBP_CELLULAR_RESPONSE_TO_EXTRACELLULAR_STIMULUS	60	http://www.gsea-msigdb.org/gsea/msigdb/cards/GOBP_CELLULAR_RESPONSE_TO_EXTRACELLULAR_STIMULUS	0.51453	1.9713	0	0.17221	0.395	0.333	0.159	0.286	0	0.024
C5	GOBP_NATURAL_KILLER_CELL_MEDIATED_IMMUNITY	20	http://www.gsea-msigdb.org/gsea/msigdb/cards/GOBP_NATURAL_KILLER_CELL_MEDIATED_IMMUNITY	0.67762	1.9703	0.001953	0.15513	0.397	0.6	0.229	0.465	0	0.015
C5	HP_NASOGASTRIC_TUBE_FEEDING	21	http://www.gsea-msigdb.org/gsea/msigdb/cards/HP_NASOGASTRIC_TUBE_FEEDING	0.59232	1.9626	0	0.15399	0.418	0.476	0.222	0.373	0	0.012
C5	GOBP_FORMATION_OF_PRIMARY_GERM_LAYER	19	http://www.gsea-msigdb.org/gsea/msigdb/cards/GOBP_FORMATION_OF_PRIMARY_GERM_LAYER	0.64371	1.9558	0	0.15418	0.437	0.526	0.173	0.438	0	0.014
C5	GOBP_REGULATION_OF_LEUKOCYTE_DIFFERENTIATION	63	http://www.gsea-msigdb.org/gsea/msigdb/cards/GOBP_REGULATION_OF_LEUKOCYTE_DIFFERENTIATION	0.46214	1.9552	0.001972	0.14229	0.439	0.429	0.287	0.311	0	0.011
C5	GOBP_MULTICELLULAR_ORGANISM_GROWTH	26	http://www.gsea-msigdb.org/gsea/msigdb/cards/GOBP_MULTICELLULAR_ORGANISM_GROWTH	0.56059	1.9526	0	0.13633	0.455	0.808	0.409	0.481	0	0.006
C5	GOBP_RHYTHMIC_PROCESS	47	http://www.gsea-msigdb.org/gsea/msigdb/cards/GOBP_RHYTHMIC_PROCESS	0.49346	1.9483	0	0.13366	0.468	0.596	0.365	0.384	0	0.003
C5	GOBP_REGULATION_OF_LYMPHOCYTE_MEDIATED_IMMUNITY	49	http://www.gsea-msigdb.org/gsea/msigdb/cards/GOBP_REGULATION_OF_LYMPHOCYTE_MEDIATED_IMMUNITY	0.51191	1.9456	0	0.12886	0.474	0.49	0.281	0.358	0	0.004
C5	GOBP_REGULATION_OF_SIGNAL_TRANSDUCTION_BY_P53_CLASS_MEDIATOR	31	http://www.gsea-msigdb.org/gsea/msigdb/cards/GOBP_REGULATION_OF_SIGNAL_TRANSDUCTION_BY_P53_CLASS_MEDIATOR	0.51102	1.9415	0	0.1299	0.491	0.387	0.165	0.326	0	0.005
C5	GOBP_POSITIVE_REGULATION_OF_CELL_KILLING	19	http://www.gsea-msigdb.org/gsea/msigdb/cards/GOBP_POSITIVE_REGULATION_OF_CELL_KILLING	0.62331	1.9399	0.003945	0.12443	0.495	0.632	0.259	0.471	0	0.002
C5	HP_ABNORMALITY_OF_THE_LARYNX	28	http://www.gsea-msigdb.org/gsea/msigdb/cards/HP_ABNORMALITY_OF_THE_LARYNX	0.51981	1.9266	0	0.13982	0.536	0.429	0.278	0.312	0.078032	0.004
C5	GOBP_CELLULAR_RESPONSE_TO_EXTERNAL_STIMULUS	73	http://www.gsea-msigdb.org/gsea/msigdb/cards/GOBP_CELLULAR_RESPONSE_TO_EXTERNAL_STIMULUS	0.48942	1.9218	0	0.14041	0.547	0.329	0.192	0.272	0.077538	0.004
C5	GOBP_CELL_KILLING	41	http://www.gsea-msigdb.org/gsea/msigdb/cards/GOBP_CELL_KILLING	0.54619	1.9211	0.002008	0.1351	0.551	0.488	0.268	0.362	0.075541	0.004
C5	GOMF_PHOSPHATIDYLINOSITOL_BISPHOSPHATE_BINDING	21	http://www.gsea-msigdb.org/gsea/msigdb/cards/GOMF_PHOSPHATIDYLINOSITOL_BISPHOSPHATE_BINDING	0.63124	1.9197	0	0.13069	0.557	0.667	0.251	0.502	0.074153	0.003
C5	HP_DEVIATION_OF_THE_HALLUX	24	http://www.gsea-msigdb.org/gsea/msigdb/cards/HP_DEVIATION_OF_THE_HALLUX	0.54977	1.9144	0	0.13218	0.57	0.458	0.222	0.359	0.074682	0.002
C5	HP_ABNORMAL_NERVE_CONDUCTION_VELOCITY	24	http://www.gsea-msigdb.org/gsea/msigdb/cards/HP_ABNORMAL_NERVE_CONDUCTION_VELOCITY	0.54064	1.9033	0	0.14626	0.61	0.583	0.331	0.393	0.086548	0.002
C5	GOCC_VESICLE_LUMEN	62	http://www.gsea-msigdb.org/gsea/msigdb/cards/GOCC_VESICLE_LUMEN	0.61228	1.9024	0.00616	0.14155	0.613	0.323	0.11	0.293	0.084028	0.002
C5	GOBP_POSITIVE_REGULATION_OF_RESPONSE_TO_EXTERNAL_STIMULUS	73	http://www.gsea-msigdb.org/gsea/msigdb/cards/GOBP_POSITIVE_REGULATION_OF_RESPONSE_TO_EXTERNAL_STIMULUS	0.46346	1.899	0.002083	0.14179	0.622	0.425	0.291	0.308	0.084554	0.002
C5	GOBP_ESTABLISHMENT_OR_MAINTENANCE_OF_CELL_POLARITY	38	http://www.gsea-msigdb.org/gsea/msigdb/cards/GOBP_ESTABLISHMENT_OR_MAINTENANCE_OF_CELL_POLARITY	0.47419	1.8987	0	0.13674	0.623	0.395	0.228	0.308	0.081566	0.002
C5	GOCC_EXTERNAL_SIDE_OF_PLASMA_MEMBRANE	84	http://www.gsea-msigdb.org/gsea/msigdb/cards/GOCC_EXTERNAL_SIDE_OF_PLASMA_MEMBRANE	0.48095	1.8909	0	0.14377	0.643	0.488	0.309	0.346	0.08915	0.003
C5	GOCC_SIDE_OF_MEMBRANE	121	http://www.gsea-msigdb.org/gsea/msigdb/cards/GOCC_SIDE_OF_MEMBRANE	0.44301	1.8863	0	0.14687	0.653	0.455	0.309	0.326	0.093631	0.002
C5	GOBP_LEUKOCYTE_MEDIATED_CYTOTOXICITY	32	http://www.gsea-msigdb.org/gsea/msigdb/cards/GOBP_LEUKOCYTE_MEDIATED_CYTOTOXICITY	0.55234	1.8783	0	0.15593	0.68	0.594	0.316	0.41	0.096497	0.002
C5	GOMF_SIGNALING_RECEPTOR_BINDING	204	http://www.gsea-msigdb.org/gsea/msigdb/cards/GOMF_SIGNALING_RECEPTOR_BINDING	0.40825	1.874	0	0.15825	0.693	0.392	0.296	0.294	0.10109	0.002
C5	HP_ABNORMAL_PERIPHERAL_NERVOUS_SYSTEM_PHYSIOLOGY	30	http://www.gsea-msigdb.org/gsea/msigdb/cards/HP_ABNORMAL_PERIPHERAL_NERVOUS_SYSTEM_PHYSIOLOGY	0.50815	1.873	0	0.1552	0.696	0.5	0.331	0.338	0.10045	0.002
C5	GOBP_POSITIVE_REGULATION_OF_IMMUNE_SYSTEM_PROCESS	180	http://www.gsea-msigdb.org/gsea/msigdb/cards/GOBP_POSITIVE_REGULATION_OF_IMMUNE_SYSTEM_PROCESS	0.40418	1.8717	0	0.15317	0.698	0.4	0.296	0.298	0.098139	0.002
C5	HP_ABNORMALITY_OF_PERIPHERAL_NERVES	29	http://www.gsea-msigdb.org/gsea/msigdb/cards/HP_ABNORMALITY_OF_PERIPHERAL_NERVES	0.51404	1.8592	0	0.17219	0.735	0.517	0.331	0.349	0.1199	0.002
C5	GOBP_REGULATION_OF_LEUKOCYTE_MEDIATED_CYTOTOXICITY	23	http://www.gsea-msigdb.org/gsea/msigdb/cards/GOBP_REGULATION_OF_LEUKOCYTE_MEDIATED_CYTOTOXICITY	0.57872	1.8586	0.006211	0.16814	0.739	0.565	0.229	0.439	0.11701	0.002
C5	GOCC_IMMUNOLOGICAL_SYNAPSE	10	http://www.gsea-msigdb.org/gsea/msigdb/cards/GOCC_IMMUNOLOGICAL_SYNAPSE	0.67175	1.8567	0.001916	0.1666	0.746	0.5	0.132	0.435	0.11486	0.002
C5	GOBP_NEGATIVE_REGULATION_OF_HEMOPOIESIS	24	http://www.gsea-msigdb.org/gsea/msigdb/cards/GOBP_NEGATIVE_REGULATION_OF_HEMOPOIESIS	0.59885	1.8536	0.003795	0.16875	0.757	0.375	0.172	0.313	0.11466	0.002
C5	HP_PES_CAVUS	67	http://www.gsea-msigdb.org/gsea/msigdb/cards/HP_PES_CAVUS	0.43402	1.8491	0	0.17354	0.774	0.448	0.331	0.306	0.12036	0.002
C5	GOBP_CELL_CHEMOTAXIS	43	http://www.gsea-msigdb.org/gsea/msigdb/cards/GOBP_CELL_CHEMOTAXIS	0.50858	1.8488	0	0.1694	0.775	0.535	0.305	0.376	0.11775	0.002
C5	GOBP_LEUKOCYTE_MIGRATION	62	http://www.gsea-msigdb.org/gsea/msigdb/cards/GOBP_LEUKOCYTE_MIGRATION	0.49124	1.8486	0	0.16548	0.775	0.5	0.291	0.362	0.11473	0.002
C5	GOCC_CELL_PROJECTION_MEMBRANE	58	http://www.gsea-msigdb.org/gsea/msigdb/cards/GOCC_CELL_PROJECTION_MEMBRANE	0.42508	1.8477	0	0.16284	0.777	0.276	0.18	0.23	0.1124	0.002
C5	GOBP_POSITIVE_REGULATION_OF_IMMUNE_RESPONSE	122	http://www.gsea-msigdb.org/gsea/msigdb/cards/GOBP_POSITIVE_REGULATION_OF_IMMUNE_RESPONSE	0.41526	1.8474	0.002079	0.15922	0.777	0.385	0.285	0.286	0.11016	0.002
C5	GOBP_LEUKOCYTE_MEDIATED_IMMUNITY	103	http://www.gsea-msigdb.org/gsea/msigdb/cards/GOBP_LEUKOCYTE_MEDIATED_IMMUNITY	0.44514	1.8445	0	0.16169	0.784	0.417	0.281	0.31	0.11316	0.002
C5	GOBP_REGULATION_OF_IMMUNE_SYSTEM_PROCESS	287	http://www.gsea-msigdb.org/gsea/msigdb/cards/GOBP_REGULATION_OF_IMMUNE_SYSTEM_PROCESS	0.38791	1.8385	0	0.1692	0.803	0.366	0.291	0.284	0.12093	0.002
C5	GOMF_PHOSPHATIDYLINOSITOL_BINDING	67	http://www.gsea-msigdb.org/gsea/msigdb/cards/GOMF_PHOSPHATIDYLINOSITOL_BINDING	0.43379	1.8371	0	0.16853	0.807	0.373	0.265	0.28	0.12202	0.002
C5	GOBP_POSITIVE_REGULATION_OF_IMMUNE_EFFECTOR_PROCESS	65	http://www.gsea-msigdb.org/gsea/msigdb/cards/GOBP_POSITIVE_REGULATION_OF_IMMUNE_EFFECTOR_PROCESS	0.4723	1.836	0	0.16678	0.807	0.446	0.281	0.327	0.12056	0.002
C5	HP_MITRAL_VALVE_PROLAPSE	21	http://www.gsea-msigdb.org/gsea/msigdb/cards/HP_MITRAL_VALVE_PROLAPSE	0.53009	1.8344	0.002058	0.16553	0.812	0.524	0.284	0.377	0.12148	0.002
C5	GOBP_BIOLOGICAL_PROCESS_INVOLVED_IN_INTERSPECIES_INTERACTION_BETWEEN_ORGANISMS	307	http://www.gsea-msigdb.org/gsea/msigdb/cards/GOBP_BIOLOGICAL_PROCESS_INVOLVED_IN_INTERSPECIES_INTERACTION_BETWEEN_ORGANISMS	0.42413	1.8333	0	0.16376	0.815	0.394	0.29	0.309	0.1199	0.002
C5	GOBP_REGULATION_OF_NATURAL_KILLER_CELL_MEDIATED_IMMUNITY	15	http://www.gsea-msigdb.org/gsea/msigdb/cards/GOBP_REGULATION_OF_NATURAL_KILLER_CELL_MEDIATED_IMMUNITY	0.67934	1.8317	0.00409	0.16363	0.818	0.667	0.229	0.516	0.12142	0.002
C5	GOBP_REPRODUCTIVE_SYSTEM_DEVELOPMENT	68	http://www.gsea-msigdb.org/gsea/msigdb/cards/GOBP_REPRODUCTIVE_SYSTEM_DEVELOPMENT	0.46798	1.8306	0.001957	0.1622	0.819	0.588	0.409	0.355	0.12104	0.002
C5	GOBP_IMMUNE_EFFECTOR_PROCESS	138	http://www.gsea-msigdb.org/gsea/msigdb/cards/GOBP_IMMUNE_EFFECTOR_PROCESS	0.41424	1.83	0	0.16023	0.819	0.384	0.281	0.288	0.11949	0.002
C5	HP_TALIPES_EQUINOVARUS	51	http://www.gsea-msigdb.org/gsea/msigdb/cards/HP_TALIPES_EQUINOVARUS	0.44861	1.8294	0	0.15807	0.819	0.431	0.284	0.314	0.11785	0.002
C5	HP_ABNORMALITY_OF_VISUAL_EVOKED_POTENTIALS	11	http://www.gsea-msigdb.org/gsea/msigdb/cards/HP_ABNORMALITY_OF_VISUAL_EVOKED_POTENTIALS	0.69706	1.8291	0.008163	0.1555	0.819	0.545	0.191	0.443	0.1161	0.002
C5	GOMF_MOLECULAR_ADAPTOR_ACTIVITY	82	http://www.gsea-msigdb.org/gsea/msigdb/cards/GOMF_MOLECULAR_ADAPTOR_ACTIVITY	0.42961	1.828	0	0.15438	0.821	0.39	0.32	0.272	0.11459	0.002
C5	GOBP_POSITIVE_REGULATION_OF_INNATE_IMMUNE_RESPONSE	29	http://www.gsea-msigdb.org/gsea/msigdb/cards/GOBP_POSITIVE_REGULATION_OF_INNATE_IMMUNE_RESPONSE	0.53845	1.8272	0.00641	0.15325	0.824	0.483	0.274	0.354	0.1134	0.002
C5	GOBP_MESODERM_MORPHOGENESIS	12	http://www.gsea-msigdb.org/gsea/msigdb/cards/GOBP_MESODERM_MORPHOGENESIS	0.65304	1.8253	0	0.15398	0.829	0.5	0.173	0.415	0.113	0.002
C5	GOBP_AMINOGLYCAN_BIOSYNTHETIC_PROCESS	20	http://www.gsea-msigdb.org/gsea/msigdb/cards/GOBP_AMINOGLYCAN_BIOSYNTHETIC_PROCESS	0.59158	1.8244	0.01378	0.15227	0.83	0.45	0.236	0.346	0.11293	0.002
C5	GOBP_BONE_MORPHOGENESIS	11	http://www.gsea-msigdb.org/gsea/msigdb/cards/GOBP_BONE_MORPHOGENESIS	0.71539	1.8216	0	0.15415	0.834	0.273	0.0437	0.262	0.11354	0.002
C5	GOBP_CHONDROCYTE_DIFFERENTIATION	25	http://www.gsea-msigdb.org/gsea/msigdb/cards/GOBP_CHONDROCYTE_DIFFERENTIATION	0.56499	1.8201	0	0.15419	0.836	0.52	0.293	0.37	0.11231	0.002
C5	GOBP_REGULATION_OF_IMMUNE_RESPONSE	184	http://www.gsea-msigdb.org/gsea/msigdb/cards/GOBP_REGULATION_OF_IMMUNE_RESPONSE	0.4024	1.8196	0.004141	0.15218	0.836	0.38	0.285	0.288	0.11092	0.002
C5	GOBP_REGULATION_OF_RESPONSE_TO_EXTERNAL_STIMULUS	168	http://www.gsea-msigdb.org/gsea/msigdb/cards/GOBP_REGULATION_OF_RESPONSE_TO_EXTERNAL_STIMULUS	0.42269	1.8192	0	0.15029	0.838	0.393	0.294	0.292	0.10907	0.002
C5	HP_ABNORMALITY_OF_THE_UPPER_RESPIRATORY_TRACT	73	http://www.gsea-msigdb.org/gsea/msigdb/cards/HP_ABNORMALITY_OF_THE_UPPER_RESPIRATORY_TRACT	0.41011	1.8168	0	0.15082	0.84	0.329	0.278	0.243	0.10925	0.002
C5	GOBP_REGULATION_OF_LEUKOCYTE_MEDIATED_IMMUNITY	68	http://www.gsea-msigdb.org/gsea/msigdb/cards/GOBP_REGULATION_OF_LEUKOCYTE_MEDIATED_IMMUNITY	0.45205	1.8157	0.001988	0.1502	0.841	0.426	0.281	0.313	0.10948	0.002
C5	GOBP_MICROTUBULE_ORGANIZING_CENTER_LOCALIZATION	10	http://www.gsea-msigdb.org/gsea/msigdb/cards/GOBP_MICROTUBULE_ORGANIZING_CENTER_LOCALIZATION	0.69064	1.8149	0	0.14917	0.843	0.4	0.132	0.348	0.10967	0.002
C5	GOMF_PHOSPHATIDYLINOSITOL_PHOSPHATE_BINDING	36	http://www.gsea-msigdb.org/gsea/msigdb/cards/GOMF_PHOSPHATIDYLINOSITOL_PHOSPHATE_BINDING	0.49253	1.8132	0	0.14917	0.847	0.417	0.251	0.316	0.11121	0.002
C5	GOBP_REGULATION_OF_DENDRITE_MORPHOGENESIS	14	http://www.gsea-msigdb.org/gsea/msigdb/cards/GOBP_REGULATION_OF_DENDRITE_MORPHOGENESIS	0.58434	1.8116	0.006073	0.14956	0.849	0.357	0.121	0.315	0.11183	0.002
C5	GOBP_TISSUE_DEVELOPMENT	275	http://www.gsea-msigdb.org/gsea/msigdb/cards/GOBP_TISSUE_DEVELOPMENT	0.38228	1.8115	0	0.14746	0.849	0.367	0.296	0.282	0.11071	0.002
C5	GOBP_SIGNAL_TRANSDUCTION_IN_RESPONSE_TO_DNA_DAMAGE	39	http://www.gsea-msigdb.org/gsea/msigdb/cards/GOBP_SIGNAL_TRANSDUCTION_IN_RESPONSE_TO_DNA_DAMAGE	0.48453	1.8089	0.00207	0.14935	0.854	0.359	0.203	0.29	0.11047	0.002
C5	HP_MOTOR_SEIZURE	92	http://www.gsea-msigdb.org/gsea/msigdb/cards/HP_MOTOR_SEIZURE	0.41023	1.8084	0.002049	0.1479	0.855	0.326	0.243	0.254	0.11038	0.002
C5	GOBP_RESPONSE_TO_EXTRACELLULAR_STIMULUS	87	http://www.gsea-msigdb.org/gsea/msigdb/cards/GOBP_RESPONSE_TO_EXTRACELLULAR_STIMULUS	0.46523	1.8078	0	0.14679	0.857	0.402	0.284	0.296	0.1091	0.002
C5	HP_TAPERED_FINGER	29	http://www.gsea-msigdb.org/gsea/msigdb/cards/HP_TAPERED_FINGER	0.51196	1.8052	0.001996	0.14927	0.861	0.379	0.19	0.31	0.11017	0.002
C5	GOBP_RESPONSE_TO_BACTERIUM	120	http://www.gsea-msigdb.org/gsea/msigdb/cards/GOBP_RESPONSE_TO_BACTERIUM	0.47505	1.8051	0	0.14733	0.861	0.458	0.284	0.341	0.10862	0.002
C5	GOCC_GLUTAMATERGIC_SYNAPSE	53	http://www.gsea-msigdb.org/gsea/msigdb/cards/GOCC_GLUTAMATERGIC_SYNAPSE	0.4786	1.8041	0	0.14649	0.862	0.472	0.289	0.341	0.10846	0.002
C5	HP_ABNORMALITY_OF_MUSCLE_SIZE	134	http://www.gsea-msigdb.org/gsea/msigdb/cards/HP_ABNORMALITY_OF_MUSCLE_SIZE	0.36714	1.8026	0	0.1469	0.865	0.478	0.423	0.287	0.10798	0.002
C5	HP_ABNORMALITY_OF_THE_PANCREAS	57	http://www.gsea-msigdb.org/gsea/msigdb/cards/HP_ABNORMALITY_OF_THE_PANCREAS	0.43166	1.7982	0.002155	0.15209	0.875	0.649	0.451	0.363	0.11448	0.002
C5	GOBP_TAXIS	79	http://www.gsea-msigdb.org/gsea/msigdb/cards/GOBP_TAXIS	0.44578	1.7943	0.001961	0.15611	0.884	0.456	0.315	0.32	0.11936	0.002
C5	GOMF_MODIFIED_AMINO_ACID_BINDING	24	http://www.gsea-msigdb.org/gsea/msigdb/cards/GOMF_MODIFIED_AMINO_ACID_BINDING	0.56322	1.7936	0.006237	0.15522	0.885	0.208	0.0194	0.206	0.11842	0.002
C5	GOBP_DEFENSE_RESPONSE	300	http://www.gsea-msigdb.org/gsea/msigdb/cards/GOBP_DEFENSE_RESPONSE	0.42222	1.7911	0	0.15761	0.894	0.39	0.291	0.304	0.11993	0.002
C5	GOBP_POSITIVE_REGULATION_OF_OSTEOBLAST_DIFFERENTIATION	11	http://www.gsea-msigdb.org/gsea/msigdb/cards/GOBP_POSITIVE_REGULATION_OF_OSTEOBLAST_DIFFERENTIATION	0.63564	1.7901	0.004024	0.15736	0.896	0.364	0.115	0.323	0.12303	0.002
C5	GOBP_STEROID_METABOLIC_PROCESS	42	http://www.gsea-msigdb.org/gsea/msigdb/cards/GOBP_STEROID_METABOLIC_PROCESS	0.4717	1.7891	0.002024	0.1568	0.898	0.429	0.293	0.307	0.12226	0.002
C5	HP_APLASIA_HYPOPLASIA_AFFECTING_THE_ANTERIOR_SEGMENT_OF_THE_EYE	16	http://www.gsea-msigdb.org/gsea/msigdb/cards/HP_APLASIA_HYPOPLASIA_AFFECTING_THE_ANTERIOR_SEGMENT_OF_THE_EYE	0.56632	1.7878	0.001945	0.15701	0.899	0.312	0.0941	0.284	0.12219	0.002
C5	GOCC_AZUROPHIL_GRANULE	36	http://www.gsea-msigdb.org/gsea/msigdb/cards/GOCC_AZUROPHIL_GRANULE	0.57565	1.7876	0.01383	0.1554	0.899	0.278	0.104	0.252	0.12068	0.002
C5	GOBP_NEGATIVE_REGULATION_OF_IMMUNE_SYSTEM_PROCESS	92	http://www.gsea-msigdb.org/gsea/msigdb/cards/GOBP_NEGATIVE_REGULATION_OF_IMMUNE_SYSTEM_PROCESS	0.44751	1.7848	0.003992	0.15808	0.903	0.402	0.296	0.291	0.12181	0.002
C5	GOCC_SYNAPTIC_MEMBRANE	53	http://www.gsea-msigdb.org/gsea/msigdb/cards/GOCC_SYNAPTIC_MEMBRANE	0.4643	1.7844	0.00396	0.15711	0.906	0.377	0.257	0.285	0.12067	0.001
C5	HP_VOCAL_CORD_PARALYSIS	11	http://www.gsea-msigdb.org/gsea/msigdb/cards/HP_VOCAL_CORD_PARALYSIS	0.62382	1.7841	0	0.15564	0.907	0.727	0.289	0.519	0.11923	0.001
C5	GOBP_LEUKOCYTE_CHEMOTAXIS	32	http://www.gsea-msigdb.org/gsea/msigdb/cards/GOBP_LEUKOCYTE_CHEMOTAXIS	0.53549	1.7833	0.001988	0.1551	0.909	0.562	0.291	0.403	0.11993	0.001
C5	GOBP_IMMUNE_RESPONSE	351	http://www.gsea-msigdb.org/gsea/msigdb/cards/GOBP_IMMUNE_RESPONSE	0.39423	1.7827	0.004098	0.1543	0.909	0.368	0.287	0.293	0.1189	0.001
C5	GOBP_HEMATOPOIETIC_PROGENITOR_CELL_DIFFERENTIATION	23	http://www.gsea-msigdb.org/gsea/msigdb/cards/GOBP_HEMATOPOIETIC_PROGENITOR_CELL_DIFFERENTIATION	0.55623	1.7803	0.01237	0.15658	0.912	0.522	0.265	0.386	0.11998	0.001
C5	GOBP_DEVELOPMENTAL_GROWTH	104	http://www.gsea-msigdb.org/gsea/msigdb/cards/GOBP_DEVELOPMENTAL_GROWTH	0.4253	1.7794	0	0.15609	0.914	0.5	0.375	0.323	0.11924	0.001
C5	HP_MULTIFOCAL_EPILEPTIFORM_DISCHARGES	28	http://www.gsea-msigdb.org/gsea/msigdb/cards/HP_MULTIFOCAL_EPILEPTIFORM_DISCHARGES	0.50375	1.7765	0	0.15878	0.918	0.393	0.222	0.308	0.12322	0.001
C5	GOBP_RNA_PHOSPHODIESTER_BOND_HYDROLYSIS_ENDONUCLEOLYTIC	16	http://www.gsea-msigdb.org/gsea/msigdb/cards/GOBP_RNA_PHOSPHODIESTER_BOND_HYDROLYSIS_ENDONUCLEOLYTIC	0.58229	1.7763	0.002058	0.15733	0.918	0.5	0.194	0.405	0.12243	0.001
C5	GOCC_CELL_SURFACE	158	http://www.gsea-msigdb.org/gsea/msigdb/cards/GOCC_CELL_SURFACE	0.41478	1.7755	0	0.15707	0.919	0.481	0.377	0.315	0.12189	0.001
C5	GOBP_RESPONSE_TO_STARVATION	50	http://www.gsea-msigdb.org/gsea/msigdb/cards/GOBP_RESPONSE_TO_STARVATION	0.4798	1.7746	0	0.15657	0.92	0.28	0.151	0.241	0.1219	0.001
C5	GOBP_REGULATION_OF_CELL_KILLING	28	http://www.gsea-msigdb.org/gsea/msigdb/cards/GOBP_REGULATION_OF_CELL_KILLING	0.52112	1.7738	0.006073	0.15601	0.921	0.571	0.316	0.394	0.1222	0.001
C5	HP_CEREBRAL_VISUAL_IMPAIRMENT	52	http://www.gsea-msigdb.org/gsea/msigdb/cards/HP_CEREBRAL_VISUAL_IMPAIRMENT	0.45676	1.7718	0	0.15753	0.924	0.365	0.243	0.281	0.12369	0.001
C5	GOBP_POSITIVE_REGULATION_OF_MULTICELLULAR_ORGANISMAL_PROCESS	244	http://www.gsea-msigdb.org/gsea/msigdb/cards/GOBP_POSITIVE_REGULATION_OF_MULTICELLULAR_ORGANISMAL_PROCESS	0.39734	1.7715	0	0.15627	0.924	0.492	0.414	0.311	0.12272	0.001
C5	GOCC_KINESIN_COMPLEX	10	http://www.gsea-msigdb.org/gsea/msigdb/cards/GOCC_KINESIN_COMPLEX	0.72386	1.7709	0	0.1554	0.925	0.4	0.054	0.38	0.12254	0.001
C5	GOMF_PROTEIN_MACROMOLECULE_ADAPTOR_ACTIVITY	67	http://www.gsea-msigdb.org/gsea/msigdb/cards/GOMF_PROTEIN_MACROMOLECULE_ADAPTOR_ACTIVITY	0.44477	1.7707	0.002037	0.15416	0.926	0.403	0.32	0.28	0.12166	0.001
C5	HP_OPISTHOTONUS	12	http://www.gsea-msigdb.org/gsea/msigdb/cards/HP_OPISTHOTONUS	0.58868	1.7697	0.0159	0.15427	0.927	0.5	0.194	0.405	0.12094	0.001
C5	GOMF_VITAMIN_BINDING	27	http://www.gsea-msigdb.org/gsea/msigdb/cards/GOMF_VITAMIN_BINDING	0.55974	1.7684	0.004016	0.15475	0.927	0.63	0.349	0.413	0.12004	0.001
C5	HP_OPTIC_ATROPHY	101	http://www.gsea-msigdb.org/gsea/msigdb/cards/HP_OPTIC_ATROPHY	0.36766	1.7681	0.001988	0.15361	0.927	0.416	0.363	0.273	0.11922	0.001
C5	GOBP_BONE_MINERALIZATION	21	http://www.gsea-msigdb.org/gsea/msigdb/cards/GOBP_BONE_MINERALIZATION	0.51805	1.7665	0.003906	0.15479	0.93	0.429	0.231	0.332	0.12118	0.001
C5	GOBP_REGULATION_OF_LYMPHOCYTE_ACTIVATION	100	http://www.gsea-msigdb.org/gsea/msigdb/cards/GOBP_REGULATION_OF_LYMPHOCYTE_ACTIVATION	0.39409	1.7655	0	0.15451	0.932	0.38	0.296	0.276	0.12293	0.001
C5	HP_ABNORMAL_PERIPHERAL_NERVOUS_SYSTEM_MORPHOLOGY	104	http://www.gsea-msigdb.org/gsea/msigdb/cards/HP_ABNORMAL_PERIPHERAL_NERVOUS_SYSTEM_MORPHOLOGY	0.38276	1.7647	0	0.15464	0.932	0.385	0.331	0.266	0.12342	0.001
C5	GOBP_REGULATION_OF_CELL_ACTIVATION	140	http://www.gsea-msigdb.org/gsea/msigdb/cards/GOBP_REGULATION_OF_CELL_ACTIVATION	0.39467	1.7636	0	0.15485	0.932	0.379	0.296	0.278	0.12397	0.001
C5	GOBP_TISSUE_MORPHOGENESIS	87	http://www.gsea-msigdb.org/gsea/msigdb/cards/GOBP_TISSUE_MORPHOGENESIS	0.41823	1.7625	0	0.15526	0.933	0.368	0.235	0.289	0.12309	0.001
C5	GOCC_LEADING_EDGE_MEMBRANE	33	http://www.gsea-msigdb.org/gsea/msigdb/cards/GOCC_LEADING_EDGE_MEMBRANE	0.50238	1.7613	0.002101	0.15455	0.933	0.333	0.18	0.276	0.12298	0.001
C5	HP_JOINT_STIFFNESS	36	http://www.gsea-msigdb.org/gsea/msigdb/cards/HP_JOINT_STIFFNESS	0.46641	1.7613	0.002008	0.15594	0.933	0.5	0.363	0.322	0.12414	0.001
C5	GOBP_SKELETAL_SYSTEM_MORPHOGENESIS	29	http://www.gsea-msigdb.org/gsea/msigdb/cards/GOBP_SKELETAL_SYSTEM_MORPHOGENESIS	0.53855	1.7579	0.00193	0.15881	0.936	0.172	0.0516	0.165	0.12801	0.001
C5	GOBP_ACTIVATION_OF_IMMUNE_RESPONSE	78	http://www.gsea-msigdb.org/gsea/msigdb/cards/GOBP_ACTIVATION_OF_IMMUNE_RESPONSE	0.40482	1.7567	0	0.15923	0.938	0.385	0.296	0.277	0.12836	0.001
C5	GOBP_CELL_ACTIVATION	232	http://www.gsea-msigdb.org/gsea/msigdb/cards/GOBP_CELL_ACTIVATION	0.3737	1.7559	0	0.15892	0.939	0.358	0.296	0.271	0.12719	0.001
C5	GOBP_MICROTUBULE_BUNDLE_FORMATION	15	http://www.gsea-msigdb.org/gsea/msigdb/cards/GOBP_MICROTUBULE_BUNDLE_FORMATION	0.59961	1.7556	0.004107	0.15788	0.939	0.733	0.372	0.463	0.12621	0.001
C5	HP_ABNORMAL_LARYNX_MORPHOLOGY	19	http://www.gsea-msigdb.org/gsea/msigdb/cards/HP_ABNORMAL_LARYNX_MORPHOLOGY	0.52717	1.7555	0.004124	0.15657	0.939	0.474	0.278	0.344	0.12508	0.001
C5	GOCC_MULTIVESICULAR_BODY	12	http://www.gsea-msigdb.org/gsea/msigdb/cards/GOCC_MULTIVESICULAR_BODY	0.65716	1.7503	0.009671	0.16384	0.948	0.25	0.0461	0.239	0.13308	0.001
C5	GOBP_IMMUNE_SYSTEM_DEVELOPMENT	204	http://www.gsea-msigdb.org/gsea/msigdb/cards/GOBP_IMMUNE_SYSTEM_DEVELOPMENT	0.38587	1.75	0	0.16286	0.948	0.348	0.281	0.267	0.13191	0.001
C5	GOMF_PHOSPHATIDYLINOSITOL_3_PHOSPHATE_BINDING	12	http://www.gsea-msigdb.org/gsea/msigdb/cards/GOMF_PHOSPHATIDYLINOSITOL_3_PHOSPHATE_BINDING	0.6552	1.7491	0.003929	0.16308	0.948	0.5	0.162	0.421	0.13219	0.001
C5	GOBP_NCRNA_TRANSCRIPTION	14	http://www.gsea-msigdb.org/gsea/msigdb/cards/GOBP_NCRNA_TRANSCRIPTION	0.60673	1.7485	0.008421	0.16268	0.949	0.5	0.281	0.361	0.13133	0.001
C5	HP_LIMB_HYPERTONIA	23	http://www.gsea-msigdb.org/gsea/msigdb/cards/HP_LIMB_HYPERTONIA	0.50508	1.7471	0.01035	0.16335	0.949	0.565	0.355	0.367	0.13162	0.001
C5	GOBP_BIOLOGICAL_PROCESS_INVOLVED_IN_INTERACTION_WITH_SYMBIONT	23	http://www.gsea-msigdb.org/gsea/msigdb/cards/GOBP_BIOLOGICAL_PROCESS_INVOLVED_IN_INTERACTION_WITH_SYMBIONT	0.55384	1.7469	0.005882	0.16218	0.949	0.565	0.305	0.396	0.1305	0.001
C5	HP_GENERALIZED_ONSET_MOTOR_SEIZURE	46	http://www.gsea-msigdb.org/gsea/msigdb/cards/HP_GENERALIZED_ONSET_MOTOR_SEIZURE	0.41666	1.7461	0.006	0.16187	0.949	0.304	0.206	0.245	0.12976	0.001
C5	GOBP_RESPONSE_TO_OXYGEN_CONTAINING_COMPOUND	293	http://www.gsea-msigdb.org/gsea/msigdb/cards/GOBP_RESPONSE_TO_OXYGEN_CONTAINING_COMPOUND	0.38727	1.744	0	0.16385	0.95	0.488	0.428	0.306	0.13041	0.001
C5	GOBP_REGULATION_OF_IMMUNE_EFFECTOR_PROCESS	88	http://www.gsea-msigdb.org/gsea/msigdb/cards/GOBP_REGULATION_OF_IMMUNE_EFFECTOR_PROCESS	0.42607	1.7426	0.001976	0.16468	0.951	0.375	0.265	0.283	0.13108	0.001
C5	GOBP_REGULATION_OF_JNK_CASCADE	33	http://www.gsea-msigdb.org/gsea/msigdb/cards/GOBP_REGULATION_OF_JNK_CASCADE	0.49385	1.7408	0.01807	0.16629	0.952	0.485	0.281	0.352	0.13363	0.001
C5	GOBP_OSSIFICATION	63	http://www.gsea-msigdb.org/gsea/msigdb/cards/GOBP_OSSIFICATION	0.44123	1.7402	0	0.16463	0.954	0.381	0.235	0.297	0.13405	0.001
C5	GOBP_MODULATION_BY_HOST_OF_SYMBIONT_PROCESS	19	http://www.gsea-msigdb.org/gsea/msigdb/cards/GOBP_MODULATION_BY_HOST_OF_SYMBIONT_PROCESS	0.53464	1.7402	0.01193	0.16594	0.954	0.579	0.351	0.378	0.13514	0.001
C5	HP_MYOCLONIC_SEIZURE	42	http://www.gsea-msigdb.org/gsea/msigdb/cards/HP_MYOCLONIC_SEIZURE	0.44588	1.74	0	0.16373	0.955	0.357	0.243	0.274	0.13317	0.001
C5	GOBP_POSITIVE_REGULATION_OF_NATURAL_KILLER_CELL_MEDIATED_IMMUNITY	10	http://www.gsea-msigdb.org/gsea/msigdb/cards/GOBP_POSITIVE_REGULATION_OF_NATURAL_KILLER_CELL_MEDIATED_IMMUNITY	0.74124	1.7399	0.0101	0.16267	0.956	0.8	0.229	0.619	0.13235	0.001
C5	HP_HETEROGENEOUS	31	http://www.gsea-msigdb.org/gsea/msigdb/cards/HP_HETEROGENEOUS	0.46581	1.7391	0.002075	0.16251	0.956	0.548	0.363	0.353	0.13343	0.001
C5	GOBP_CELLULAR_RESPONSE_TO_STARVATION	47	http://www.gsea-msigdb.org/gsea/msigdb/cards/GOBP_CELLULAR_RESPONSE_TO_STARVATION	0.46952	1.739	0	0.16135	0.956	0.298	0.183	0.247	0.13239	0.001
C5	GOMF_TETRAPYRROLE_BINDING	21	http://www.gsea-msigdb.org/gsea/msigdb/cards/GOMF_TETRAPYRROLE_BINDING	0.579	1.7371	0.007828	0.16294	0.956	0.571	0.291	0.408	0.13395	0.001
C5	GOCC_HISTONE_DEACETYLASE_COMPLEX	20	http://www.gsea-msigdb.org/gsea/msigdb/cards/GOCC_HISTONE_DEACETYLASE_COMPLEX	0.50734	1.7365	0.00202	0.16267	0.956	0.55	0.29	0.393	0.13342	0.001
C5	GOBP_POSITIVE_REGULATION_OF_ORGANELLE_ORGANIZATION	101	http://www.gsea-msigdb.org/gsea/msigdb/cards/GOBP_POSITIVE_REGULATION_OF_ORGANELLE_ORGANIZATION	0.38781	1.7364	0	0.16175	0.956	0.347	0.281	0.257	0.13317	0.001
C5	HP_HYPOTENSION	16	http://www.gsea-msigdb.org/gsea/msigdb/cards/HP_HYPOTENSION	0.6167	1.7358	0.009709	0.16142	0.956	0.312	0.125	0.275	0.13268	0.001
C5	GOCC_BRUSH_BORDER	13	http://www.gsea-msigdb.org/gsea/msigdb/cards/GOCC_BRUSH_BORDER	0.55685	1.7357	0.01381	0.16053	0.957	0.385	0.145	0.33	0.13168	0.001
C5	HP_DIARRHEA	60	http://www.gsea-msigdb.org/gsea/msigdb/cards/HP_DIARRHEA	0.42261	1.7356	0.004167	0.15946	0.957	0.35	0.245	0.269	0.1307	0.001
C5	HP_KYPHOSIS	81	http://www.gsea-msigdb.org/gsea/msigdb/cards/HP_KYPHOSIS	0.36657	1.7347	0	0.15997	0.957	0.395	0.348	0.264	0.1302	0.001
C5	HP_CONTRACTURES_INVOLVING_THE_JOINTS_OF_THE_FEET	16	http://www.gsea-msigdb.org/gsea/msigdb/cards/HP_CONTRACTURES_INVOLVING_THE_JOINTS_OF_THE_FEET	0.59128	1.7343	0.01406	0.15944	0.957	0.375	0.134	0.326	0.12965	0.001
C5	GOBP_DEVELOPMENT_OF_PRIMARY_SEXUAL_CHARACTERISTICS	37	http://www.gsea-msigdb.org/gsea/msigdb/cards/GOBP_DEVELOPMENT_OF_PRIMARY_SEXUAL_CHARACTERISTICS	0.4748	1.7341	0.006036	0.15853	0.957	0.541	0.388	0.334	0.1287	0.001
C5	GOCC_RUFFLE	45	http://www.gsea-msigdb.org/gsea/msigdb/cards/GOCC_RUFFLE	0.45022	1.7331	0	0.15917	0.957	0.267	0.18	0.222	0.12887	0.001
C5	GOBP_REGULATION_OF_DEFENSE_RESPONSE	116	http://www.gsea-msigdb.org/gsea/msigdb/cards/GOBP_REGULATION_OF_DEFENSE_RESPONSE	0.43222	1.7325	0.00404	0.15669	0.957	0.388	0.29	0.285	0.12641	0.001
C5	GOMF_PROTEIN_CONTAINING_COMPLEX_BINDING	230	http://www.gsea-msigdb.org/gsea/msigdb/cards/GOMF_PROTEIN_CONTAINING_COMPLEX_BINDING	0.35911	1.7325	0	0.15772	0.957	0.383	0.357	0.264	0.12732	0.001
C5	HP_ABNORMALITY_OF_THE_ACHILLES_TENDON	11	http://www.gsea-msigdb.org/gsea/msigdb/cards/HP_ABNORMALITY_OF_THE_ACHILLES_TENDON	0.67001	1.7325	0.008147	0.15885	0.957	0.455	0.134	0.395	0.12823	0.001
C5	GOBP_NEGATIVE_REGULATION_OF_BINDING	34	http://www.gsea-msigdb.org/gsea/msigdb/cards/GOBP_NEGATIVE_REGULATION_OF_BINDING	0.48362	1.7313	0.01	0.15753	0.957	0.206	0.0841	0.191	0.1283	0.001
C5	HP_ABNORMAL_LYMPHOCYTE_MORPHOLOGY	36	http://www.gsea-msigdb.org/gsea/msigdb/cards/HP_ABNORMAL_LYMPHOCYTE_MORPHOLOGY	0.47115	1.7291	0.002165	0.15973	0.957	0.389	0.266	0.289	0.12945	0.001
C5	GOMF_SIGNALING_RECEPTOR_REGULATOR_ACTIVITY	41	http://www.gsea-msigdb.org/gsea/msigdb/cards/GOMF_SIGNALING_RECEPTOR_REGULATOR_ACTIVITY	0.52297	1.7274	0.004	0.16108	0.958	0.512	0.29	0.368	0.13338	0.001
C5	HP_DYSTONIA	120	http://www.gsea-msigdb.org/gsea/msigdb/cards/HP_DYSTONIA	0.36007	1.7272	0	0.16044	0.959	0.383	0.357	0.256	0.13329	0.001
C5	GOBP_POSITIVE_REGULATION_OF_PROTEOLYSIS_INVOLVED_IN_CELLULAR_PROTEIN_CATABOLIC_PROCESS	28	http://www.gsea-msigdb.org/gsea/msigdb/cards/GOBP_POSITIVE_REGULATION_OF_PROTEOLYSIS_INVOLVED_IN_CELLULAR_PROTEIN_CATABOLIC_PROCESS	0.52467	1.727	0.004141	0.15959	0.959	0.286	0.15	0.245	0.13266	0.001
C5	GOCC_PLASMA_MEMBRANE_PROTEIN_COMPLEX	91	http://www.gsea-msigdb.org/gsea/msigdb/cards/GOCC_PLASMA_MEMBRANE_PROTEIN_COMPLEX	0.41627	1.7259	0.004283	0.16009	0.962	0.484	0.357	0.32	0.13253	0.001
C5	GOBP_MONONUCLEAR_CELL_DIFFERENTIATION	86	http://www.gsea-msigdb.org/gsea/msigdb/cards/GOBP_MONONUCLEAR_CELL_DIFFERENTIATION	0.39303	1.7239	0.002028	0.1621	0.964	0.349	0.27	0.261	0.13286	0.001
C5	GOBP_REGULATION_OF_DENDRITE_DEVELOPMENT	16	http://www.gsea-msigdb.org/gsea/msigdb/cards/GOBP_REGULATION_OF_DENDRITE_DEVELOPMENT	0.55822	1.7234	0.007921	0.16188	0.964	0.312	0.121	0.276	0.13249	0.001
C5	HP_SPASTICITY	192	http://www.gsea-msigdb.org/gsea/msigdb/cards/HP_SPASTICITY	0.35142	1.7232	0	0.16107	0.964	0.37	0.358	0.252	0.1316	0.001
C5	GOBP_REGULATION_OF_CELL_DIFFERENTIATION	249	http://www.gsea-msigdb.org/gsea/msigdb/cards/GOBP_REGULATION_OF_CELL_DIFFERENTIATION	0.3881	1.7218	0	0.16131	0.966	0.498	0.428	0.308	0.13155	0.001
C5	HP_CHILDHOOD_ONSET	34	http://www.gsea-msigdb.org/gsea/msigdb/cards/HP_CHILDHOOD_ONSET	0.47177	1.7218	0	0.16229	0.966	0.588	0.378	0.37	0.13242	0.001
C5	HP_PARALYSIS	33	http://www.gsea-msigdb.org/gsea/msigdb/cards/HP_PARALYSIS	0.44971	1.7217	0.01002	0.16043	0.967	0.333	0.238	0.257	0.13069	0.001
C5	GOCC_FILOPODIUM	19	http://www.gsea-msigdb.org/gsea/msigdb/cards/GOCC_FILOPODIUM	0.59016	1.7212	0.002	0.16001	0.967	0.474	0.181	0.39	0.13024	0.001
C5	HP_LOWER_LIMB_SPASTICITY	52	http://www.gsea-msigdb.org/gsea/msigdb/cards/HP_LOWER_LIMB_SPASTICITY	0.41682	1.7206	0.007937	0.15987	0.967	0.519	0.385	0.324	0.12969	0.001
C5	GOBP_LEUKOCYTE_DIFFERENTIATION	112	http://www.gsea-msigdb.org/gsea/msigdb/cards/GOBP_LEUKOCYTE_DIFFERENTIATION	0.37956	1.7197	0.002004	0.16035	0.967	0.464	0.41	0.284	0.13121	0.001
C5	HP_ABNORMAL_ESOPHAGUS_MORPHOLOGY	32	http://www.gsea-msigdb.org/gsea/msigdb/cards/HP_ABNORMAL_ESOPHAGUS_MORPHOLOGY	0.44619	1.7189	0.0121	0.1604	0.967	0.344	0.239	0.264	0.13172	0.001
C5	GOBP_ORGANELLE_TRANSPORT_ALONG_MICROTUBULE	22	http://www.gsea-msigdb.org/gsea/msigdb/cards/GOBP_ORGANELLE_TRANSPORT_ALONG_MICROTUBULE	0.47303	1.7188	0.01176	0.15961	0.967	0.273	0.143	0.235	0.13103	0.001
C5	HP_EEG_WITH_FOCAL_EPILEPTIFORM_DISCHARGES	36	http://www.gsea-msigdb.org/gsea/msigdb/cards/HP_EEG_WITH_FOCAL_EPILEPTIFORM_DISCHARGES	0.46302	1.7173	0.00611	0.16092	0.967	0.389	0.243	0.298	0.13308	0.001
C5	GOBP_POSITIVE_REGULATION_OF_CELLULAR_PROTEIN_CATABOLIC_PROCESS	31	http://www.gsea-msigdb.org/gsea/msigdb/cards/GOBP_POSITIVE_REGULATION_OF_CELLULAR_PROTEIN_CATABOLIC_PROCESS	0.50057	1.7171	0.004115	0.16015	0.967	0.29	0.15	0.249	0.13262	0.001
C5	GOCC_RUFFLE_MEMBRANE	23	http://www.gsea-msigdb.org/gsea/msigdb/cards/GOCC_RUFFLE_MEMBRANE	0.50239	1.7167	0.001992	0.15999	0.967	0.304	0.169	0.255	0.1318	0.001
C5	HP_IMPAIRMENT_IN_PERSONALITY_FUNCTIONING	132	http://www.gsea-msigdb.org/gsea/msigdb/cards/HP_IMPAIRMENT_IN_PERSONALITY_FUNCTIONING	0.3631	1.7166	0	0.1591	0.967	0.417	0.385	0.267	0.13105	0.001
C5	GOBP_CELLULAR_RESPONSE_TO_OXYGEN_CONTAINING_COMPOUND	231	http://www.gsea-msigdb.org/gsea/msigdb/cards/GOBP_CELLULAR_RESPONSE_TO_OXYGEN_CONTAINING_COMPOUND	0.38685	1.7157	0	0.15964	0.967	0.476	0.417	0.299	0.1311	0.001
C5	GOBP_AMINOGLYCAN_METABOLIC_PROCESS	24	http://www.gsea-msigdb.org/gsea/msigdb/cards/GOBP_AMINOGLYCAN_METABOLIC_PROCESS	0.54003	1.7155	0.01357	0.15899	0.967	0.417	0.236	0.321	0.13072	0.001
C5	GOCC_VACUOLE	177	http://www.gsea-msigdb.org/gsea/msigdb/cards/GOCC_VACUOLE	0.36284	1.7148	0	0.1589	0.967	0.492	0.443	0.289	0.13048	0.001
C5	GOBP_REGULATION_OF_INNATE_IMMUNE_RESPONSE	49	http://www.gsea-msigdb.org/gsea/msigdb/cards/GOBP_REGULATION_OF_INNATE_IMMUNE_RESPONSE	0.4945	1.7133	0.0207	0.16042	0.97	0.449	0.274	0.331	0.13223	0.001
C5	GOBP_REGULATION_OF_CATABOLIC_PROCESS	213	http://www.gsea-msigdb.org/gsea/msigdb/cards/GOBP_REGULATION_OF_CATABOLIC_PROCESS	0.35888	1.7127	0	0.16045	0.971	0.441	0.417	0.275	0.13244	0.001
C5	GOBP_CIRCADIAN_RHYTHM	30	http://www.gsea-msigdb.org/gsea/msigdb/cards/GOBP_CIRCADIAN_RHYTHM	0.50878	1.7126	0.01014	0.15883	0.972	0.567	0.353	0.37	0.13087	0.001
C5	GOBP_REGULATION_OF_CHEMOTAXIS	28	http://www.gsea-msigdb.org/gsea/msigdb/cards/GOBP_REGULATION_OF_CHEMOTAXIS	0.49168	1.7126	0.01016	0.15972	0.972	0.571	0.357	0.371	0.13165	0.001
C5	GOBP_REGULATION_OF_DEVELOPMENTAL_GROWTH	49	http://www.gsea-msigdb.org/gsea/msigdb/cards/GOBP_REGULATION_OF_DEVELOPMENTAL_GROWTH	0.41148	1.7095	0.00396	0.16248	0.973	0.49	0.353	0.322	0.13715	0.001
C5	GOBP_DEFENSE_RESPONSE_TO_OTHER_ORGANISM	207	http://www.gsea-msigdb.org/gsea/msigdb/cards/GOBP_DEFENSE_RESPONSE_TO_OTHER_ORGANISM	0.43058	1.7087	0.008163	0.16262	0.973	0.377	0.281	0.289	0.13682	0.001
C5	GOCC_SPECIFIC_GRANULE_LUMEN	19	http://www.gsea-msigdb.org/gsea/msigdb/cards/GOCC_SPECIFIC_GRANULE_LUMEN	0.84201	1.7068	0.01006	0.16443	0.974	0.684	0.11	0.613	0.13659	0.001
C5	HP_LYMPHOMA	24	http://www.gsea-msigdb.org/gsea/msigdb/cards/HP_LYMPHOMA	0.49145	1.7066	0.006263	0.16383	0.974	0.583	0.362	0.375	0.13709	0.001
C5	GOBP_XENOBIOTIC_METABOLIC_PROCESS	13	http://www.gsea-msigdb.org/gsea/msigdb/cards/GOBP_XENOBIOTIC_METABOLIC_PROCESS	0.59385	1.706	0.008048	0.16388	0.974	0.615	0.282	0.444	0.13635	0.001
C5	GOBP_POSITIVE_REGULATION_OF_CELL_POPULATION_PROLIFERATION	141	http://www.gsea-msigdb.org/gsea/msigdb/cards/GOBP_POSITIVE_REGULATION_OF_CELL_POPULATION_PROLIFERATION	0.38083	1.7054	0	0.16389	0.974	0.355	0.294	0.261	0.13654	0.001
C5	GOBP_POSITIVE_REGULATION_OF_RESPONSE_TO_BIOTIC_STIMULUS	37	http://www.gsea-msigdb.org/gsea/msigdb/cards/GOBP_POSITIVE_REGULATION_OF_RESPONSE_TO_BIOTIC_STIMULUS	0.5189	1.7053	0.02119	0.16311	0.974	0.459	0.274	0.337	0.1358	0.001
C5	HP_GENERALIZED_MYOCLONIC_SEIZURE	33	http://www.gsea-msigdb.org/gsea/msigdb/cards/HP_GENERALIZED_MYOCLONIC_SEIZURE	0.45475	1.7051	0.008065	0.16234	0.974	0.333	0.203	0.268	0.13517	0.001
C5	GOBP_REGULATION_OF_NUCLEOTIDE_BIOSYNTHETIC_PROCESS	10	http://www.gsea-msigdb.org/gsea/msigdb/cards/GOBP_REGULATION_OF_NUCLEOTIDE_BIOSYNTHETIC_PROCESS	0.64268	1.7048	0.008316	0.16183	0.974	0.3	0.0823	0.276	0.13458	0.001
C5	HP_FACIAL_EDEMA	22	http://www.gsea-msigdb.org/gsea/msigdb/cards/HP_FACIAL_EDEMA	0.56552	1.7036	0.01245	0.16307	0.974	0.545	0.274	0.398	0.13538	0.001
C5	GOBP_ANIMAL_ORGAN_MORPHOGENESIS	126	http://www.gsea-msigdb.org/gsea/msigdb/cards/GOBP_ANIMAL_ORGAN_MORPHOGENESIS	0.38544	1.7035	0	0.16233	0.974	0.492	0.41	0.302	0.13463	0.001
C5	HP_ABNORMALITY_IRIS_MORPHOLOGY	68	http://www.gsea-msigdb.org/gsea/msigdb/cards/HP_ABNORMALITY_IRIS_MORPHOLOGY	0.39421	1.7035	0	0.16144	0.974	0.456	0.363	0.297	0.13388	0.001
C5	GOCC_POSTSYNAPTIC_MEMBRANE	34	http://www.gsea-msigdb.org/gsea/msigdb/cards/GOCC_POSTSYNAPTIC_MEMBRANE	0.48955	1.7019	0.01786	0.16327	0.975	0.412	0.257	0.309	0.13694	0.001
C5	HP_HALLUX_VALGUS	11	http://www.gsea-msigdb.org/gsea/msigdb/cards/HP_HALLUX_VALGUS	0.59395	1.7017	0.01186	0.16269	0.975	0.545	0.191	0.443	0.13708	0.001
C5	HP_ABNORMAL_IMMUNE_SYSTEM_MORPHOLOGY	126	http://www.gsea-msigdb.org/gsea/msigdb/cards/HP_ABNORMAL_IMMUNE_SYSTEM_MORPHOLOGY	0.36368	1.7013	0.002092	0.16244	0.976	0.333	0.285	0.248	0.13767	0.001
C5	GOCC_PRESYNAPTIC_MEMBRANE	23	http://www.gsea-msigdb.org/gsea/msigdb/cards/GOCC_PRESYNAPTIC_MEMBRANE	0.51649	1.7012	0.01357	0.16167	0.976	0.435	0.243	0.332	0.13693	0.001
C5	GOBP_REGULATION_OF_MULTICELLULAR_ORGANISMAL_DEVELOPMENT	223	http://www.gsea-msigdb.org/gsea/msigdb/cards/GOBP_REGULATION_OF_MULTICELLULAR_ORGANISMAL_DEVELOPMENT	0.37259	1.701	0	0.1611	0.976	0.439	0.379	0.293	0.13652	0.001
C5	GOBP_CELLULAR_RESPONSE_TO_XENOBIOTIC_STIMULUS	28	http://www.gsea-msigdb.org/gsea/msigdb/cards/GOBP_CELLULAR_RESPONSE_TO_XENOBIOTIC_STIMULUS	0.48082	1.7003	0.002053	0.16125	0.976	0.464	0.304	0.326	0.13608	0.001
C5	GOMF_MOLECULAR_TRANSDUCER_ACTIVITY	152	http://www.gsea-msigdb.org/gsea/msigdb/cards/GOMF_MOLECULAR_TRANSDUCER_ACTIVITY	0.39075	1.6987	0.004132	0.16315	0.977	0.421	0.332	0.295	0.1361	0.001
C5	HP_APLASIA_HYPOPLASIA_OF_THE_HALLUX	14	http://www.gsea-msigdb.org/gsea/msigdb/cards/HP_APLASIA_HYPOPLASIA_OF_THE_HALLUX	0.57267	1.696	0.01212	0.16669	0.977	0.429	0.222	0.335	0.13983	0.001
C5	HP_GENERALIZED_TONIC_SEIZURE	18	http://www.gsea-msigdb.org/gsea/msigdb/cards/HP_GENERALIZED_TONIC_SEIZURE	0.5083	1.6958	0.01796	0.16621	0.977	0.333	0.206	0.266	0.1399	0.001
C5	GOBP_LIPID_CATABOLIC_PROCESS	55	http://www.gsea-msigdb.org/gsea/msigdb/cards/GOBP_LIPID_CATABOLIC_PROCESS	0.41809	1.6952	0.001965	0.16631	0.977	0.364	0.283	0.265	0.14	0.001
C5	GOBP_BONE_DEVELOPMENT	26	http://www.gsea-msigdb.org/gsea/msigdb/cards/GOBP_BONE_DEVELOPMENT	0.51882	1.694	0.01772	0.1672	0.978	0.385	0.209	0.307	0.1399	0.001
C5	HP_ABNORMAL_LIVER_MORPHOLOGY	162	http://www.gsea-msigdb.org/gsea/msigdb/cards/HP_ABNORMAL_LIVER_MORPHOLOGY	0.3469	1.6934	0	0.16742	0.979	0.506	0.468	0.283	0.14093	0.001
C5	GOBP_REGULATION_OF_ION_TRANSPORT	87	http://www.gsea-msigdb.org/gsea/msigdb/cards/GOBP_REGULATION_OF_ION_TRANSPORT	0.38424	1.6926	0	0.16784	0.979	0.287	0.23	0.227	0.14095	0.001
C5	HP_DEPRESSION	81	http://www.gsea-msigdb.org/gsea/msigdb/cards/HP_DEPRESSION	0.37226	1.6919	0.003914	0.1682	0.98	0.42	0.378	0.268	0.14149	0.001
C5	GOBP_RESPONSE_TO_PEPTIDE	94	http://www.gsea-msigdb.org/gsea/msigdb/cards/GOBP_RESPONSE_TO_PEPTIDE	0.44662	1.6918	0	0.1675	0.98	0.489	0.365	0.32	0.14077	0.001
C5	HP_NEURODEGENERATION	24	http://www.gsea-msigdb.org/gsea/msigdb/cards/HP_NEURODEGENERATION	0.46205	1.6914	0.01626	0.16712	0.98	0.25	0.141	0.216	0.1409	0.001
C5	GOBP_REGULATION_OF_STRESS_ACTIVATED_PROTEIN_KINASE_SIGNALING_CASCADE	43	http://www.gsea-msigdb.org/gsea/msigdb/cards/GOBP_REGULATION_OF_STRESS_ACTIVATED_PROTEIN_KINASE_SIGNALING_CASCADE	0.44646	1.6899	0.01603	0.16848	0.98	0.419	0.281	0.305	0.141	0.001
C5	GOMF_G_PROTEIN_COUPLED_RECEPTOR_ACTIVITY	37	http://www.gsea-msigdb.org/gsea/msigdb/cards/GOMF_G_PROTEIN_COUPLED_RECEPTOR_ACTIVITY	0.46293	1.6898	0.009785	0.16776	0.98	0.351	0.174	0.293	0.14069	0.001
C5	GOBP_EXECUTION_PHASE_OF_APOPTOSIS	11	http://www.gsea-msigdb.org/gsea/msigdb/cards/GOBP_EXECUTION_PHASE_OF_APOPTOSIS	0.63454	1.6891	0.02132	0.16812	0.98	0.545	0.274	0.397	0.14109	0.001
C5	GOCC_RECEPTOR_COMPLEX	66	http://www.gsea-msigdb.org/gsea/msigdb/cards/GOCC_RECEPTOR_COMPLEX	0.46314	1.6891	0.01266	0.16733	0.98	0.561	0.354	0.37	0.14038	0.001
C5	GOBP_LYMPHOCYTE_ACTIVATION	165	http://www.gsea-msigdb.org/gsea/msigdb/cards/GOBP_LYMPHOCYTE_ACTIVATION	0.3568	1.6889	0	0.16679	0.98	0.339	0.287	0.255	0.14029	0.001
C5	GOBP_REGULATION_OF_HORMONE_LEVELS	69	http://www.gsea-msigdb.org/gsea/msigdb/cards/GOBP_REGULATION_OF_HORMONE_LEVELS	0.42374	1.6856	0.003984	0.17122	0.983	0.565	0.427	0.331	0.14595	0.001
C5	GOBP_ADAPTIVE_IMMUNE_RESPONSE	139	http://www.gsea-msigdb.org/gsea/msigdb/cards/GOBP_ADAPTIVE_IMMUNE_RESPONSE	0.41802	1.6845	0.006289	0.17218	0.984	0.403	0.287	0.3	0.14543	0.001
C5	HP_ABNORMALITY_OF_THE_HALLUX	30	http://www.gsea-msigdb.org/gsea/msigdb/cards/HP_ABNORMALITY_OF_THE_HALLUX	0.42461	1.6844	0.01016	0.17138	0.984	0.367	0.222	0.288	0.14472	0.001
C5	GOCC_CELL_BODY	73	http://www.gsea-msigdb.org/gsea/msigdb/cards/GOCC_CELL_BODY	0.38546	1.6838	0.002045	0.17154	0.984	0.438	0.354	0.289	0.1444	0.001
C5	GOBP_INTRINSIC_APOPTOTIC_SIGNALING_PATHWAY_BY_P53_CLASS_MEDIATOR	25	http://www.gsea-msigdb.org/gsea/msigdb/cards/GOBP_INTRINSIC_APOPTOTIC_SIGNALING_PATHWAY_BY_P53_CLASS_MEDIATOR	0.48468	1.6832	0.006186	0.17148	0.984	0.36	0.209	0.287	0.14378	0.001
C5	GOBP_POSITIVE_REGULATION_OF_B_CELL_MEDIATED_IMMUNITY	12	http://www.gsea-msigdb.org/gsea/msigdb/cards/GOBP_POSITIVE_REGULATION_OF_B_CELL_MEDIATED_IMMUNITY	0.56913	1.6827	0.0142	0.17148	0.984	0.5	0.281	0.361	0.14391	0.001
C5	GOCC_INTRINSIC_COMPONENT_OF_PLASMA_MEMBRANE	220	http://www.gsea-msigdb.org/gsea/msigdb/cards/GOCC_INTRINSIC_COMPONENT_OF_PLASMA_MEMBRANE	0.37396	1.6824	0	0.17113	0.984	0.482	0.408	0.306	0.14334	0.001
C5	HP_CEREBELLAR_ATROPHY	85	http://www.gsea-msigdb.org/gsea/msigdb/cards/HP_CEREBELLAR_ATROPHY	0.36449	1.6809	0.003831	0.17283	0.984	0.541	0.468	0.296	0.14599	0.001
C5	GOBP_ALPHA_AMINO_ACID_CATABOLIC_PROCESS	17	http://www.gsea-msigdb.org/gsea/msigdb/cards/GOBP_ALPHA_AMINO_ACID_CATABOLIC_PROCESS	0.52966	1.6806	0	0.17246	0.984	0.235	0.0586	0.223	0.14618	0.001
C5	GOBP_PROTEIN_PROCESSING	40	http://www.gsea-msigdb.org/gsea/msigdb/cards/GOBP_PROTEIN_PROCESSING	0.47139	1.6797	0.004292	0.17312	0.984	0.7	0.4	0.425	0.14715	0.001
C5	HP_REDUCED_VISUAL_ACUITY	94	http://www.gsea-msigdb.org/gsea/msigdb/cards/HP_REDUCED_VISUAL_ACUITY	0.37535	1.6797	0	0.17234	0.984	0.426	0.359	0.281	0.14646	0.001
C5	HP_INTELLECTUAL_DISABILITY_MILD	92	http://www.gsea-msigdb.org/gsea/msigdb/cards/HP_INTELLECTUAL_DISABILITY_MILD	0.40264	1.6793	0	0.17211	0.984	0.348	0.285	0.256	0.14642	0.001
C5	GOBP_CELLULAR_RESPONSE_TO_LIPOPROTEIN_PARTICLE_STIMULUS	12	http://www.gsea-msigdb.org/gsea/msigdb/cards/GOBP_CELLULAR_RESPONSE_TO_LIPOPROTEIN_PARTICLE_STIMULUS	0.64614	1.6792	0.00823	0.17151	0.984	0.417	0.145	0.357	0.1462	0.001
C5	GOBP_IMMUNE_RESPONSE_REGULATING_SIGNALING_PATHWAY	108	http://www.gsea-msigdb.org/gsea/msigdb/cards/GOBP_IMMUNE_RESPONSE_REGULATING_SIGNALING_PATHWAY	0.3839	1.6786	0.008282	0.17151	0.984	0.519	0.422	0.31	0.14612	0.001
C5	HP_ABNORMALITY_OF_HEAD_BLOOD_VESSEL	12	http://www.gsea-msigdb.org/gsea/msigdb/cards/HP_ABNORMALITY_OF_HEAD_BLOOD_VESSEL	0.54351	1.6775	0.024	0.17267	0.984	0.5	0.278	0.362	0.14609	0.001
C5	HP_ABNORMAL_SYSTEMIC_BLOOD_PRESSURE	81	http://www.gsea-msigdb.org/gsea/msigdb/cards/HP_ABNORMAL_SYSTEMIC_BLOOD_PRESSURE	0.39588	1.676	0.004073	0.17462	0.985	0.235	0.153	0.204	0.15001	0.001
C5	GOBP_KIDNEY_EPITHELIUM_DEVELOPMENT	21	http://www.gsea-msigdb.org/gsea/msigdb/cards/GOBP_KIDNEY_EPITHELIUM_DEVELOPMENT	0.54293	1.6746	0.01431	0.17592	0.985	0.429	0.235	0.33	0.15109	0.001
C5	GOBP_NEUROGENESIS	252	http://www.gsea-msigdb.org/gsea/msigdb/cards/GOBP_NEUROGENESIS	0.36305	1.6745	0	0.17525	0.985	0.472	0.446	0.283	0.1504	0.001
C5	GOBP_REGULATION_OF_RESPONSE_TO_STRESS	288	http://www.gsea-msigdb.org/gsea/msigdb/cards/GOBP_REGULATION_OF_RESPONSE_TO_STRESS	0.3586	1.6741	0	0.17507	0.985	0.319	0.294	0.247	0.14972	0.001
C5	GOBP_REGULATION_OF_RESPONSE_TO_BIOTIC_STIMULUS	78	http://www.gsea-msigdb.org/gsea/msigdb/cards/GOBP_REGULATION_OF_RESPONSE_TO_BIOTIC_STIMULUS	0.49011	1.674	0.02941	0.17443	0.985	0.449	0.276	0.333	0.14905	0.001
C5	GOCC_NEURON_PROJECTION_TERMINUS	15	http://www.gsea-msigdb.org/gsea/msigdb/cards/GOCC_NEURON_PROJECTION_TERMINUS	0.54897	1.6726	0.003899	0.17593	0.985	0.333	0.185	0.273	0.14955	0.001
C5	GOMF_PEPTIDASE_ACTIVITY	98	http://www.gsea-msigdb.org/gsea/msigdb/cards/GOMF_PEPTIDASE_ACTIVITY	0.38279	1.6725	0	0.17518	0.985	0.398	0.349	0.267	0.14888	0.001
C5	GOBP_CELLULAR_RESPONSE_TO_INTERLEUKIN_1	23	http://www.gsea-msigdb.org/gsea/msigdb/cards/GOBP_CELLULAR_RESPONSE_TO_INTERLEUKIN_1	0.54464	1.6719	0.002101	0.17529	0.985	0.522	0.325	0.355	0.15005	0.001
C5	HP_PERIORBITAL_EDEMA	19	http://www.gsea-msigdb.org/gsea/msigdb/cards/HP_PERIORBITAL_EDEMA	0.5498	1.6706	0.003976	0.17655	0.985	0.316	0.085	0.291	0.15087	0.001
C5	HP_DEVIATION_OF_TOES	32	http://www.gsea-msigdb.org/gsea/msigdb/cards/HP_DEVIATION_OF_TOES	0.4746	1.6701	0.008114	0.17658	0.985	0.375	0.228	0.292	0.15031	0.001
C5	GOBP_RECEPTOR_LOCALIZATION_TO_SYNAPSE	10	http://www.gsea-msigdb.org/gsea/msigdb/cards/GOBP_RECEPTOR_LOCALIZATION_TO_SYNAPSE	0.60741	1.6696	0.007707	0.17657	0.985	0.5	0.238	0.382	0.15149	0.001
C5	GOMF_CYTOSKELETAL_MOTOR_ACTIVITY	14	http://www.gsea-msigdb.org/gsea/msigdb/cards/GOMF_CYTOSKELETAL_MOTOR_ACTIVITY	0.61265	1.6693	0.01008	0.17544	0.985	0.286	0.054	0.271	0.15076	0.001
C5	HP_HYPERTONIA	234	http://www.gsea-msigdb.org/gsea/msigdb/cards/HP_HYPERTONIA	0.33752	1.6693	0	0.17617	0.985	0.363	0.358	0.251	0.15142	0.001
C5	GOBP_RIBOSE_PHOSPHATE_METABOLIC_PROCESS	83	http://www.gsea-msigdb.org/gsea/msigdb/cards/GOBP_RIBOSE_PHOSPHATE_METABOLIC_PROCESS	0.38271	1.6689	0	0.17536	0.985	0.301	0.25	0.232	0.15065	0.001
C5	GOBP_IMMUNE_RESPONSE_REGULATING_CELL_SURFACE_RECEPTOR_SIGNALING_PATHWAY	72	http://www.gsea-msigdb.org/gsea/msigdb/cards/GOBP_IMMUNE_RESPONSE_REGULATING_CELL_SURFACE_RECEPTOR_SIGNALING_PATHWAY	0.40392	1.667	0.02008	0.17798	0.986	0.417	0.296	0.3	0.15356	0.001
C5	GOBP_MESODERM_DEVELOPMENT	18	http://www.gsea-msigdb.org/gsea/msigdb/cards/GOBP_MESODERM_DEVELOPMENT	0.54338	1.6668	0.004098	0.17755	0.986	0.444	0.235	0.342	0.1531	0.001
C5	GOBP_POSITIVE_REGULATION_OF_BONE_MINERALIZATION	11	http://www.gsea-msigdb.org/gsea/msigdb/cards/GOBP_POSITIVE_REGULATION_OF_BONE_MINERALIZATION	0.6269	1.6667	0.008214	0.17698	0.986	0.364	0.0729	0.338	0.15244	0.001
C5	GOBP_CHROMATIN_REMODELING	56	http://www.gsea-msigdb.org/gsea/msigdb/cards/GOBP_CHROMATIN_REMODELING	0.4291	1.6651	0.00813	0.1785	0.986	0.482	0.325	0.331	0.15443	0.001
C5	GOMF_PHOSPHATIDYLINOSITOL_3_5_BISPHOSPHATE_BINDING	10	http://www.gsea-msigdb.org/gsea/msigdb/cards/GOMF_PHOSPHATIDYLINOSITOL_3_5_BISPHOSPHATE_BINDING	0.67056	1.6643	0.01386	0.17908	0.986	0.6	0.172	0.498	0.15499	0.001
C5	GOBP_REPRODUCTION	179	http://www.gsea-msigdb.org/gsea/msigdb/cards/GOBP_REPRODUCTION	0.38241	1.6638	0	0.17908	0.986	0.475	0.412	0.295	0.15481	0.001
C5	GOBP_CELLULAR_RESPONSE_TO_MOLECULE_OF_BACTERIAL_ORIGIN	44	http://www.gsea-msigdb.org/gsea/msigdb/cards/GOBP_CELLULAR_RESPONSE_TO_MOLECULE_OF_BACTERIAL_ORIGIN	0.55017	1.6633	0.007797	0.17838	0.986	0.5	0.281	0.364	0.15486	0.001
C5	GOBP_POSITIVE_REGULATION_OF_ORGANELLE_ASSEMBLY	18	http://www.gsea-msigdb.org/gsea/msigdb/cards/GOBP_POSITIVE_REGULATION_OF_ORGANELLE_ASSEMBLY	0.50334	1.6633	0.01623	0.17906	0.986	0.444	0.281	0.321	0.15502	0.001
C5	GOBP_TRANSMEMBRANE_RECEPTOR_PROTEIN_TYROSINE_KINASE_SIGNALING_PATHWAY	97	http://www.gsea-msigdb.org/gsea/msigdb/cards/GOBP_TRANSMEMBRANE_RECEPTOR_PROTEIN_TYROSINE_KINASE_SIGNALING_PATHWAY	0.39492	1.663	0	0.17798	0.986	0.464	0.367	0.303	0.1545	0.001
C5	HP_ABNORMALITY_OF_THE_OPTIC_NERVE	147	http://www.gsea-msigdb.org/gsea/msigdb/cards/HP_ABNORMALITY_OF_THE_OPTIC_NERVE	0.3296	1.6627	0.003976	0.17768	0.986	0.367	0.363	0.245	0.15399	0.001
C5	GOBP_EPITHELIUM_DEVELOPMENT	156	http://www.gsea-msigdb.org/gsea/msigdb/cards/GOBP_EPITHELIUM_DEVELOPMENT	0.37705	1.6619	0	0.17837	0.987	0.487	0.418	0.298	0.15474	0.001
C5	HP_PARAPLEGIA_PARAPARESIS	47	http://www.gsea-msigdb.org/gsea/msigdb/cards/HP_PARAPLEGIA_PARAPARESIS	0.39566	1.6616	0.01636	0.17802	0.987	0.553	0.437	0.316	0.15488	0.001
C5	HP_ABNORMAL_PERIPHERAL_MYELINATION	23	http://www.gsea-msigdb.org/gsea/msigdb/cards/HP_ABNORMAL_PERIPHERAL_MYELINATION	0.53682	1.6611	0.003953	0.17807	0.987	0.565	0.327	0.383	0.15535	0.001
C5	GOMF_P53_BINDING	17	http://www.gsea-msigdb.org/gsea/msigdb/cards/GOMF_P53_BINDING	0.53806	1.661	0.01394	0.17738	0.987	0.353	0.122	0.311	0.15471	0.001
C5	GOBP_DEFENSE_RESPONSE_TO_GRAM_NEGATIVE_BACTERIUM	15	http://www.gsea-msigdb.org/gsea/msigdb/cards/GOBP_DEFENSE_RESPONSE_TO_GRAM_NEGATIVE_BACTERIUM	0.73104	1.6606	0.04678	0.17739	0.987	0.6	0.164	0.504	0.1543	0.001
C5	GOBP_ERK1_AND_ERK2_CASCADE	45	http://www.gsea-msigdb.org/gsea/msigdb/cards/GOBP_ERK1_AND_ERK2_CASCADE	0.42833	1.6597	0.004016	0.17806	0.987	0.578	0.419	0.341	0.1542	0.001
C5	GOCC_INTRINSIC_COMPONENT_OF_SYNAPTIC_MEMBRANE	19	http://www.gsea-msigdb.org/gsea/msigdb/cards/GOCC_INTRINSIC_COMPONENT_OF_SYNAPTIC_MEMBRANE	0.58781	1.6593	0.01852	0.17786	0.987	0.526	0.257	0.393	0.15441	0.001
C5	GOBP_SEX_DIFFERENTIATION	42	http://www.gsea-msigdb.org/gsea/msigdb/cards/GOBP_SEX_DIFFERENTIATION	0.44004	1.6587	0.008333	0.17789	0.987	0.548	0.41	0.327	0.15411	0.001
C5	GOBP_NUCLEOBASE_CONTAINING_SMALL_MOLECULE_METABOLIC_PROCESS	111	http://www.gsea-msigdb.org/gsea/msigdb/cards/GOBP_NUCLEOBASE_CONTAINING_SMALL_MOLECULE_METABOLIC_PROCESS	0.37595	1.6586	0	0.17728	0.987	0.288	0.25	0.224	0.15349	0.001
C5	HP_ABNORMAL_MOTOR_NERVE_CONDUCTION_VELOCITY	17	http://www.gsea-msigdb.org/gsea/msigdb/cards/HP_ABNORMAL_MOTOR_NERVE_CONDUCTION_VELOCITY	0.53702	1.6585	0.01181	0.17672	0.987	0.588	0.331	0.396	0.15288	0.001
C5	GOBP_OSTEOBLAST_DIFFERENTIATION	36	http://www.gsea-msigdb.org/gsea/msigdb/cards/GOBP_OSTEOBLAST_DIFFERENTIATION	0.45212	1.6581	0.003976	0.17676	0.987	0.472	0.332	0.319	0.15311	0.001
C5	GOBP_IRON_ION_HOMEOSTASIS	23	http://www.gsea-msigdb.org/gsea/msigdb/cards/GOBP_IRON_ION_HOMEOSTASIS	0.53333	1.6578	0.01181	0.17648	0.989	0.522	0.277	0.38	0.15263	0.001
C5	GOBP_POSITIVE_REGULATION_OF_BIOMINERALIZATION	12	http://www.gsea-msigdb.org/gsea/msigdb/cards/GOBP_POSITIVE_REGULATION_OF_BIOMINERALIZATION	0.60088	1.6573	0.0144	0.17653	0.989	0.333	0.0729	0.31	0.15259	0.001
C5	GOBP_REGULATION_OF_PROTEIN_LOCALIZATION_TO_CELL_PERIPHERY	28	http://www.gsea-msigdb.org/gsea/msigdb/cards/GOBP_REGULATION_OF_PROTEIN_LOCALIZATION_TO_CELL_PERIPHERY	0.44535	1.6568	0.00823	0.17669	0.989	0.357	0.281	0.259	0.15272	0.001
C5	HP_LONG_FINGERS	46	http://www.gsea-msigdb.org/gsea/msigdb/cards/HP_LONG_FINGERS	0.41447	1.6562	0.002008	0.17689	0.989	0.391	0.293	0.28	0.15299	0.001
C5	GOBP_CELLULAR_IRON_ION_HOMEOSTASIS	18	http://www.gsea-msigdb.org/gsea/msigdb/cards/GOBP_CELLULAR_IRON_ION_HOMEOSTASIS	0.54973	1.6559	0.01	0.17662	0.99	0.556	0.277	0.404	0.15304	0.001
C5	HP_ABNORMALITY_OF_THE_OVARY	39	http://www.gsea-msigdb.org/gsea/msigdb/cards/HP_ABNORMALITY_OF_THE_OVARY	0.46673	1.6553	0.00409	0.17704	0.99	0.692	0.451	0.385	0.1529	0.001
C5	HP_ABNORMALITY_OF_HINDBRAIN_MORPHOLOGY	190	http://www.gsea-msigdb.org/gsea/msigdb/cards/HP_ABNORMALITY_OF_HINDBRAIN_MORPHOLOGY	0.32949	1.655	0.006198	0.17678	0.99	0.516	0.483	0.283	0.15248	0.001
C5	GOBP_DNA_MODIFICATION	19	http://www.gsea-msigdb.org/gsea/msigdb/cards/GOBP_DNA_MODIFICATION	0.4884	1.6536	0.008351	0.17842	0.99	0.526	0.285	0.378	0.1561	0.001
C5	GOBP_POSITIVE_REGULATION_OF_CELL_MORPHOGENESIS_INVOLVED_IN_DIFFERENTIATION	18	http://www.gsea-msigdb.org/gsea/msigdb/cards/GOBP_POSITIVE_REGULATION_OF_CELL_MORPHOGENESIS_INVOLVED_IN_DIFFERENTIATION	0.54044	1.6535	0.01386	0.17781	0.99	0.222	0.121	0.196	0.15592	0.001
C5	HP_DEHYDRATION	15	http://www.gsea-msigdb.org/gsea/msigdb/cards/HP_DEHYDRATION	0.5958	1.6532	0.01633	0.17755	0.99	0.2	0.0252	0.196	0.15533	0.001
C5	GOMF_PHOSPHOLIPID_BINDING	99	http://www.gsea-msigdb.org/gsea/msigdb/cards/GOMF_PHOSPHOLIPID_BINDING	0.39868	1.6526	0.004024	0.17806	0.99	0.374	0.336	0.256	0.15571	0.001
C5	GOBP_ACTIVATION_OF_INNATE_IMMUNE_RESPONSE	15	http://www.gsea-msigdb.org/gsea/msigdb/cards/GOBP_ACTIVATION_OF_INNATE_IMMUNE_RESPONSE	0.56447	1.6516	0.01684	0.179	0.99	0.467	0.249	0.352	0.15553	0.001
C5	GOBP_POSITIVE_REGULATION_OF_RESPONSE_TO_ENDOPLASMIC_RETICULUM_STRESS	11	http://www.gsea-msigdb.org/gsea/msigdb/cards/GOBP_POSITIVE_REGULATION_OF_RESPONSE_TO_ENDOPLASMIC_RETICULUM_STRESS	0.6885	1.6508	0.02049	0.17962	0.99	0.364	0.108	0.325	0.15562	0.001
C5	GOBP_NEGATIVE_REGULATION_OF_MULTICELLULAR_ORGANISMAL_PROCESS	166	http://www.gsea-msigdb.org/gsea/msigdb/cards/GOBP_NEGATIVE_REGULATION_OF_MULTICELLULAR_ORGANISMAL_PROCESS	0.39666	1.6495	0	0.18101	0.99	0.367	0.296	0.272	0.157	0.001
C5	GOBP_MORPHOGENESIS_OF_AN_EPITHELIUM	65	http://www.gsea-msigdb.org/gsea/msigdb/cards/GOBP_MORPHOGENESIS_OF_AN_EPITHELIUM	0.39517	1.6494	0.003906	0.18054	0.99	0.508	0.41	0.305	0.15653	0.001
C5	HP_AGITATION	25	http://www.gsea-msigdb.org/gsea/msigdb/cards/HP_AGITATION	0.48222	1.649	0.02245	0.18041	0.99	0.28	0.141	0.242	0.15767	0.001
C5	HP_ABNORMALITY_OF_THE_PERIPHERAL_NERVOUS_SYSTEM	70	http://www.gsea-msigdb.org/gsea/msigdb/cards/HP_ABNORMALITY_OF_THE_PERIPHERAL_NERVOUS_SYSTEM	0.37997	1.6472	0.002012	0.1825	0.99	0.371	0.333	0.253	0.15963	0.001
C5	GOBP_HORMONE_METABOLIC_PROCESS	23	http://www.gsea-msigdb.org/gsea/msigdb/cards/GOBP_HORMONE_METABOLIC_PROCESS	0.5102	1.6462	0.01014	0.18331	0.99	0.565	0.309	0.393	0.15956	0.001
C5	GOBP_RESPONSE_TO_TUMOR_CELL	11	http://www.gsea-msigdb.org/gsea/msigdb/cards/GOBP_RESPONSE_TO_TUMOR_CELL	0.6197	1.6459	0.0268	0.18307	0.99	0.636	0.259	0.473	0.15922	0.001
C5	GOBP_DNA_METHYLATION_OR_DEMETHYLATION	13	http://www.gsea-msigdb.org/gsea/msigdb/cards/GOBP_DNA_METHYLATION_OR_DEMETHYLATION	0.56302	1.6457	0.02371	0.18269	0.991	0.615	0.285	0.442	0.15894	0.001
C5	GOBP_STRESS_ACTIVATED_PROTEIN_KINASE_SIGNALING_CASCADE	55	http://www.gsea-msigdb.org/gsea/msigdb/cards/GOBP_STRESS_ACTIVATED_PROTEIN_KINASE_SIGNALING_CASCADE	0.40564	1.6453	0.01744	0.1827	0.991	0.364	0.281	0.266	0.15839	0.001
C5	GOMF_CYTOKINE_ACTIVITY	20	http://www.gsea-msigdb.org/gsea/msigdb/cards/GOMF_CYTOKINE_ACTIVITY	0.56477	1.6452	0.005848	0.18223	0.991	0.55	0.281	0.398	0.15846	0.001
C5	GOMF_CYTOKINE_RECEPTOR_BINDING	37	http://www.gsea-msigdb.org/gsea/msigdb/cards/GOMF_CYTOKINE_RECEPTOR_BINDING	0.49056	1.6437	0.01758	0.18382	0.991	0.514	0.281	0.374	0.16017	0.001
C5	GOBP_POSITIVE_REGULATION_OF_COLD_INDUCED_THERMOGENESIS	16	http://www.gsea-msigdb.org/gsea/msigdb/cards/GOBP_POSITIVE_REGULATION_OF_COLD_INDUCED_THERMOGENESIS	0.59358	1.6429	0.01538	0.18434	0.991	0.125	0.00121	0.125	0.15959	0.001
C5	GOCC_MEMBRANE_PROTEIN_COMPLEX	200	http://www.gsea-msigdb.org/gsea/msigdb/cards/GOCC_MEMBRANE_PROTEIN_COMPLEX	0.33292	1.642	0	0.18492	0.992	0.425	0.417	0.264	0.16021	0.001
C5	GOBP_DEVELOPMENTAL_PROCESS_INVOLVED_IN_REPRODUCTION	125	http://www.gsea-msigdb.org/gsea/msigdb/cards/GOBP_DEVELOPMENTAL_PROCESS_INVOLVED_IN_REPRODUCTION	0.38438	1.6419	0	0.18426	0.992	0.48	0.412	0.293	0.15963	0.001
C5	GOCC_PLASMA_MEMBRANE_REGION	193	http://www.gsea-msigdb.org/gsea/msigdb/cards/GOCC_PLASMA_MEMBRANE_REGION	0.34814	1.6416	0	0.18405	0.992	0.29	0.257	0.229	0.15934	0.001
C5	GOBP_POSITIVE_REGULATION_OF_DEVELOPMENTAL_GROWTH	27	http://www.gsea-msigdb.org/gsea/msigdb/cards/GOBP_POSITIVE_REGULATION_OF_DEVELOPMENTAL_GROWTH	0.45921	1.6409	0.009579	0.18435	0.992	0.37	0.181	0.306	0.15926	0.001
C5	HP_LYMPHOPENIA	22	http://www.gsea-msigdb.org/gsea/msigdb/cards/HP_LYMPHOPENIA	0.50102	1.6404	0.01879	0.18437	0.992	0.455	0.266	0.336	0.15925	0.001
C5	GOCC_POSTSYNAPSE	90	http://www.gsea-msigdb.org/gsea/msigdb/cards/GOCC_POSTSYNAPSE	0.39147	1.639	0	0.18593	0.992	0.289	0.257	0.221	0.16166	0.001
C5	HP_ABNORMAL_RESPIRATORY_SYSTEM_MORPHOLOGY	238	http://www.gsea-msigdb.org/gsea/msigdb/cards/HP_ABNORMAL_RESPIRATORY_SYSTEM_MORPHOLOGY	0.31591	1.6384	0	0.18621	0.992	0.353	0.362	0.243	0.16162	0.001
C5	GOBP_REGULATION_OF_LEUKOCYTE_CHEMOTAXIS	20	http://www.gsea-msigdb.org/gsea/msigdb/cards/GOBP_REGULATION_OF_LEUKOCYTE_CHEMOTAXIS	0.52199	1.6363	0.01584	0.18818	0.992	0.55	0.291	0.393	0.1645	0.001
C5	HP_GASTROINTESTINAL_INFLAMMATION	17	http://www.gsea-msigdb.org/gsea/msigdb/cards/HP_GASTROINTESTINAL_INFLAMMATION	0.52496	1.6363	0.01927	0.18877	0.992	0.529	0.259	0.394	0.16491	0.001
C5	GOBP_POSITIVE_REGULATION_OF_ION_TRANSPORT	34	http://www.gsea-msigdb.org/gsea/msigdb/cards/GOBP_POSITIVE_REGULATION_OF_ION_TRANSPORT	0.41695	1.6352	0.01006	0.18927	0.994	0.324	0.251	0.245	0.16502	0.001
C5	HP_ABNORMALITY_OF_THE_ABDOMINAL_ORGANS	237	http://www.gsea-msigdb.org/gsea/msigdb/cards/HP_ABNORMALITY_OF_THE_ABDOMINAL_ORGANS	0.33203	1.6352	0	0.18863	0.994	0.489	0.468	0.281	0.16445	0.001
C5	GOBP_TIGHT_JUNCTION_ORGANIZATION	14	http://www.gsea-msigdb.org/gsea/msigdb/cards/GOBP_TIGHT_JUNCTION_ORGANIZATION	0.54939	1.6346	0.01996	0.18912	0.994	0.357	0.281	0.258	0.16562	0.001
C5	GOCC_SPECIFIC_GRANULE	49	http://www.gsea-msigdb.org/gsea/msigdb/cards/GOCC_SPECIFIC_GRANULE	0.64989	1.6339	0.03622	0.18974	0.994	0.388	0.122	0.346	0.16575	0.001
C5	GOBP_RESPONSE_TO_ENDOGENOUS_STIMULUS	267	http://www.gsea-msigdb.org/gsea/msigdb/cards/GOBP_RESPONSE_TO_ENDOGENOUS_STIMULUS	0.37032	1.6332	0	0.19012	0.994	0.427	0.367	0.294	0.16618	0.001
C5	HP_ABNORMAL_CIRCULATING_HORMONE_CONCENTRATION	64	http://www.gsea-msigdb.org/gsea/msigdb/cards/HP_ABNORMAL_CIRCULATING_HORMONE_CONCENTRATION	0.4041	1.6319	0.004	0.19158	0.994	0.375	0.299	0.268	0.16812	0.001
C5	GOBP_NEGATIVE_REGULATION_OF_PROTEOLYSIS	54	http://www.gsea-msigdb.org/gsea/msigdb/cards/GOBP_NEGATIVE_REGULATION_OF_PROTEOLYSIS	0.47246	1.6317	0.01807	0.19119	0.994	0.481	0.303	0.341	0.16771	0.001
C5	GOBP_POSITIVE_REGULATION_OF_PROTEIN_CATABOLIC_PROCESS	44	http://www.gsea-msigdb.org/gsea/msigdb/cards/GOBP_POSITIVE_REGULATION_OF_PROTEIN_CATABOLIC_PROCESS	0.44081	1.6309	0.004141	0.19189	0.994	0.273	0.15	0.235	0.16802	0.001
C5	GOCC_ADHERENS_JUNCTION	30	http://www.gsea-msigdb.org/gsea/msigdb/cards/GOCC_ADHERENS_JUNCTION	0.46896	1.6304	0.006024	0.19193	0.994	0.6	0.422	0.35	0.16829	0.001
C5	GOBP_NEGATIVE_REGULATION_OF_RESPONSE_TO_BIOTIC_STIMULUS	28	http://www.gsea-msigdb.org/gsea/msigdb/cards/GOBP_NEGATIVE_REGULATION_OF_RESPONSE_TO_BIOTIC_STIMULUS	0.56306	1.6303	0.03219	0.19151	0.994	0.464	0.223	0.364	0.16772	0.001
C5	GOMF_ACTIN_BINDING	75	http://www.gsea-msigdb.org/gsea/msigdb/cards/GOMF_ACTIN_BINDING	0.40482	1.6301	0.006329	0.19131	0.994	0.293	0.198	0.241	0.16876	0.001
C5	HP_SPASTIC_PARAPLEGIA	27	http://www.gsea-msigdb.org/gsea/msigdb/cards/HP_SPASTIC_PARAPLEGIA	0.46453	1.63	0.01984	0.19076	0.994	0.704	0.437	0.399	0.16825	0.001
C5	GOBP_MONOCARBOXYLIC_ACID_TRANSPORT	17	http://www.gsea-msigdb.org/gsea/msigdb/cards/GOBP_MONOCARBOXYLIC_ACID_TRANSPORT	0.57707	1.6298	0.02811	0.19035	0.994	0.471	0.165	0.395	0.16769	0.001
C5	GOBP_FILOPODIUM_ASSEMBLY	11	http://www.gsea-msigdb.org/gsea/msigdb/cards/GOBP_FILOPODIUM_ASSEMBLY	0.6229	1.6297	0.02534	0.1899	0.994	0.364	0.132	0.317	0.16741	0.001
C5	GOBP_POSITIVE_REGULATION_OF_EPITHELIAL_CELL_PROLIFERATION	28	http://www.gsea-msigdb.org/gsea/msigdb/cards/GOBP_POSITIVE_REGULATION_OF_EPITHELIAL_CELL_PROLIFERATION	0.47918	1.6286	0.01004	0.19069	0.994	0.5	0.32	0.343	0.16779	0.001
C5	HP_SKELETAL_MUSCLE_ATROPHY	102	http://www.gsea-msigdb.org/gsea/msigdb/cards/HP_SKELETAL_MUSCLE_ATROPHY	0.35574	1.6286	0.001976	0.19115	0.994	0.49	0.457	0.275	0.16821	0.001
C5	GOBP_CELL_CELL_JUNCTION_ASSEMBLY	25	http://www.gsea-msigdb.org/gsea/msigdb/cards/GOBP_CELL_CELL_JUNCTION_ASSEMBLY	0.48941	1.6279	0.02012	0.19033	0.994	0.36	0.281	0.261	0.16682	0.001
C5	HP_PROPTOSIS	54	http://www.gsea-msigdb.org/gsea/msigdb/cards/HP_PROPTOSIS	0.40275	1.6279	0.006237	0.19092	0.994	0.463	0.342	0.309	0.16737	0.001
C5	GOBP_NEURON_DIFFERENTIATION	206	http://www.gsea-msigdb.org/gsea/msigdb/cards/GOBP_NEURON_DIFFERENTIATION	0.36626	1.6276	0.001976	0.18965	0.994	0.481	0.455	0.279	0.16599	0.001
C5	HP_ABNORMAL_ORAL_PHYSIOLOGY	54	http://www.gsea-msigdb.org/gsea/msigdb/cards/HP_ABNORMAL_ORAL_PHYSIOLOGY	0.42358	1.6276	0.007782	0.19017	0.994	0.444	0.333	0.301	0.16654	0.001
C5	GOBP_JNK_CASCADE	42	http://www.gsea-msigdb.org/gsea/msigdb/cards/GOBP_JNK_CASCADE	0.43088	1.6269	0.02544	0.19027	0.994	0.405	0.281	0.295	0.16647	0.001
C5	GOMF_PROTEIN_KINASE_A_REGULATORY_SUBUNIT_BINDING	12	http://www.gsea-msigdb.org/gsea/msigdb/cards/GOMF_PROTEIN_KINASE_A_REGULATORY_SUBUNIT_BINDING	0.6272	1.6268	0.00996	0.18978	0.994	0.583	0.251	0.438	0.16593	0.001
C5	GOBP_CELLULAR_RESPONSE_TO_LIPID	112	http://www.gsea-msigdb.org/gsea/msigdb/cards/GOBP_CELLULAR_RESPONSE_TO_LIPID	0.41073	1.6263	0.001965	0.19003	0.994	0.375	0.281	0.279	0.16539	0.001
C5	GOMF_AMIDE_BINDING	66	http://www.gsea-msigdb.org/gsea/msigdb/cards/GOMF_AMIDE_BINDING	0.37146	1.626	0.002058	0.1899	0.994	0.591	0.505	0.299	0.1655	0.001
C5	HP_CAPILLARY_MALFORMATION	18	http://www.gsea-msigdb.org/gsea/msigdb/cards/HP_CAPILLARY_MALFORMATION	0.4919	1.6252	0.02083	0.19066	0.994	0.5	0.331	0.337	0.1679	0.001
C5	GOBP_BIOLOGICAL_PROCESS_INVOLVED_IN_SYMBIOTIC_INTERACTION	56	http://www.gsea-msigdb.org/gsea/msigdb/cards/GOBP_BIOLOGICAL_PROCESS_INVOLVED_IN_SYMBIOTIC_INTERACTION	0.46067	1.6249	0.005976	0.19056	0.994	0.446	0.305	0.316	0.16736	0.001
C5	GOBP_REGULATION_OF_CARBOHYDRATE_METABOLIC_PROCESS	39	http://www.gsea-msigdb.org/gsea/msigdb/cards/GOBP_REGULATION_OF_CARBOHYDRATE_METABOLIC_PROCESS	0.48115	1.6248	0.01207	0.19011	0.994	0.205	0.0367	0.2	0.16683	0.001
C5	GOBP_LEUKOCYTE_CELL_CELL_ADHESION	75	http://www.gsea-msigdb.org/gsea/msigdb/cards/GOBP_LEUKOCYTE_CELL_CELL_ADHESION	0.39645	1.6245	0	0.18989	0.994	0.4	0.285	0.293	0.16647	0.001
C5	HP_DISPROPORTIONATE_TALL_STATURE	16	http://www.gsea-msigdb.org/gsea/msigdb/cards/HP_DISPROPORTIONATE_TALL_STATURE	0.53481	1.6238	0.01796	0.19036	0.994	0.375	0.222	0.293	0.16703	0.001
C5	GOMF_LIGASE_ACTIVITY	25	http://www.gsea-msigdb.org/gsea/msigdb/cards/GOMF_LIGASE_ACTIVITY	0.44254	1.6237	0.01381	0.1899	0.994	0.36	0.248	0.273	0.1665	0.001
C5	HP_ABNORMALITY_OF_THE_LIVER	200	http://www.gsea-msigdb.org/gsea/msigdb/cards/HP_ABNORMALITY_OF_THE_LIVER	0.33508	1.6233	0.006397	0.18997	0.994	0.5	0.468	0.283	0.1667	0.001
C5	GOBP_CELLULAR_RESPONSE_TO_BIOTIC_STIMULUS	50	http://www.gsea-msigdb.org/gsea/msigdb/cards/GOBP_CELLULAR_RESPONSE_TO_BIOTIC_STIMULUS	0.50073	1.6225	0.01364	0.19056	0.994	0.44	0.281	0.321	0.16723	0.001
C5	HP_HYPERAMMONEMIA	11	http://www.gsea-msigdb.org/gsea/msigdb/cards/HP_HYPERAMMONEMIA	0.64121	1.6224	0.01446	0.19001	0.994	0.273	0.0677	0.255	0.16682	0.001
C5	GOBP_REGULATION_OF_CELL_MORPHOGENESIS_INVOLVED_IN_DIFFERENTIATION	21	http://www.gsea-msigdb.org/gsea/msigdb/cards/GOBP_REGULATION_OF_CELL_MORPHOGENESIS_INVOLVED_IN_DIFFERENTIATION	0.50186	1.6221	0.01996	0.18984	0.994	0.19	0.121	0.168	0.1663	0.001
C5	GOBP_T_CELL_MEDIATED_IMMUNITY	30	http://www.gsea-msigdb.org/gsea/msigdb/cards/GOBP_T_CELL_MEDIATED_IMMUNITY	0.46853	1.622	0.01474	0.18951	0.994	0.633	0.41	0.377	0.16632	0.001
C5	GOBP_REGULATION_OF_PEPTIDASE_ACTIVITY	76	http://www.gsea-msigdb.org/gsea/msigdb/cards/GOBP_REGULATION_OF_PEPTIDASE_ACTIVITY	0.46961	1.6212	0.0102	0.18963	0.994	0.513	0.328	0.353	0.16802	0.001
C5	GOMF_ENDORIBONUCLEASE_ACTIVITY	16	http://www.gsea-msigdb.org/gsea/msigdb/cards/GOMF_ENDORIBONUCLEASE_ACTIVITY	0.53179	1.6212	0.02105	0.1902	0.994	0.438	0.194	0.354	0.16854	0.001
C5	HP_INFLAMMATION_OF_THE_LARGE_INTESTINE	12	http://www.gsea-msigdb.org/gsea/msigdb/cards/HP_INFLAMMATION_OF_THE_LARGE_INTESTINE	0.53248	1.62	0.02371	0.19102	0.994	0.583	0.259	0.434	0.16857	0.001
C5	GOBP_CONNECTIVE_TISSUE_DEVELOPMENT	48	http://www.gsea-msigdb.org/gsea/msigdb/cards/GOBP_CONNECTIVE_TISSUE_DEVELOPMENT	0.46787	1.6198	0.01222	0.19063	0.994	0.438	0.293	0.314	0.16825	0.001
C5	GOBP_REGULATION_OF_CELL_POPULATION_PROLIFERATION	269	http://www.gsea-msigdb.org/gsea/msigdb/cards/GOBP_REGULATION_OF_CELL_POPULATION_PROLIFERATION	0.34335	1.6192	0	0.19096	0.994	0.476	0.435	0.293	0.16796	0.001
C5	GOBP_MONONUCLEAR_CELL_MIGRATION	27	http://www.gsea-msigdb.org/gsea/msigdb/cards/GOBP_MONONUCLEAR_CELL_MIGRATION	0.47915	1.6192	0.01569	0.19039	0.994	0.481	0.291	0.344	0.16744	0.001
C5	HP_VISUAL_IMPAIRMENT	234	http://www.gsea-msigdb.org/gsea/msigdb/cards/HP_VISUAL_IMPAIRMENT	0.3279	1.6191	0	0.1901	0.994	0.385	0.371	0.26	0.16693	0.001
C5	GOBP_REGULATION_OF_OSSIFICATION	21	http://www.gsea-msigdb.org/gsea/msigdb/cards/GOBP_REGULATION_OF_OSSIFICATION	0.52042	1.619	0.02191	0.18975	0.994	0.381	0.15	0.326	0.16742	0.001
C5	GOBP_ENZYME_LINKED_RECEPTOR_PROTEIN_SIGNALING_PATHWAY	157	http://www.gsea-msigdb.org/gsea/msigdb/cards/GOBP_ENZYME_LINKED_RECEPTOR_PROTEIN_SIGNALING_PATHWAY	0.37167	1.6185	0.002053	0.18985	0.994	0.439	0.367	0.292	0.16817	0.001
C5	GOBP_REGULATION_OF_LYMPHOCYTE_DIFFERENTIATION	36	http://www.gsea-msigdb.org/gsea/msigdb/cards/GOBP_REGULATION_OF_LYMPHOCYTE_DIFFERENTIATION	0.41923	1.6183	0.02153	0.18893	0.994	0.389	0.287	0.28	0.16715	0.001
C5	HP_ABNORMAL_ATRIOVENTRICULAR_VALVE_MORPHOLOGY	31	http://www.gsea-msigdb.org/gsea/msigdb/cards/HP_ABNORMAL_ATRIOVENTRICULAR_VALVE_MORPHOLOGY	0.43341	1.6183	0.006198	0.18947	0.994	0.387	0.284	0.28	0.16766	0.001
C5	GOBP_CHROMATIN_ASSEMBLY_OR_DISASSEMBLY	48	http://www.gsea-msigdb.org/gsea/msigdb/cards/GOBP_CHROMATIN_ASSEMBLY_OR_DISASSEMBLY	0.42409	1.6182	0.007858	0.1885	0.994	0.521	0.34	0.349	0.16665	0.001
C5	GOBP_PROTEIN_CONTAINING_COMPLEX_ORGANIZATION	370	http://www.gsea-msigdb.org/gsea/msigdb/cards/GOBP_PROTEIN_CONTAINING_COMPLEX_ORGANIZATION	0.31824	1.6179	0	0.18838	0.994	0.441	0.429	0.284	0.16621	0.001
C5	HP_ABNORMAL_RETINAL_VASCULAR_MORPHOLOGY	35	http://www.gsea-msigdb.org/gsea/msigdb/cards/HP_ABNORMAL_RETINAL_VASCULAR_MORPHOLOGY	0.43445	1.6166	0.01205	0.19006	0.995	0.4	0.322	0.274	0.1699	0.001
C5	GOCC_TERTIARY_GRANULE_LUMEN	14	http://www.gsea-msigdb.org/gsea/msigdb/cards/GOCC_TERTIARY_GRANULE_LUMEN	0.79368	1.6161	0.04126	0.19028	0.995	0.786	0.172	0.654	0.16953	0.001
C5	GOBP_POSITIVE_REGULATION_OF_CELL_ADHESION	79	http://www.gsea-msigdb.org/gsea/msigdb/cards/GOBP_POSITIVE_REGULATION_OF_CELL_ADHESION	0.38351	1.616	0.006424	0.18882	0.995	0.354	0.285	0.26	0.16802	0.001
C5	GOBP_POSITIVE_REGULATION_OF_CELL_ACTIVATION	81	http://www.gsea-msigdb.org/gsea/msigdb/cards/GOBP_POSITIVE_REGULATION_OF_CELL_ACTIVATION	0.40096	1.616	0.01446	0.18925	0.995	0.395	0.291	0.287	0.16852	0.001
C5	HP_ABNORMAL_INFLAMMATORY_RESPONSE	195	http://www.gsea-msigdb.org/gsea/msigdb/cards/HP_ABNORMAL_INFLAMMATORY_RESPONSE	0.32714	1.616	0	0.18979	0.995	0.385	0.368	0.259	0.16902	0.001
C5	GOBP_REGULATION_OF_CELL_DEVELOPMENT	73	http://www.gsea-msigdb.org/gsea/msigdb/cards/GOBP_REGULATION_OF_CELL_DEVELOPMENT	0.41578	1.6156	0.005988	0.18892	0.996	0.288	0.236	0.225	0.16784	0.001
C5	GOBP_VENTRICULAR_SEPTUM_DEVELOPMENT	17	http://www.gsea-msigdb.org/gsea/msigdb/cards/GOBP_VENTRICULAR_SEPTUM_DEVELOPMENT	0.56086	1.6154	0.03074	0.18851	0.996	0.588	0.235	0.453	0.16816	0.001
C5	GOBP_NEGATIVE_REGULATION_OF_PROTEIN_BINDING	21	http://www.gsea-msigdb.org/gsea/msigdb/cards/GOBP_NEGATIVE_REGULATION_OF_PROTEIN_BINDING	0.55683	1.615	0.02484	0.18755	0.996	0.238	0.0841	0.219	0.16777	0.001
C5	HP_PARAPLEGIA	30	http://www.gsea-msigdb.org/gsea/msigdb/cards/HP_PARAPLEGIA	0.44675	1.615	0.01807	0.18856	0.996	0.667	0.437	0.378	0.16875	0.001
C5	HP_ABSENT_TOE	16	http://www.gsea-msigdb.org/gsea/msigdb/cards/HP_ABSENT_TOE	0.50421	1.615	0.02579	0.18801	0.996	0.375	0.222	0.293	0.16826	0.001
C5	GOBP_RETINA_DEVELOPMENT_IN_CAMERA_TYPE_EYE	17	http://www.gsea-msigdb.org/gsea/msigdb/cards/GOBP_RETINA_DEVELOPMENT_IN_CAMERA_TYPE_EYE	0.54518	1.6148	0.03043	0.18735	0.996	0.588	0.36	0.378	0.16734	0.001
C5	GOMF_ENDOPEPTIDASE_ACTIVITY	59	http://www.gsea-msigdb.org/gsea/msigdb/cards/GOMF_ENDOPEPTIDASE_ACTIVITY	0.39724	1.6139	0.001965	0.18814	0.996	0.424	0.349	0.281	0.1679	0.001
C5	GOBP_NUCLEOSIDE_TRIPHOSPHATE_METABOLIC_PROCESS	31	http://www.gsea-msigdb.org/gsea/msigdb/cards/GOBP_NUCLEOSIDE_TRIPHOSPHATE_METABOLIC_PROCESS	0.47053	1.6129	0.02146	0.18897	0.996	0.387	0.249	0.293	0.1704	0.001
C5	GOMF_PHOSPHOLIPASE_ACTIVITY	20	http://www.gsea-msigdb.org/gsea/msigdb/cards/GOMF_PHOSPHOLIPASE_ACTIVITY	0.54908	1.6117	0.02729	0.19018	0.996	0.5	0.264	0.37	0.17098	0.001
C5	GOBP_MALE_SEX_DIFFERENTIATION	29	http://www.gsea-msigdb.org/gsea/msigdb/cards/GOBP_MALE_SEX_DIFFERENTIATION	0.47692	1.611	0.01386	0.19075	0.996	0.552	0.375	0.348	0.17176	0.001
C5	GOBP_NEGATIVE_REGULATION_OF_PEPTIDASE_ACTIVITY	42	http://www.gsea-msigdb.org/gsea/msigdb/cards/GOBP_NEGATIVE_REGULATION_OF_PEPTIDASE_ACTIVITY	0.51083	1.6106	0.018	0.19028	0.996	0.524	0.294	0.375	0.17101	0.001
C5	GOBP_PROTEIN_KINASE_B_SIGNALING	41	http://www.gsea-msigdb.org/gsea/msigdb/cards/GOBP_PROTEIN_KINASE_B_SIGNALING	0.43493	1.6106	0	0.19078	0.996	0.415	0.296	0.296	0.1715	0.001
C5	HP_ABNORMALITY_OF_THE_KIDNEY	242	http://www.gsea-msigdb.org/gsea/msigdb/cards/HP_ABNORMALITY_OF_THE_KIDNEY	0.31386	1.6104	0.004255	0.19001	0.996	0.541	0.501	0.292	0.17052	0.001
C5	GOBP_MEIOSIS_I_CELL_CYCLE_PROCESS	15	http://www.gsea-msigdb.org/gsea/msigdb/cards/GOBP_MEIOSIS_I_CELL_CYCLE_PROCESS	0.52065	1.6099	0.03119	0.19021	0.996	0.467	0.351	0.304	0.17052	0.001
C5	GOBP_HEART_VALVE_DEVELOPMENT	13	http://www.gsea-msigdb.org/gsea/msigdb/cards/GOBP_HEART_VALVE_DEVELOPMENT	0.58011	1.609	0.03876	0.19117	0.996	0.538	0.296	0.381	0.17218	0.001
C5	GOBP_CARBOXYLIC_ACID_TRANSPORT	40	http://www.gsea-msigdb.org/gsea/msigdb/cards/GOBP_CARBOXYLIC_ACID_TRANSPORT	0.44991	1.6087	0.02236	0.19118	0.996	0.3	0.168	0.253	0.1717	0.001
C5	GOBP_TISSUE_MIGRATION	64	http://www.gsea-msigdb.org/gsea/msigdb/cards/GOBP_TISSUE_MIGRATION	0.41607	1.6083	0.003876	0.19074	0.996	0.391	0.31	0.275	0.17143	0.001
C5	HP_HEMATOLOGICAL_NEOPLASM	62	http://www.gsea-msigdb.org/gsea/msigdb/cards/HP_HEMATOLOGICAL_NEOPLASM	0.3771	1.6083	0.01025	0.19117	0.996	0.403	0.362	0.262	0.17192	0.001
C5	HP_UPPER_MOTOR_NEURON_DYSFUNCTION	255	http://www.gsea-msigdb.org/gsea/msigdb/cards/HP_UPPER_MOTOR_NEURON_DYSFUNCTION	0.32271	1.6081	0	0.19046	0.996	0.349	0.358	0.243	0.17095	0.001
C5	HP_CONGENITAL_CONTRACTURE	28	http://www.gsea-msigdb.org/gsea/msigdb/cards/HP_CONGENITAL_CONTRACTURE	0.4641	1.6079	0.006036	0.19022	0.996	0.286	0.192	0.233	0.17103	0.001
C5	GOBP_MUCOPOLYSACCHARIDE_METABOLIC_PROCESS	17	http://www.gsea-msigdb.org/gsea/msigdb/cards/GOBP_MUCOPOLYSACCHARIDE_METABOLIC_PROCESS	0.56442	1.6076	0.02687	0.19001	0.996	0.412	0.236	0.316	0.17069	0.001
C5	HP_ABNORMAL_UVEA_MORPHOLOGY	85	http://www.gsea-msigdb.org/gsea/msigdb/cards/HP_ABNORMAL_UVEA_MORPHOLOGY	0.35865	1.6075	0	0.18975	0.996	0.388	0.348	0.26	0.17076	0.001
C5	HP_ABNORMALITY_OF_EXTRAPYRAMIDAL_MOTOR_FUNCTION	50	http://www.gsea-msigdb.org/gsea/msigdb/cards/HP_ABNORMALITY_OF_EXTRAPYRAMIDAL_MOTOR_FUNCTION	0.39759	1.6074	0.01179	0.18937	0.996	0.28	0.199	0.228	0.17029	0.001
C5	GOBP_CELL_RECOGNITION	26	http://www.gsea-msigdb.org/gsea/msigdb/cards/GOBP_CELL_RECOGNITION	0.54318	1.6073	0.01039	0.18898	0.996	0.577	0.315	0.398	0.16982	0.001
C5	GOBP_REGULATION_OF_HEMOPOIESIS	81	http://www.gsea-msigdb.org/gsea/msigdb/cards/GOBP_REGULATION_OF_HEMOPOIESIS	0.38667	1.6071	0.01775	0.18876	0.996	0.469	0.408	0.285	0.16935	0.001
C5	GOBP_NEURON_PROJECTION_GUIDANCE	20	http://www.gsea-msigdb.org/gsea/msigdb/cards/GOBP_NEURON_PROJECTION_GUIDANCE	0.52616	1.607	0.02268	0.18839	0.996	0.4	0.235	0.308	0.16889	0.001
C5	GOBP_BIOMINERALIZATION	28	http://www.gsea-msigdb.org/gsea/msigdb/cards/GOBP_BIOMINERALIZATION	0.43654	1.607	0.007634	0.18789	0.996	0.321	0.231	0.249	0.16842	0.001
C5	GOBP_CELL_CELL_JUNCTION_ORGANIZATION	32	http://www.gsea-msigdb.org/gsea/msigdb/cards/GOBP_CELL_CELL_JUNCTION_ORGANIZATION	0.48919	1.6068	0.01207	0.18773	0.996	0.406	0.281	0.295	0.16806	0.001
C5	GOCC_MEMBRANE_MICRODOMAIN	60	http://www.gsea-msigdb.org/gsea/msigdb/cards/GOCC_MEMBRANE_MICRODOMAIN	0.43061	1.6067	0.008351	0.18732	0.996	0.317	0.192	0.261	0.16761	0.001
C5	GOBP_MEMBRANE_DOCKING	19	http://www.gsea-msigdb.org/gsea/msigdb/cards/GOBP_MEMBRANE_DOCKING	0.52358	1.6064	0.04305	0.18715	0.996	0.263	0.156	0.223	0.16745	0.001
C5	GOBP_CELLULAR_RESPONSE_TO_PEPTIDE	80	http://www.gsea-msigdb.org/gsea/msigdb/cards/GOBP_CELLULAR_RESPONSE_TO_PEPTIDE	0.43269	1.6048	0.007874	0.18929	0.996	0.475	0.365	0.309	0.17101	0.001
C5	GOCC_DISTAL_AXON	42	http://www.gsea-msigdb.org/gsea/msigdb/cards/GOCC_DISTAL_AXON	0.41925	1.6043	0.007968	0.18942	0.996	0.405	0.327	0.276	0.17076	0.001
C5	GOBP_TUBE_DEVELOPMENT	172	http://www.gsea-msigdb.org/gsea/msigdb/cards/GOBP_TUBE_DEVELOPMENT	0.3588	1.6039	0	0.18947	0.996	0.448	0.41	0.279	0.17069	0.001
C5	GOBP_ION_TRANSPORT	219	http://www.gsea-msigdb.org/gsea/msigdb/cards/GOBP_ION_TRANSPORT	0.34283	1.6025	0	0.19098	0.996	0.525	0.497	0.283	0.17262	0.001
C5	HP_ABNORMALITY_OF_THE_MUSCULATURE_OF_THE_LIMBS	90	http://www.gsea-msigdb.org/gsea/msigdb/cards/HP_ABNORMALITY_OF_THE_MUSCULATURE_OF_THE_LIMBS	0.36057	1.602	0.005894	0.19118	0.996	0.433	0.372	0.28	0.17364	0.001
C5	GOBP_CHROMOSOME_LOCALIZATION	18	http://www.gsea-msigdb.org/gsea/msigdb/cards/GOBP_CHROMOSOME_LOCALIZATION	0.46478	1.6019	0.02976	0.19074	0.996	0.278	0.209	0.221	0.17318	0.001
C5	GOBP_REGULATION_OF_CELL_DEATH	278	http://www.gsea-msigdb.org/gsea/msigdb/cards/GOBP_REGULATION_OF_CELL_DEATH	0.35421	1.6017	0	0.19024	0.996	0.331	0.291	0.256	0.17226	0.001
C5	HP_FUNCTIONAL_ABNORMALITY_OF_THE_GASTROINTESTINAL_TRACT	189	http://www.gsea-msigdb.org/gsea/msigdb/cards/HP_FUNCTIONAL_ABNORMALITY_OF_THE_GASTROINTESTINAL_TRACT	0.32599	1.6017	0	0.19063	0.996	0.376	0.363	0.254	0.17271	0.001
C5	GOBP_DENDRITE_MORPHOGENESIS	31	http://www.gsea-msigdb.org/gsea/msigdb/cards/GOBP_DENDRITE_MORPHOGENESIS	0.45576	1.6005	0.008032	0.19154	0.996	0.484	0.355	0.315	0.17257	0.001
C5	GOBP_RESPONSE_TO_NITROGEN_COMPOUND	209	http://www.gsea-msigdb.org/gsea/msigdb/cards/GOBP_RESPONSE_TO_NITROGEN_COMPOUND	0.37963	1.6002	0	0.19148	0.996	0.421	0.377	0.28	0.17211	0.001
C5	GOBP_RESPONSE_TO_KETONE	37	http://www.gsea-msigdb.org/gsea/msigdb/cards/GOBP_RESPONSE_TO_KETONE	0.4828	1.5998	0.008163	0.1915	0.996	0.568	0.366	0.364	0.17221	0.001
C5	GOBP_CORTICAL_ACTIN_CYTOSKELETON_ORGANIZATION	14	http://www.gsea-msigdb.org/gsea/msigdb/cards/GOBP_CORTICAL_ACTIN_CYTOSKELETON_ORGANIZATION	0.53136	1.5994	0.03505	0.1916	0.996	0.429	0.281	0.31	0.17258	0.001
C5	GOBP_REGULATION_OF_PROTEOLYSIS	131	http://www.gsea-msigdb.org/gsea/msigdb/cards/GOBP_REGULATION_OF_PROTEOLYSIS	0.39258	1.5993	0.007921	0.19072	0.996	0.473	0.393	0.299	0.17168	0.001
C5	HP_POSITIONAL_FOOT_DEFORMITY	66	http://www.gsea-msigdb.org/gsea/msigdb/cards/HP_POSITIONAL_FOOT_DEFORMITY	0.35753	1.5993	0.009823	0.1912	0.996	0.364	0.299	0.26	0.17213	0.001
C5	GOBP_FEMALE_GAMETE_GENERATION	15	http://www.gsea-msigdb.org/gsea/msigdb/cards/GOBP_FEMALE_GAMETE_GENERATION	0.55397	1.5991	0.02664	0.19049	0.996	0.467	0.232	0.36	0.17219	0.001
C5	GOBP_REGULATION_OF_INTRINSIC_APOPTOTIC_SIGNALING_PATHWAY_BY_P53_CLASS_MEDIATOR	11	http://www.gsea-msigdb.org/gsea/msigdb/cards/GOBP_REGULATION_OF_INTRINSIC_APOPTOTIC_SIGNALING_PATHWAY_BY_P53_CLASS_MEDIATOR	0.55675	1.5989	0.01754	0.19036	0.997	0.364	0.111	0.324	0.17227	0.001
C5	HP_ABNORMALITY_OF_SALIVATION	36	http://www.gsea-msigdb.org/gsea/msigdb/cards/HP_ABNORMALITY_OF_SALIVATION	0.46117	1.598	0.02339	0.19113	0.997	0.333	0.228	0.26	0.17319	0.001
C5	GOBP_CELLULAR_EXTRAVASATION	13	http://www.gsea-msigdb.org/gsea/msigdb/cards/GOBP_CELLULAR_EXTRAVASATION	0.56915	1.5978	0.02828	0.19095	0.997	0.231	0.0595	0.218	0.1728	0.001
C5	GOBP_NEGATIVE_REGULATION_OF_MAPK_CASCADE	32	http://www.gsea-msigdb.org/gsea/msigdb/cards/GOBP_NEGATIVE_REGULATION_OF_MAPK_CASCADE	0.43649	1.5973	0.024	0.19129	0.997	0.469	0.345	0.31	0.17236	0.001
C5	HP_HAMMERTOE	10	http://www.gsea-msigdb.org/gsea/msigdb/cards/HP_HAMMERTOE	0.60575	1.597	0.03307	0.19118	0.997	0.6	0.275	0.436	0.17204	0.001
C5	HP_ABNORMAL_GLUCOSE_HOMEOSTASIS	104	http://www.gsea-msigdb.org/gsea/msigdb/cards/HP_ABNORMAL_GLUCOSE_HOMEOSTASIS	0.36193	1.5969	0.008403	0.19089	0.997	0.51	0.455	0.287	0.17167	0.001
C5	HP_ABNORMAL_OVARIAN_MORPHOLOGY	23	http://www.gsea-msigdb.org/gsea/msigdb/cards/HP_ABNORMAL_OVARIAN_MORPHOLOGY	0.48487	1.5967	0.00625	0.19061	0.997	0.696	0.451	0.385	0.17123	0.001
C5	GOBP_ACTIN_FILAMENT_BASED_PROCESS	146	http://www.gsea-msigdb.org/gsea/msigdb/cards/GOBP_ACTIN_FILAMENT_BASED_PROCESS	0.35062	1.5962	0.00202	0.19093	0.997	0.37	0.335	0.257	0.17197	0.001
C5	GOBP_REGIONALIZATION	34	http://www.gsea-msigdb.org/gsea/msigdb/cards/GOBP_REGIONALIZATION	0.45361	1.5959	0.02414	0.19091	0.997	0.5	0.378	0.314	0.17288	0.001
C5	GOBP_NEGATIVE_REGULATION_OF_STRESS_ACTIVATED_PROTEIN_KINASE_SIGNALING_CASCADE	14	http://www.gsea-msigdb.org/gsea/msigdb/cards/GOBP_NEGATIVE_REGULATION_OF_STRESS_ACTIVATED_PROTEIN_KINASE_SIGNALING_CASCADE	0.56429	1.5958	0.03815	0.19049	0.997	0.643	0.345	0.423	0.17244	0.001
C5	GOBP_MORPHOGENESIS_OF_A_POLARIZED_EPITHELIUM	17	http://www.gsea-msigdb.org/gsea/msigdb/cards/GOBP_MORPHOGENESIS_OF_A_POLARIZED_EPITHELIUM	0.53863	1.5957	0.03259	0.19026	0.997	0.471	0.228	0.365	0.172	0.001
C5	GOBP_NEGATIVE_REGULATION_OF_CATABOLIC_PROCESS	72	http://www.gsea-msigdb.org/gsea/msigdb/cards/GOBP_NEGATIVE_REGULATION_OF_CATABOLIC_PROCESS	0.38232	1.5956	0.004032	0.18983	0.997	0.583	0.477	0.312	0.17156	0.001
C5	GOBP_DEFENSE_RESPONSE_TO_BACTERIUM	50	http://www.gsea-msigdb.org/gsea/msigdb/cards/GOBP_DEFENSE_RESPONSE_TO_BACTERIUM	0.53802	1.5955	0.04008	0.18951	0.997	0.5	0.281	0.365	0.17113	0.001
C5	HP_ABNORMALITY_OF_THE_LYMPHATIC_SYSTEM	141	http://www.gsea-msigdb.org/gsea/msigdb/cards/HP_ABNORMALITY_OF_THE_LYMPHATIC_SYSTEM	0.34315	1.5954	0.008439	0.18916	0.997	0.418	0.363	0.279	0.17155	0.001
C5	GOBP_POSITIVE_REGULATION_OF_PROTEOLYSIS	75	http://www.gsea-msigdb.org/gsea/msigdb/cards/GOBP_POSITIVE_REGULATION_OF_PROTEOLYSIS	0.39817	1.5951	0.01006	0.18914	0.997	0.493	0.414	0.296	0.17154	0.001
C5	GOCC_VACUOLAR_MEMBRANE	116	http://www.gsea-msigdb.org/gsea/msigdb/cards/GOCC_VACUOLAR_MEMBRANE	0.36672	1.5946	0.001934	0.18899	0.997	0.517	0.443	0.298	0.1718	0.001
C5	HP_ABNORMALITY_OF_THE_SPLEEN	115	http://www.gsea-msigdb.org/gsea/msigdb/cards/HP_ABNORMALITY_OF_THE_SPLEEN	0.35376	1.5946	0.01434	0.18946	0.997	0.435	0.371	0.283	0.17223	0.001
C5	GOCC_PLASMA_MEMBRANE_SIGNALING_RECEPTOR_COMPLEX	44	http://www.gsea-msigdb.org/gsea/msigdb/cards/GOCC_PLASMA_MEMBRANE_SIGNALING_RECEPTOR_COMPLEX	0.49903	1.5942	0.03602	0.18913	0.997	0.614	0.354	0.402	0.1723	0.001
C5	GOBP_PROTEIN_AUTOPHOSPHORYLATION	57	http://www.gsea-msigdb.org/gsea/msigdb/cards/GOBP_PROTEIN_AUTOPHOSPHORYLATION	0.41557	1.5941	0.01364	0.18885	0.997	0.351	0.285	0.255	0.17201	0.001
C5	GOCC_SOMATODENDRITIC_COMPARTMENT	127	http://www.gsea-msigdb.org/gsea/msigdb/cards/GOCC_SOMATODENDRITIC_COMPARTMENT	0.35677	1.5939	0.00813	0.18864	0.997	0.37	0.354	0.249	0.17158	0.001
C5	GOBP_INNATE_IMMUNE_RESPONSE	170	http://www.gsea-msigdb.org/gsea/msigdb/cards/GOBP_INNATE_IMMUNE_RESPONSE	0.42299	1.5938	0.04115	0.18826	0.997	0.365	0.274	0.279	0.17116	0.001
C5	GOBP_MEIOTIC_CELL_CYCLE_PROCESS	21	http://www.gsea-msigdb.org/gsea/msigdb/cards/GOBP_MEIOTIC_CELL_CYCLE_PROCESS	0.44999	1.5937	0.02008	0.18792	0.997	0.381	0.351	0.249	0.17093	0.001
C5	HP_NAUSEA_AND_VOMITING	89	http://www.gsea-msigdb.org/gsea/msigdb/cards/HP_NAUSEA_AND_VOMITING	0.37934	1.5937	0.006494	0.18748	0.997	0.348	0.299	0.251	0.17051	0.001
C5	GOBP_NEGATIVE_REGULATION_OF_CELL_DIFFERENTIATION	102	http://www.gsea-msigdb.org/gsea/msigdb/cards/GOBP_NEGATIVE_REGULATION_OF_CELL_DIFFERENTIATION	0.41175	1.5931	0.005825	0.188	0.997	0.51	0.41	0.31	0.17009	0.001
C5	HP_NEOPLASM	162	http://www.gsea-msigdb.org/gsea/msigdb/cards/HP_NEOPLASM	0.32735	1.5926	0.004167	0.18832	0.997	0.389	0.366	0.259	0.16987	0.001
C5	HP_PECTUS_EXCAVATUM	59	http://www.gsea-msigdb.org/gsea/msigdb/cards/HP_PECTUS_EXCAVATUM	0.38766	1.5924	0.004219	0.18815	0.997	0.407	0.342	0.272	0.16984	0.001
C5	GOBP_HEART_DEVELOPMENT	89	http://www.gsea-msigdb.org/gsea/msigdb/cards/GOBP_HEART_DEVELOPMENT	0.37762	1.5918	0.002058	0.18852	0.997	0.551	0.486	0.291	0.17115	0.001
C5	GOCC_ACTIN_BASED_CELL_PROJECTION	33	http://www.gsea-msigdb.org/gsea/msigdb/cards/GOCC_ACTIN_BASED_CELL_PROJECTION	0.48271	1.5915	0.02395	0.18845	0.997	0.667	0.427	0.386	0.17095	0.001
C5	GOBP_POSITIVE_REGULATION_OF_CELL_CELL_ADHESION	50	http://www.gsea-msigdb.org/gsea/msigdb/cards/GOBP_POSITIVE_REGULATION_OF_CELL_CELL_ADHESION	0.40776	1.5914	0.008351	0.18812	0.997	0.42	0.285	0.305	0.17065	0.001
C5	HP_POLYMICROGYRIA	60	http://www.gsea-msigdb.org/gsea/msigdb/cards/HP_POLYMICROGYRIA	0.40861	1.5908	0.01992	0.18859	0.997	0.55	0.43	0.319	0.17185	0.001
C5	GOBP_PROGRAMMED_CELL_DEATH	341	http://www.gsea-msigdb.org/gsea/msigdb/cards/GOBP_PROGRAMMED_CELL_DEATH	0.34499	1.5907	0	0.18839	0.998	0.328	0.295	0.258	0.17148	0.001
C5	GOBP_POSITIVE_REGULATION_OF_CELL_DEVELOPMENT	49	http://www.gsea-msigdb.org/gsea/msigdb/cards/GOBP_POSITIVE_REGULATION_OF_CELL_DEVELOPMENT	0.40515	1.5905	0.009728	0.18819	0.998	0.388	0.354	0.254	0.17106	0.001
C5	GOBP_THIOESTER_METABOLIC_PROCESS	17	http://www.gsea-msigdb.org/gsea/msigdb/cards/GOBP_THIOESTER_METABOLIC_PROCESS	0.53957	1.5901	0.01179	0.1883	0.998	0.235	0.109	0.211	0.17182	0.001
C5	GOBP_ANTIGEN_RECEPTOR_MEDIATED_SIGNALING_PATHWAY	50	http://www.gsea-msigdb.org/gsea/msigdb/cards/GOBP_ANTIGEN_RECEPTOR_MEDIATED_SIGNALING_PATHWAY	0.42707	1.5901	0.04225	0.18791	0.998	0.54	0.382	0.339	0.17141	0.001
C5	GOMF_LIPID_BINDING	138	http://www.gsea-msigdb.org/gsea/msigdb/cards/GOMF_LIPID_BINDING	0.37186	1.59	0.009634	0.18758	0.998	0.319	0.291	0.236	0.171	0.001
C5	GOBP_RESPONSE_TO_MOLECULE_OF_BACTERIAL_ORIGIN	62	http://www.gsea-msigdb.org/gsea/msigdb/cards/GOBP_RESPONSE_TO_MOLECULE_OF_BACTERIAL_ORIGIN	0.49089	1.5896	0.01341	0.18771	0.998	0.468	0.281	0.343	0.17116	0.001
C5	GOBP_CHROMATIN_ORGANIZATION	134	http://www.gsea-msigdb.org/gsea/msigdb/cards/GOBP_CHROMATIN_ORGANIZATION	0.36836	1.5892	0.00202	0.18786	0.998	0.522	0.436	0.307	0.17111	0.001
C5	GOBP_NEGATIVE_REGULATION_OF_INTRACELLULAR_SIGNAL_TRANSDUCTION	116	http://www.gsea-msigdb.org/gsea/msigdb/cards/GOBP_NEGATIVE_REGULATION_OF_INTRACELLULAR_SIGNAL_TRANSDUCTION	0.35274	1.5886	0.004057	0.18781	0.998	0.353	0.297	0.258	0.17102	0.001
C5	GOBP_POSITIVE_REGULATION_OF_PROTEIN_LOCALIZATION_TO_CELL_PERIPHERY	17	http://www.gsea-msigdb.org/gsea/msigdb/cards/GOBP_POSITIVE_REGULATION_OF_PROTEIN_LOCALIZATION_TO_CELL_PERIPHERY	0.50338	1.5886	0.02569	0.18822	0.998	0.294	0.189	0.24	0.17142	0.001
C5	HP_PARAPARESIS	20	http://www.gsea-msigdb.org/gsea/msigdb/cards/HP_PARAPARESIS	0.47074	1.5884	0.03681	0.18763	0.998	0.3	0.165	0.252	0.17105	0.001
C5	GOMF_SULFUR_COMPOUND_BINDING	30	http://www.gsea-msigdb.org/gsea/msigdb/cards/GOMF_SULFUR_COMPOUND_BINDING	0.51663	1.5883	0.02045	0.18733	0.998	0.5	0.294	0.356	0.17065	0.001
C5	GOBP_CELLULAR_RESPONSE_TO_ENDOGENOUS_STIMULUS	242	http://www.gsea-msigdb.org/gsea/msigdb/cards/GOBP_CELLULAR_RESPONSE_TO_ENDOGENOUS_STIMULUS	0.36294	1.5876	0.001992	0.18794	0.998	0.421	0.367	0.288	0.17108	0.001
C5	GOBP_PATTERN_SPECIFICATION_PROCESS	51	http://www.gsea-msigdb.org/gsea/msigdb/cards/GOBP_PATTERN_SPECIFICATION_PROCESS	0.42121	1.5873	0.01242	0.18785	0.998	0.529	0.41	0.317	0.17068	0.001
C5	GOBP_REGENERATION	30	http://www.gsea-msigdb.org/gsea/msigdb/cards/GOBP_REGENERATION	0.48155	1.5873	0.0214	0.18755	0.998	0.467	0.29	0.334	0.17028	0.001
C5	GOCC_CHROMATIN	222	http://www.gsea-msigdb.org/gsea/msigdb/cards/GOCC_CHROMATIN	0.33349	1.587	0	0.18757	0.998	0.482	0.435	0.292	0.16988	0.001
C5	GOBP_EMBRYONIC_MORPHOGENESIS	89	http://www.gsea-msigdb.org/gsea/msigdb/cards/GOBP_EMBRYONIC_MORPHOGENESIS	0.39058	1.5867	0.004219	0.1875	0.998	0.483	0.41	0.293	0.17016	0.001
C5	GOBP_REGULATION_OF_AUTOPHAGY	84	http://www.gsea-msigdb.org/gsea/msigdb/cards/GOBP_REGULATION_OF_AUTOPHAGY	0.3771	1.585	0.012	0.18974	0.998	0.476	0.417	0.285	0.1716	0.001
C5	GOBP_REGULATION_OF_T_CELL_ACTIVATION	70	http://www.gsea-msigdb.org/gsea/msigdb/cards/GOBP_REGULATION_OF_T_CELL_ACTIVATION	0.38212	1.5847	0.001996	0.18965	0.998	0.514	0.41	0.31	0.17234	0.001
C5	GOBP_NEGATIVE_REGULATION_OF_GENE_EXPRESSION	192	http://www.gsea-msigdb.org/gsea/msigdb/cards/GOBP_NEGATIVE_REGULATION_OF_GENE_EXPRESSION	0.3571	1.5843	0.00207	0.18989	0.998	0.453	0.412	0.283	0.17329	0.001
C5	GOBP_MESENCHYME_DEVELOPMENT	40	http://www.gsea-msigdb.org/gsea/msigdb/cards/GOBP_MESENCHYME_DEVELOPMENT	0.4247	1.5842	0.01789	0.18958	0.998	0.45	0.34	0.301	0.17289	0.001
C5	HP_HYPOGONADOTROPIC_HYPOGONADISM	22	http://www.gsea-msigdb.org/gsea/msigdb/cards/HP_HYPOGONADOTROPIC_HYPOGONADISM	0.47794	1.5821	0.022	0.19244	0.999	0.545	0.334	0.366	0.17556	0.001
C5	GOBP_ADAPTIVE_IMMUNE_RESPONSE_BASED_ON_SOMATIC_RECOMBINATION_OF_IMMUNE_RECEPTORS_BUILT_FROM_IMMUNOGLOBULIN_SUPERFAMILY_DOMAINS	82	http://www.gsea-msigdb.org/gsea/msigdb/cards/GOBP_ADAPTIVE_IMMUNE_RESPONSE_BASED_ON_SOMATIC_RECOMBINATION_OF_IMMUNE_RECEPTORS_BUILT_FROM_IMMUNOGLOBULIN_SUPERFAMILY_DOMAINS	0.37436	1.582	0.01222	0.19214	0.999	0.5	0.41	0.302	0.1755	0.001
C5	HP_ABNORMALITY_OF_THE_PHARYNX	41	http://www.gsea-msigdb.org/gsea/msigdb/cards/HP_ABNORMALITY_OF_THE_PHARYNX	0.41932	1.5805	0.003945	0.19396	0.999	0.415	0.337	0.278	0.17631	0.001
C5	GOBP_PROTEIN_STABILIZATION	42	http://www.gsea-msigdb.org/gsea/msigdb/cards/GOBP_PROTEIN_STABILIZATION	0.38954	1.5804	0.01417	0.19384	0.999	0.619	0.518	0.302	0.17641	0.001
C5	GOCC_VACUOLAR_LUMEN	25	http://www.gsea-msigdb.org/gsea/msigdb/cards/GOCC_VACUOLAR_LUMEN	0.50356	1.5803	0.03232	0.19354	0.999	0.32	0.154	0.273	0.176	0.001
C5	GOBP_CELL_AGING	31	http://www.gsea-msigdb.org/gsea/msigdb/cards/GOBP_CELL_AGING	0.43426	1.5794	0.007968	0.19435	0.999	0.516	0.44	0.292	0.17659	0.001
C5	HP_ABNORMAL_BLOOD_GLUCOSE_CONCENTRATION	48	http://www.gsea-msigdb.org/gsea/msigdb/cards/HP_ABNORMAL_BLOOD_GLUCOSE_CONCENTRATION	0.41099	1.5793	0.01053	0.19406	0.999	0.583	0.454	0.323	0.1764	0.001
C5	GOBP_CATION_TRANSPORT	161	http://www.gsea-msigdb.org/gsea/msigdb/cards/GOBP_CATION_TRANSPORT	0.34591	1.579	0	0.19401	0.999	0.472	0.445	0.275	0.17702	0.001
C5	GOBP_POSITIVE_REGULATION_OF_CELL_DEATH	117	http://www.gsea-msigdb.org/gsea/msigdb/cards/GOBP_POSITIVE_REGULATION_OF_CELL_DEATH	0.39159	1.5773	0.02037	0.19624	0.999	0.35	0.291	0.258	0.17799	0.001
C5	GOBP_EPITHELIAL_TUBE_MORPHOGENESIS	40	http://www.gsea-msigdb.org/gsea/msigdb/cards/GOBP_EPITHELIAL_TUBE_MORPHOGENESIS	0.40305	1.5772	0.01191	0.19599	0.999	0.5	0.41	0.299	0.17759	0.001
C5	HP_DYSPHAGIA	94	http://www.gsea-msigdb.org/gsea/msigdb/cards/HP_DYSPHAGIA	0.35672	1.5771	0.0161	0.19573	0.999	0.394	0.363	0.258	0.17744	0.001
C5	GOBP_POSITIVE_REGULATION_OF_DEVELOPMENTAL_PROCESS	218	http://www.gsea-msigdb.org/gsea/msigdb/cards/GOBP_POSITIVE_REGULATION_OF_DEVELOPMENTAL_PROCESS	0.36327	1.577	0	0.19534	0.999	0.486	0.433	0.295	0.17705	0.001
C5	HP_LIMITATION_OF_JOINT_MOBILITY	69	http://www.gsea-msigdb.org/gsea/msigdb/cards/HP_LIMITATION_OF_JOINT_MOBILITY	0.37089	1.5767	0.01578	0.19539	0.999	0.333	0.293	0.241	0.17737	0.001
C5	GOBP_UROGENITAL_SYSTEM_DEVELOPMENT	50	http://www.gsea-msigdb.org/gsea/msigdb/cards/GOBP_UROGENITAL_SYSTEM_DEVELOPMENT	0.38309	1.5764	0.01616	0.19531	0.999	0.48	0.41	0.287	0.17726	0.001
C5	HP_LETHARGY	26	http://www.gsea-msigdb.org/gsea/msigdb/cards/HP_LETHARGY	0.47038	1.5762	0.0449	0.19525	0.999	0.269	0.13	0.236	0.17694	0.001
C5	HP_ADDUCTED_THUMB	13	http://www.gsea-msigdb.org/gsea/msigdb/cards/HP_ADDUCTED_THUMB	0.5314	1.5756	0.02367	0.19552	0.999	0.538	0.333	0.361	0.17666	0.001
C5	GOBP_REGULATION_OF_ANION_TRANSPORT	16	http://www.gsea-msigdb.org/gsea/msigdb/cards/GOBP_REGULATION_OF_ANION_TRANSPORT	0.50679	1.5752	0.03934	0.19576	0.999	0.438	0.31	0.304	0.17685	0.001
C5	HP_RESPIRATORY_TRACT_INFECTION	122	http://www.gsea-msigdb.org/gsea/msigdb/cards/HP_RESPIRATORY_TRACT_INFECTION	0.3319	1.5749	0.004228	0.19581	0.999	0.361	0.362	0.239	0.17659	0.001
C5	GOBP_CENTRAL_NERVOUS_SYSTEM_NEURON_DIFFERENTIATION	21	http://www.gsea-msigdb.org/gsea/msigdb/cards/GOBP_CENTRAL_NERVOUS_SYSTEM_NEURON_DIFFERENTIATION	0.47701	1.5748	0.01383	0.19551	0.999	0.286	0.232	0.221	0.1765	0.001
C5	GOBP_PURINE_CONTAINING_COMPOUND_METABOLIC_PROCESS	80	http://www.gsea-msigdb.org/gsea/msigdb/cards/GOBP_PURINE_CONTAINING_COMPOUND_METABOLIC_PROCESS	0.36887	1.5739	0.006276	0.19643	0.999	0.275	0.25	0.211	0.17732	0.001
C5	GOBP_POSITIVE_REGULATION_OF_CELL_DIFFERENTIATION	139	http://www.gsea-msigdb.org/gsea/msigdb/cards/GOBP_POSITIVE_REGULATION_OF_CELL_DIFFERENTIATION	0.37807	1.5736	0	0.19643	0.999	0.475	0.428	0.283	0.17712	0.001
C5	GOBP_NEGATIVE_REGULATION_OF_RESPONSE_TO_EXTERNAL_STIMULUS	73	http://www.gsea-msigdb.org/gsea/msigdb/cards/GOBP_NEGATIVE_REGULATION_OF_RESPONSE_TO_EXTERNAL_STIMULUS	0.4013	1.5735	0.01957	0.19619	0.999	0.37	0.294	0.267	0.17673	0.001
C5	GOBP_AUTOPHAGY_OF_NUCLEUS	10	http://www.gsea-msigdb.org/gsea/msigdb/cards/GOBP_AUTOPHAGY_OF_NUCLEUS	0.6177	1.5727	0.04546	0.19716	0.999	0.5	0.236	0.383	0.17727	0.001
C5	GOBP_REGULATION_OF_PROTEIN_BINDING	40	http://www.gsea-msigdb.org/gsea/msigdb/cards/GOBP_REGULATION_OF_PROTEIN_BINDING	0.42992	1.5725	0.02	0.19696	0.999	0.25	0.159	0.213	0.17688	0.001
C5	HP_CHOREA	66	http://www.gsea-msigdb.org/gsea/msigdb/cards/HP_CHOREA	0.36279	1.5716	0.01025	0.19747	0.999	0.348	0.331	0.238	0.17824	0.001
C5	HP_ABNORMALITY_OF_THE_LENS	128	http://www.gsea-msigdb.org/gsea/msigdb/cards/HP_ABNORMALITY_OF_THE_LENS	0.32355	1.5715	0.004008	0.19729	0.999	0.367	0.371	0.24	0.17823	0.001
C5	GOBP_CARBOHYDRATE_DERIVATIVE_METABOLIC_PROCESS	192	http://www.gsea-msigdb.org/gsea/msigdb/cards/GOBP_CARBOHYDRATE_DERIVATIVE_METABOLIC_PROCESS	0.34147	1.5712	0	0.19731	0.999	0.271	0.25	0.216	0.17853	0.001
C5	GOBP_REGULATION_OF_MULTICELLULAR_ORGANISM_GROWTH	10	http://www.gsea-msigdb.org/gsea/msigdb/cards/GOBP_REGULATION_OF_MULTICELLULAR_ORGANISM_GROWTH	0.60165	1.5708	0.04297	0.19744	0.999	0.9	0.388	0.552	0.1787	0.001
C5	GOBP_REGULATION_OF_T_CELL_MEDIATED_IMMUNITY	23	http://www.gsea-msigdb.org/gsea/msigdb/cards/GOBP_REGULATION_OF_T_CELL_MEDIATED_IMMUNITY	0.49468	1.5695	0.01856	0.19912	0.999	0.696	0.41	0.413	0.17968	0.001
C5	HP_ABNORMAL_PATTERN_OF_RESPIRATION	109	http://www.gsea-msigdb.org/gsea/msigdb/cards/HP_ABNORMAL_PATTERN_OF_RESPIRATION	0.34345	1.5694	0.002058	0.1989	0.999	0.312	0.306	0.224	0.17929	0.001
C5	HP_OCULAR_ANTERIOR_SEGMENT_DYSGENESIS	53	http://www.gsea-msigdb.org/gsea/msigdb/cards/HP_OCULAR_ANTERIOR_SEGMENT_DYSGENESIS	0.36798	1.5692	0.01237	0.1987	0.999	0.566	0.494	0.291	0.17891	0.001
C5	GOBP_REGULATION_OF_BLOOD_PRESSURE	18	http://www.gsea-msigdb.org/gsea/msigdb/cards/GOBP_REGULATION_OF_BLOOD_PRESSURE	0.54117	1.5691	0.0217	0.19834	0.999	0.611	0.281	0.442	0.17852	0.001
C5	GOMF_PROTEIN_TYROSINE_KINASE_ACTIVITY	18	http://www.gsea-msigdb.org/gsea/msigdb/cards/GOMF_PROTEIN_TYROSINE_KINASE_ACTIVITY	0.5187	1.5691	0.03861	0.19793	0.999	0.444	0.175	0.369	0.17814	0.001
C5	HP_XEROSTOMIA	12	http://www.gsea-msigdb.org/gsea/msigdb/cards/HP_XEROSTOMIA	0.57558	1.5691	0.03886	0.19717	0.999	0.417	0.222	0.326	0.17738	0.001
C5	HP_OSTEOPOROSIS	37	http://www.gsea-msigdb.org/gsea/msigdb/cards/HP_OSTEOPOROSIS	0.40832	1.5691	0.02899	0.19758	0.999	0.459	0.368	0.294	0.17776	0.001
C5	GOBP_POSITIVE_REGULATION_OF_CYTOKINE_PRODUCTION	103	http://www.gsea-msigdb.org/gsea/msigdb/cards/GOBP_POSITIVE_REGULATION_OF_CYTOKINE_PRODUCTION	0.38768	1.5687	0.01844	0.19745	0.999	0.505	0.414	0.305	0.17828	0.001
C5	GOBP_POSITIVE_REGULATION_OF_GENE_EXPRESSION	210	http://www.gsea-msigdb.org/gsea/msigdb/cards/GOBP_POSITIVE_REGULATION_OF_GENE_EXPRESSION	0.35085	1.5674	0.002083	0.19904	0.999	0.471	0.428	0.288	0.18132	0.001
C5	GOBP_PEPTIDYL_TYROSINE_MODIFICATION	54	http://www.gsea-msigdb.org/gsea/msigdb/cards/GOBP_PEPTIDYL_TYROSINE_MODIFICATION	0.39277	1.5672	0.0117	0.19893	0.999	0.389	0.296	0.278	0.18106	0.001
C5	HP_GONADAL_NEOPLASM	16	http://www.gsea-msigdb.org/gsea/msigdb/cards/HP_GONADAL_NEOPLASM	0.51655	1.5657	0.04339	0.20091	0.999	0.812	0.442	0.456	0.18345	0.001
C5	HP_RETINAL_ATROPHY	31	http://www.gsea-msigdb.org/gsea/msigdb/cards/HP_RETINAL_ATROPHY	0.41471	1.5656	0.02157	0.20056	0.999	0.29	0.222	0.228	0.18306	0.001
C5	HP_PROGRESSIVE_SPASTIC_PARAPLEGIA	11	http://www.gsea-msigdb.org/gsea/msigdb/cards/HP_PROGRESSIVE_SPASTIC_PARAPLEGIA	0.55082	1.5652	0.04065	0.20078	0.999	0.818	0.421	0.475	0.18422	0.001
C5	GOBP_POSITIVE_REGULATION_OF_CELLULAR_COMPONENT_ORGANIZATION	198	http://www.gsea-msigdb.org/gsea/msigdb/cards/GOBP_POSITIVE_REGULATION_OF_CELLULAR_COMPONENT_ORGANIZATION	0.34772	1.5648	0.003992	0.20082	0.999	0.444	0.426	0.271	0.18429	0.001
C5	GOBP_GROWTH	164	http://www.gsea-msigdb.org/gsea/msigdb/cards/GOBP_GROWTH	0.34964	1.5644	0.004082	0.20105	0.999	0.433	0.378	0.284	0.18441	0.001
C5	HP_HYPSARRHYTHMIA	55	http://www.gsea-msigdb.org/gsea/msigdb/cards/HP_HYPSARRHYTHMIA	0.42216	1.5636	0.02227	0.20195	0.999	0.327	0.243	0.252	0.1858	0.001
C5	GOBP_REGULATION_OF_RESPONSE_TO_TUMOR_CELL	10	http://www.gsea-msigdb.org/gsea/msigdb/cards/GOBP_REGULATION_OF_RESPONSE_TO_TUMOR_CELL	0.60886	1.5631	0.04888	0.2019	0.999	0.6	0.257	0.447	0.18516	0.001
C5	HP_PERIPHERAL_AXONAL_DEGENERATION	39	http://www.gsea-msigdb.org/gsea/msigdb/cards/HP_PERIPHERAL_AXONAL_DEGENERATION	0.39407	1.5629	0.01468	0.20185	0.999	0.41	0.327	0.279	0.18502	0.001
C5	GOBP_RESPONSE_TO_INTERLEUKIN_1	27	http://www.gsea-msigdb.org/gsea/msigdb/cards/GOBP_RESPONSE_TO_INTERLEUKIN_1	0.48774	1.5628	0.02092	0.20165	0.999	0.444	0.325	0.303	0.18492	0.001
C5	GOBP_CIRCULATORY_SYSTEM_PROCESS	94	http://www.gsea-msigdb.org/gsea/msigdb/cards/GOBP_CIRCULATORY_SYSTEM_PROCESS	0.3803	1.5625	0.005848	0.20162	0.999	0.596	0.486	0.315	0.18467	0.001
C5	GOBP_RESPONSE_TO_HORMONE	133	http://www.gsea-msigdb.org/gsea/msigdb/cards/GOBP_RESPONSE_TO_HORMONE	0.39396	1.5622	0	0.20171	0.999	0.451	0.365	0.298	0.1844	0.001
C5	GOBP_POSTTRANSCRIPTIONAL_REGULATION_OF_GENE_EXPRESSION	110	http://www.gsea-msigdb.org/gsea/msigdb/cards/GOBP_POSTTRANSCRIPTIONAL_REGULATION_OF_GENE_EXPRESSION	0.36954	1.5614	0	0.20243	0.999	0.555	0.479	0.299	0.18472	0.001
C5	GOBP_NUCLEOSIDE_TRIPHOSPHATE_BIOSYNTHETIC_PROCESS	20	http://www.gsea-msigdb.org/gsea/msigdb/cards/GOBP_NUCLEOSIDE_TRIPHOSPHATE_BIOSYNTHETIC_PROCESS	0.52601	1.5609	0.04	0.20274	0.999	0.5	0.249	0.378	0.18489	0.001
C5	GOBP_REGULATION_OF_CELL_CELL_ADHESION	89	http://www.gsea-msigdb.org/gsea/msigdb/cards/GOBP_REGULATION_OF_CELL_CELL_ADHESION	0.36451	1.5604	0	0.20309	0.999	0.483	0.41	0.293	0.18486	0.001
C5	GOBP_CARBOHYDRATE_BIOSYNTHETIC_PROCESS	34	http://www.gsea-msigdb.org/gsea/msigdb/cards/GOBP_CARBOHYDRATE_BIOSYNTHETIC_PROCESS	0.49901	1.5598	0.01186	0.20357	0.999	0.324	0.228	0.252	0.18487	0.001
C5	HP_NEVUS	33	http://www.gsea-msigdb.org/gsea/msigdb/cards/HP_NEVUS	0.432	1.5598	0.01468	0.2032	0.999	0.455	0.334	0.306	0.18449	0.001
C5	GOMF_HYDROLASE_ACTIVITY_ACTING_ON_ESTER_BONDS	152	http://www.gsea-msigdb.org/gsea/msigdb/cards/GOMF_HYDROLASE_ACTIVITY_ACTING_ON_ESTER_BONDS	0.34411	1.5595	0.008163	0.20316	0.999	0.322	0.274	0.245	0.18412	0.001
C5	HP_ABNORMALITIES_OF_PLACENTA_OR_UMBILICAL_CORD	16	http://www.gsea-msigdb.org/gsea/msigdb/cards/HP_ABNORMALITIES_OF_PLACENTA_OR_UMBILICAL_CORD	0.53243	1.5592	0.042	0.20319	0.999	0.438	0.19	0.356	0.18461	0.001
C5	HP_ABNORMALITY_OF_THE_SEPTUM_PELLUCIDUM	34	http://www.gsea-msigdb.org/gsea/msigdb/cards/HP_ABNORMALITY_OF_THE_SEPTUM_PELLUCIDUM	0.45263	1.5592	0.03512	0.20281	0.999	0.441	0.331	0.298	0.18423	0.001
C5	HP_ABNORMAL_INTERNAL_GENITALIA	87	http://www.gsea-msigdb.org/gsea/msigdb/cards/HP_ABNORMAL_INTERNAL_GENITALIA	0.34891	1.5584	0.008333	0.20369	0.999	0.506	0.451	0.285	0.18546	0.001
C5	GOBP_PROTEIN_MATURATION	57	http://www.gsea-msigdb.org/gsea/msigdb/cards/GOBP_PROTEIN_MATURATION	0.39648	1.5581	0.0124	0.20367	0.999	0.825	0.559	0.37	0.18508	0.001
C5	HP_TACHYPNEA	12	http://www.gsea-msigdb.org/gsea/msigdb/cards/HP_TACHYPNEA	0.58739	1.5577	0.03909	0.20376	0.999	0.333	0.121	0.294	0.18515	0.001
C5	GOBP_POSITIVE_REGULATION_OF_LEUKOCYTE_CELL_CELL_ADHESION	43	http://www.gsea-msigdb.org/gsea/msigdb/cards/GOBP_POSITIVE_REGULATION_OF_LEUKOCYTE_CELL_CELL_ADHESION	0.41725	1.5575	0.01844	0.20371	0.999	0.581	0.41	0.347	0.18493	0.001
C5	HP_ABNORMALITY_OF_THE_VASCULATURE_OF_THE_EYE	54	http://www.gsea-msigdb.org/gsea/msigdb/cards/HP_ABNORMALITY_OF_THE_VASCULATURE_OF_THE_EYE	0.37348	1.5574	0.01911	0.20351	0.999	0.333	0.327	0.228	0.18456	0.001
C5	GOBP_CELL_CELL_SIGNALING	234	http://www.gsea-msigdb.org/gsea/msigdb/cards/GOBP_CELL_CELL_SIGNALING	0.3564	1.557	0.002028	0.20376	0.999	0.444	0.427	0.274	0.18506	0.001
C5	HP_ABNORMALITY_OF_THE_CURVATURE_OF_THE_VERTEBRAL_COLUMN	214	http://www.gsea-msigdb.org/gsea/msigdb/cards/HP_ABNORMALITY_OF_THE_CURVATURE_OF_THE_VERTEBRAL_COLUMN	0.31819	1.5566	0.002041	0.20388	0.999	0.369	0.368	0.25	0.18512	0.001
C5	GOCC_SYNAPSE	195	http://www.gsea-msigdb.org/gsea/msigdb/cards/GOCC_SYNAPSE	0.35031	1.5561	0.004049	0.20415	0.999	0.303	0.294	0.227	0.18511	0.001
C5	GOBP_REGULATION_OF_OSTEOBLAST_DIFFERENTIATION	18	http://www.gsea-msigdb.org/gsea/msigdb/cards/GOBP_REGULATION_OF_OSTEOBLAST_DIFFERENTIATION	0.50437	1.556	0.03899	0.2039	0.999	0.444	0.281	0.321	0.18482	0.001
C5	GOBP_CELL_CELL_ADHESION	144	http://www.gsea-msigdb.org/gsea/msigdb/cards/GOBP_CELL_CELL_ADHESION	0.36833	1.555	0.008097	0.20501	0.999	0.493	0.423	0.297	0.18652	0.001
C5	GOBP_REGULATION_OF_MICROTUBULE_POLYMERIZATION_OR_DEPOLYMERIZATION	17	http://www.gsea-msigdb.org/gsea/msigdb/cards/GOBP_REGULATION_OF_MICROTUBULE_POLYMERIZATION_OR_DEPOLYMERIZATION	0.49303	1.5549	0.02675	0.20478	0.999	0.588	0.315	0.405	0.18654	0.001
C5	HP_ACUTE_HEPATIC_FAILURE	12	http://www.gsea-msigdb.org/gsea/msigdb/cards/HP_ACUTE_HEPATIC_FAILURE	0.53324	1.5546	0.02869	0.2044	0.999	0.333	0.121	0.294	0.18588	0.001
C5	HP_FUNCTIONAL_ABNORMALITY_OF_THE_INNER_EAR	173	http://www.gsea-msigdb.org/gsea/msigdb/cards/HP_FUNCTIONAL_ABNORMALITY_OF_THE_INNER_EAR	0.32545	1.5545	0	0.20428	0.999	0.434	0.412	0.269	0.1856	0.001
C5	GOMF_METALLOPEPTIDASE_ACTIVITY	29	http://www.gsea-msigdb.org/gsea/msigdb/cards/GOMF_METALLOPEPTIDASE_ACTIVITY	0.44072	1.5544	0.03279	0.20398	0.999	0.483	0.346	0.319	0.18524	0.001
C5	HP_DYSKINESIA	62	http://www.gsea-msigdb.org/gsea/msigdb/cards/HP_DYSKINESIA	0.38424	1.5539	0.01899	0.20442	0.999	0.274	0.222	0.218	0.18499	0.001
C5	GOCC_COLLAGEN_CONTAINING_EXTRACELLULAR_MATRIX	36	http://www.gsea-msigdb.org/gsea/msigdb/cards/GOCC_COLLAGEN_CONTAINING_EXTRACELLULAR_MATRIX	0.5077	1.5531	0.02537	0.20514	0.999	0.472	0.294	0.337	0.18588	0.001
C5	GOCC_LAMELLIPODIUM	47	http://www.gsea-msigdb.org/gsea/msigdb/cards/GOCC_LAMELLIPODIUM	0.41161	1.5527	0.02132	0.20529	0.999	0.362	0.292	0.26	0.18682	0.001
C5	GOBP_EMBRYO_DEVELOPMENT	173	http://www.gsea-msigdb.org/gsea/msigdb/cards/GOBP_EMBRYO_DEVELOPMENT	0.34428	1.5526	0	0.20514	0.999	0.445	0.41	0.277	0.18674	0.001
C5	GOBP_CARTILAGE_DEVELOPMENT	36	http://www.gsea-msigdb.org/gsea/msigdb/cards/GOBP_CARTILAGE_DEVELOPMENT	0.46222	1.5525	0.02321	0.20491	0.999	0.417	0.293	0.298	0.18638	0.001
C5	GOBP_SKELETAL_SYSTEM_DEVELOPMENT	73	http://www.gsea-msigdb.org/gsea/msigdb/cards/GOBP_SKELETAL_SYSTEM_DEVELOPMENT	0.38439	1.5524	0.01217	0.20455	0.999	0.247	0.177	0.208	0.18601	0.001
C5	GOBP_MAPK_CASCADE	135	http://www.gsea-msigdb.org/gsea/msigdb/cards/GOBP_MAPK_CASCADE	0.36914	1.5519	0.01016	0.20495	0.999	0.385	0.345	0.263	0.18715	0.001
C5	HP_RESTLESSNESS	30	http://www.gsea-msigdb.org/gsea/msigdb/cards/HP_RESTLESSNESS	0.42888	1.5512	0.04348	0.20555	0.999	0.233	0.141	0.202	0.18747	0.001
C5	HP_ABNORMAL_LARYNX_PHYSIOLOGY	10	http://www.gsea-msigdb.org/gsea/msigdb/cards/HP_ABNORMAL_LARYNX_PHYSIOLOGY	0.58215	1.5505	0.04418	0.20588	0.999	0.3	0.141	0.258	0.18722	0.001
C5	HP_FATIGABLE_WEAKNESS_OF_SWALLOWING_MUSCLES	10	http://www.gsea-msigdb.org/gsea/msigdb/cards/HP_FATIGABLE_WEAKNESS_OF_SWALLOWING_MUSCLES	0.58215	1.5505	0.04418	0.20588	0.999	0.3	0.141	0.258	0.18722	0.001
C5	GOBP_DNA_PACKAGING	51	http://www.gsea-msigdb.org/gsea/msigdb/cards/GOBP_DNA_PACKAGING	0.41511	1.5499	0.01172	0.20628	0.999	0.627	0.429	0.364	0.1881	0.001
C5	HP_ENCEPHALOPATHY	67	http://www.gsea-msigdb.org/gsea/msigdb/cards/HP_ENCEPHALOPATHY	0.35527	1.5498	0.01452	0.20608	0.999	0.328	0.281	0.241	0.18774	0.001
C5	GOBP_INFLAMMATORY_RESPONSE	134	http://www.gsea-msigdb.org/gsea/msigdb/cards/GOBP_INFLAMMATORY_RESPONSE	0.38491	1.5497	0.01619	0.20583	0.999	0.396	0.32	0.28	0.18774	0.001
C5	GOBP_REGULATION_OF_NUCLEAR_DIVISION	23	http://www.gsea-msigdb.org/gsea/msigdb/cards/GOBP_REGULATION_OF_NUCLEAR_DIVISION	0.47583	1.549	0.03397	0.20649	0.999	0.478	0.378	0.3	0.1897	0.001
C5	HP_ABNORMAL_ABDOMEN_MORPHOLOGY	148	http://www.gsea-msigdb.org/gsea/msigdb/cards/HP_ABNORMAL_ABDOMEN_MORPHOLOGY	0.33022	1.5484	0.01082	0.20716	0.999	0.493	0.468	0.275	0.18963	0.001
C5	GOBP_BIOLOGICAL_ADHESION	243	http://www.gsea-msigdb.org/gsea/msigdb/cards/GOBP_BIOLOGICAL_ADHESION	0.34918	1.5479	0.002037	0.20755	0.999	0.436	0.41	0.278	0.18986	0.001
C5	GOBP_GASTRULATION	32	http://www.gsea-msigdb.org/gsea/msigdb/cards/GOBP_GASTRULATION	0.45609	1.5476	0.01584	0.20773	0.999	0.594	0.388	0.367	0.19038	0.001
C5	GOBP_DEVELOPMENTAL_CELL_GROWTH	34	http://www.gsea-msigdb.org/gsea/msigdb/cards/GOBP_DEVELOPMENTAL_CELL_GROWTH	0.43077	1.5475	0.02616	0.20739	0.999	0.441	0.338	0.295	0.19006	0.001
C5	HP_WEAKNESS_DUE_TO_UPPER_MOTOR_NEURON_DYSFUNCTION	95	http://www.gsea-msigdb.org/gsea/msigdb/cards/HP_WEAKNESS_DUE_TO_UPPER_MOTOR_NEURON_DYSFUNCTION	0.34098	1.5475	0.02066	0.207	0.999	0.547	0.48	0.293	0.1897	0.001
C5	HP_ABNORMAL_MIDBRAIN_MORPHOLOGY	12	http://www.gsea-msigdb.org/gsea/msigdb/cards/HP_ABNORMAL_MIDBRAIN_MORPHOLOGY	0.53968	1.5473	0.0404	0.20698	0.999	0.333	0.126	0.292	0.19013	0.001
C5	GOBP_REGULATION_OF_CELL_ADHESION	143	http://www.gsea-msigdb.org/gsea/msigdb/cards/GOBP_REGULATION_OF_CELL_ADHESION	0.34644	1.547	0	0.207	0.999	0.448	0.41	0.276	0.19	0.001
C5	GOBP_MOLTING_CYCLE	14	http://www.gsea-msigdb.org/gsea/msigdb/cards/GOBP_MOLTING_CYCLE	0.54507	1.5469	0.04082	0.20671	0.999	0.643	0.342	0.425	0.18976	0.001
C5	GOBP_REGULATION_OF_GLIOGENESIS	11	http://www.gsea-msigdb.org/gsea/msigdb/cards/GOBP_REGULATION_OF_GLIOGENESIS	0.61264	1.5464	0.03823	0.20718	0.999	0.727	0.294	0.515	0.19067	0.001
C5	GOBP_INTERLEUKIN_12_PRODUCTION	14	http://www.gsea-msigdb.org/gsea/msigdb/cards/GOBP_INTERLEUKIN_12_PRODUCTION	0.55414	1.5463	0.03373	0.20649	0.999	0.5	0.291	0.356	0.18995	0.001
C5	GOBP_RESPONSE_TO_LIPID	154	http://www.gsea-msigdb.org/gsea/msigdb/cards/GOBP_RESPONSE_TO_LIPID	0.38076	1.5463	0.001945	0.20686	0.999	0.552	0.458	0.314	0.19031	0.001
C5	GOBP_NEGATIVE_REGULATION_OF_HYDROLASE_ACTIVITY	64	http://www.gsea-msigdb.org/gsea/msigdb/cards/GOBP_NEGATIVE_REGULATION_OF_HYDROLASE_ACTIVITY	0.43071	1.5459	0.0102	0.20688	0.999	0.469	0.324	0.323	0.18996	0.001
C5	GOBP_EPITHELIAL_CELL_DIFFERENTIATION	88	http://www.gsea-msigdb.org/gsea/msigdb/cards/GOBP_EPITHELIAL_CELL_DIFFERENTIATION	0.38852	1.5456	0.006343	0.20683	0.999	0.523	0.427	0.308	0.18962	0.001
C5	HP_EPILEPTIC_SPASM	58	http://www.gsea-msigdb.org/gsea/msigdb/cards/HP_EPILEPTIC_SPASM	0.38953	1.545	0.02505	0.20736	0.999	0.328	0.243	0.252	0.19021	0.001
C5	GOBP_REGULATION_OF_NEUROGENESIS	47	http://www.gsea-msigdb.org/gsea/msigdb/cards/GOBP_REGULATION_OF_NEUROGENESIS	0.40741	1.5447	0.02381	0.2074	0.999	0.447	0.354	0.293	0.1902	0.001
C5	GOBP_REGULATION_OF_ION_TRANSMEMBRANE_TRANSPORT	61	http://www.gsea-msigdb.org/gsea/msigdb/cards/GOBP_REGULATION_OF_ION_TRANSMEMBRANE_TRANSPORT	0.37196	1.5443	0.01575	0.20775	0.999	0.525	0.485	0.275	0.19078	0.001
C5	GOBP_DNA_METHYLATION	11	http://www.gsea-msigdb.org/gsea/msigdb/cards/GOBP_DNA_METHYLATION	0.58723	1.544	0.04555	0.20778	0.999	0.727	0.285	0.521	0.19079	0.001
C5	HP_APLASIA_HYPOPLASIA_OF_THE_OVARY	13	http://www.gsea-msigdb.org/gsea/msigdb/cards/HP_APLASIA_HYPOPLASIA_OF_THE_OVARY	0.55228	1.5439	0.02544	0.20753	0.999	0.769	0.414	0.452	0.19043	0.001
C5	GOBP_POSITIVE_REGULATION_OF_PROTEIN_LOCALIZATION_TO_MEMBRANE	27	http://www.gsea-msigdb.org/gsea/msigdb/cards/GOBP_POSITIVE_REGULATION_OF_PROTEIN_LOCALIZATION_TO_MEMBRANE	0.46175	1.5437	0.02358	0.20746	0.999	0.37	0.315	0.256	0.19138	0.001
C5	GOCC_TIGHT_JUNCTION	23	http://www.gsea-msigdb.org/gsea/msigdb/cards/GOCC_TIGHT_JUNCTION	0.48297	1.5436	0.02756	0.20719	0.999	0.304	0.241	0.233	0.19103	0.001
C5	GOBP_POSITIVE_REGULATION_OF_T_CELL_MEDIATED_IMMUNITY	17	http://www.gsea-msigdb.org/gsea/msigdb/cards/GOBP_POSITIVE_REGULATION_OF_T_CELL_MEDIATED_IMMUNITY	0.52359	1.5426	0.02439	0.20831	0.999	0.647	0.336	0.432	0.19151	0.001
C5	HP_HYPOTELORISM	18	http://www.gsea-msigdb.org/gsea/msigdb/cards/HP_HYPOTELORISM	0.42238	1.5424	0.02918	0.2082	0.999	0.556	0.439	0.313	0.19198	0.001
C5	GOBP_SULFUR_COMPOUND_METABOLIC_PROCESS	62	http://www.gsea-msigdb.org/gsea/msigdb/cards/GOBP_SULFUR_COMPOUND_METABOLIC_PROCESS	0.38301	1.541	0.01016	0.21	0.999	0.323	0.304	0.229	0.19304	0.001
C5	GOBP_MEIOTIC_CELL_CYCLE	29	http://www.gsea-msigdb.org/gsea/msigdb/cards/GOBP_MEIOTIC_CELL_CYCLE	0.4257	1.5408	0.01822	0.20995	0.999	0.31	0.289	0.223	0.19314	0.001
C5	GOMF_TRANSITION_METAL_ION_BINDING	213	http://www.gsea-msigdb.org/gsea/msigdb/cards/GOMF_TRANSITION_METAL_ION_BINDING	0.33764	1.5404	0.002	0.21026	0.999	0.357	0.327	0.257	0.1933	0.001
C5	GOBP_NEGATIVE_REGULATION_OF_DEVELOPMENTAL_PROCESS	142	http://www.gsea-msigdb.org/gsea/msigdb/cards/GOBP_NEGATIVE_REGULATION_OF_DEVELOPMENTAL_PROCESS	0.37577	1.5403	0.01367	0.20996	0.999	0.444	0.384	0.285	0.19348	0.001
C5	GOBP_RESPONSE_TO_BMP	29	http://www.gsea-msigdb.org/gsea/msigdb/cards/GOBP_RESPONSE_TO_BMP	0.47887	1.5396	0.02616	0.20985	0.999	0.414	0.235	0.32	0.19335	0.001
C5	HP_ABNORMALITY_OF_REPRODUCTIVE_SYSTEM_PHYSIOLOGY	135	http://www.gsea-msigdb.org/gsea/msigdb/cards/HP_ABNORMALITY_OF_REPRODUCTIVE_SYSTEM_PHYSIOLOGY	0.32595	1.5396	0.002012	0.21021	0.999	0.437	0.414	0.267	0.1937	0.001
C5	HP_ABNORMAL_STERNUM_MORPHOLOGY	82	http://www.gsea-msigdb.org/gsea/msigdb/cards/HP_ABNORMAL_STERNUM_MORPHOLOGY	0.35237	1.5396	0.01263	0.21056	0.999	0.366	0.342	0.247	0.19405	0.001
C5	GOBP_RESPONSE_TO_ALCOHOL	33	http://www.gsea-msigdb.org/gsea/msigdb/cards/GOBP_RESPONSE_TO_ALCOHOL	0.43861	1.5395	0.0126	0.20964	0.999	0.758	0.503	0.381	0.193	0.001
C5	GOBP_HINDBRAIN_DEVELOPMENT	22	http://www.gsea-msigdb.org/gsea/msigdb/cards/GOBP_HINDBRAIN_DEVELOPMENT	0.49264	1.5394	0.02434	0.20933	0.999	0.455	0.315	0.313	0.19273	0.001
C5	GOBP_CARDIAC_SEPTUM_MORPHOGENESIS	12	http://www.gsea-msigdb.org/gsea/msigdb/cards/GOBP_CARDIAC_SEPTUM_MORPHOGENESIS	0.58153	1.5389	0.04829	0.20988	0.999	0.583	0.296	0.412	0.19333	0.001
C5	GOBP_GENE_SILENCING_BY_RNA	26	http://www.gsea-msigdb.org/gsea/msigdb/cards/GOBP_GENE_SILENCING_BY_RNA	0.4813	1.538	0.038	0.21088	0.999	0.577	0.353	0.376	0.19441	0.001
C5	GOBP_CELLULAR_RESPONSE_TO_NITROGEN_COMPOUND	136	http://www.gsea-msigdb.org/gsea/msigdb/cards/GOBP_CELLULAR_RESPONSE_TO_NITROGEN_COMPOUND	0.37501	1.5379	0.004115	0.21053	0.999	0.412	0.365	0.273	0.19405	0.001
C5	GOBP_REGULATION_OF_HYDROLASE_ACTIVITY	184	http://www.gsea-msigdb.org/gsea/msigdb/cards/GOBP_REGULATION_OF_HYDROLASE_ACTIVITY	0.37402	1.5377	0.004228	0.21058	0.999	0.408	0.354	0.279	0.19384	0.001
C5	GOMF_CYTOKINE_BINDING	29	http://www.gsea-msigdb.org/gsea/msigdb/cards/GOMF_CYTOKINE_BINDING	0.45479	1.537	0.03636	0.21126	0.999	0.483	0.306	0.338	0.19368	0.001
C5	HP_HEPATITIS	19	http://www.gsea-msigdb.org/gsea/msigdb/cards/HP_HEPATITIS	0.46685	1.5369	0.04546	0.21106	0.999	0.316	0.192	0.257	0.19333	0.001
C5	GOBP_RESPONSE_TO_ORGANIC_CYCLIC_COMPOUND	144	http://www.gsea-msigdb.org/gsea/msigdb/cards/GOBP_RESPONSE_TO_ORGANIC_CYCLIC_COMPOUND	0.36552	1.5364	0.004049	0.21141	0.999	0.514	0.437	0.302	0.1935	0.001
C5	HP_ABNORMAL_CIRCULATING_PROTEINOGENIC_AMINO_ACID_CONCENTRATION	14	http://www.gsea-msigdb.org/gsea/msigdb/cards/HP_ABNORMAL_CIRCULATING_PROTEINOGENIC_AMINO_ACID_CONCENTRATION	0.49849	1.536	0.04183	0.21172	0.999	0.286	0.171	0.238	0.19357	0.001
C5	GOBP_RESPONSE_TO_INORGANIC_SUBSTANCE	103	http://www.gsea-msigdb.org/gsea/msigdb/cards/GOBP_RESPONSE_TO_INORGANIC_SUBSTANCE	0.35177	1.5357	0.001957	0.21175	0.999	0.379	0.365	0.248	0.19367	0.001
C5	GOBP_G_PROTEIN_COUPLED_RECEPTOR_SIGNALING_PATHWAY	91	http://www.gsea-msigdb.org/gsea/msigdb/cards/GOBP_G_PROTEIN_COUPLED_RECEPTOR_SIGNALING_PATHWAY	0.3615	1.5353	0.003953	0.21205	0.999	0.385	0.315	0.271	0.19452	0.001
C5	GOBP_ESTABLISHMENT_OF_ORGANELLE_LOCALIZATION	91	http://www.gsea-msigdb.org/gsea/msigdb/cards/GOBP_ESTABLISHMENT_OF_ORGANELLE_LOCALIZATION	0.34917	1.535	0.01381	0.21228	0.999	0.451	0.435	0.262	0.19469	0.001
C5	GOBP_NUCLEAR_EXPORT	30	http://www.gsea-msigdb.org/gsea/msigdb/cards/GOBP_NUCLEAR_EXPORT	0.42336	1.5332	0.03299	0.21481	0.999	0.633	0.445	0.355	0.19785	0.001
C5	GOBP_T_CELL_RECEPTOR_SIGNALING_PATHWAY	30	http://www.gsea-msigdb.org/gsea/msigdb/cards/GOBP_T_CELL_RECEPTOR_SIGNALING_PATHWAY	0.40397	1.5328	0.03651	0.21502	0.999	0.6	0.408	0.359	0.19818	0.001
C5	HP_ARTHROGRYPOSIS_MULTIPLEX_CONGENITA	18	http://www.gsea-msigdb.org/gsea/msigdb/cards/HP_ARTHROGRYPOSIS_MULTIPLEX_CONGENITA	0.5047	1.5328	0.03137	0.21468	0.999	0.556	0.423	0.323	0.19783	0.001
C5	GOBP_REGULATION_OF_LEUKOCYTE_MIGRATION	37	http://www.gsea-msigdb.org/gsea/msigdb/cards/GOBP_REGULATION_OF_LEUKOCYTE_MIGRATION	0.45091	1.5327	0.03006	0.21441	0.999	0.459	0.291	0.33	0.19748	0.001
C5	GOBP_REGULATION_OF_MYELOID_LEUKOCYTE_DIFFERENTIATION	30	http://www.gsea-msigdb.org/gsea/msigdb/cards/GOBP_REGULATION_OF_MYELOID_LEUKOCYTE_DIFFERENTIATION	0.4365	1.5322	0.04918	0.21486	0.999	0.4	0.281	0.29	0.19838	0.001
C5	GOBP_NEGATIVE_REGULATION_OF_MUSCLE_CELL_DIFFERENTIATION	10	http://www.gsea-msigdb.org/gsea/msigdb/cards/GOBP_NEGATIVE_REGULATION_OF_MUSCLE_CELL_DIFFERENTIATION	0.58543	1.5319	0.03942	0.21494	0.999	0.8	0.367	0.508	0.19803	0.001
C5	GOBP_CYTOKINE_PRODUCTION	157	http://www.gsea-msigdb.org/gsea/msigdb/cards/GOBP_CYTOKINE_PRODUCTION	0.35411	1.5312	0.01779	0.21537	0.999	0.471	0.414	0.29	0.19939	0.001
C5	GOMF_PHOSPHATIDYLINOSITOL_4_5_BISPHOSPHATE_BINDING	11	http://www.gsea-msigdb.org/gsea/msigdb/cards/GOMF_PHOSPHATIDYLINOSITOL_4_5_BISPHOSPHATE_BINDING	0.59219	1.5312	0.02745	0.21573	0.999	0.636	0.251	0.478	0.19934	0.001
C5	GOBP_NEGATIVE_REGULATION_OF_MYELOID_LEUKOCYTE_DIFFERENTIATION	12	http://www.gsea-msigdb.org/gsea/msigdb/cards/GOBP_NEGATIVE_REGULATION_OF_MYELOID_LEUKOCYTE_DIFFERENTIATION	0.57607	1.531	0.03529	0.21529	0.999	0.333	0.172	0.277	0.19921	0.001
C5	GOBP_CELLULAR_AMINO_ACID_CATABOLIC_PROCESS	20	http://www.gsea-msigdb.org/gsea/msigdb/cards/GOBP_CELLULAR_AMINO_ACID_CATABOLIC_PROCESS	0.47507	1.5305	0.01841	0.21534	0.999	0.2	0.0586	0.189	0.19882	0.001
C5	GOBP_REGULATION_OF_NEURON_PROJECTION_DEVELOPMENT	67	http://www.gsea-msigdb.org/gsea/msigdb/cards/GOBP_REGULATION_OF_NEURON_PROJECTION_DEVELOPMENT	0.37942	1.5305	0.01389	0.21559	0.999	0.493	0.446	0.278	0.19917	0.001
C5	HP_ABNORMALITY_OF_THE_CALF	43	http://www.gsea-msigdb.org/gsea/msigdb/cards/HP_ABNORMALITY_OF_THE_CALF	0.38369	1.5304	0.01623	0.21507	0.999	0.512	0.439	0.291	0.19847	0.001
C5	GOBP_MULTI_MULTICELLULAR_ORGANISM_PROCESS	29	http://www.gsea-msigdb.org/gsea/msigdb/cards/GOBP_MULTI_MULTICELLULAR_ORGANISM_PROCESS	0.44718	1.5301	0.0159	0.21515	0.999	0.552	0.377	0.347	0.19813	0.001
C5	GOBP_REGULATION_OF_PROTEIN_SECRETION	46	http://www.gsea-msigdb.org/gsea/msigdb/cards/GOBP_REGULATION_OF_PROTEIN_SECRETION	0.43142	1.5298	0.01258	0.21519	0.999	0.609	0.427	0.354	0.19791	0.001
C5	HP_ABNORMALITY_OF_THE_RIBS	42	http://www.gsea-msigdb.org/gsea/msigdb/cards/HP_ABNORMALITY_OF_THE_RIBS	0.38681	1.5298	0.034	0.21482	0.999	0.643	0.468	0.347	0.19757	0.001
C5	GOBP_SMALL_MOLECULE_METABOLIC_PROCESS	301	http://www.gsea-msigdb.org/gsea/msigdb/cards/GOBP_SMALL_MOLECULE_METABOLIC_PROCESS	0.32133	1.5292	0	0.21552	0.999	0.289	0.288	0.227	0.19944	0.001
C5	HP_ABNORMAL_INTESTINE_MORPHOLOGY	157	http://www.gsea-msigdb.org/gsea/msigdb/cards/HP_ABNORMAL_INTESTINE_MORPHOLOGY	0.32088	1.529	0	0.21497	0.999	0.408	0.39	0.261	0.19875	0.001
C5	HP_ABNORMAL_BRAINSTEM_MORPHOLOGY	51	http://www.gsea-msigdb.org/gsea/msigdb/cards/HP_ABNORMAL_BRAINSTEM_MORPHOLOGY	0.38698	1.5281	0.02058	0.21604	0.999	0.451	0.388	0.28	0.19994	0.001
C5	HP_ABNORMALITY_OF_COORDINATION	204	http://www.gsea-msigdb.org/gsea/msigdb/cards/HP_ABNORMALITY_OF_COORDINATION	0.30431	1.5278	0.002123	0.21618	0.999	0.358	0.372	0.24	0.19968	0.001
C5	GOBP_SYNAPTIC_SIGNALING	99	http://www.gsea-msigdb.org/gsea/msigdb/cards/GOBP_SYNAPTIC_SIGNALING	0.38003	1.5268	0.007921	0.21734	0.999	0.364	0.315	0.257	0.20009	0.001
C5	GOBP_CELL_JUNCTION_ASSEMBLY	59	http://www.gsea-msigdb.org/gsea/msigdb/cards/GOBP_CELL_JUNCTION_ASSEMBLY	0.40218	1.5267	0.02424	0.21712	0.999	0.356	0.317	0.247	0.19975	0.001
C5	HP_INTERICTAL_EEG_ABNORMALITY	76	http://www.gsea-msigdb.org/gsea/msigdb/cards/HP_INTERICTAL_EEG_ABNORMALITY	0.37548	1.5266	0.01452	0.21696	0.999	0.303	0.243	0.234	0.19964	0.001
C5	GOBP_REGULATION_OF_GTPASE_ACTIVITY	73	http://www.gsea-msigdb.org/gsea/msigdb/cards/GOBP_REGULATION_OF_GTPASE_ACTIVITY	0.39569	1.5265	0.00409	0.21672	0.999	0.466	0.415	0.279	0.19981	0.001
C5	GOBP_ENDOTHELIAL_CELL_MIGRATION	47	http://www.gsea-msigdb.org/gsea/msigdb/cards/GOBP_ENDOTHELIAL_CELL_MIGRATION	0.41401	1.5264	0.02626	0.21654	0.999	0.383	0.294	0.274	0.19947	0.001
C5	HP_POLYDACTYLY	37	http://www.gsea-msigdb.org/gsea/msigdb/cards/HP_POLYDACTYLY	0.4139	1.5261	0.01702	0.21658	0.999	0.649	0.461	0.353	0.19972	0.001
C5	GOBP_LUNG_ALVEOLUS_DEVELOPMENT	10	http://www.gsea-msigdb.org/gsea/msigdb/cards/GOBP_LUNG_ALVEOLUS_DEVELOPMENT	0.55866	1.526	0.04506	0.21643	0.999	0.3	0.0889	0.274	0.2	0.001
C5	GOMF_CATION_CHANNEL_ACTIVITY	21	http://www.gsea-msigdb.org/gsea/msigdb/cards/GOMF_CATION_CHANNEL_ACTIVITY	0.46883	1.5259	0.02326	0.21607	0.999	0.667	0.412	0.394	0.19966	0.001
C5	GOBP_OLEFINIC_COMPOUND_METABOLIC_PROCESS	14	http://www.gsea-msigdb.org/gsea/msigdb/cards/GOBP_OLEFINIC_COMPOUND_METABOLIC_PROCESS	0.58186	1.5253	0.04954	0.21672	0.999	0.571	0.273	0.417	0.19992	0.001
C5	GOBP_CELL_MIGRATION	251	http://www.gsea-msigdb.org/gsea/msigdb/cards/GOBP_CELL_MIGRATION	0.34199	1.5239	0.003945	0.21851	0.999	0.506	0.475	0.287	0.20052	0.001
C5	GOMF_DNA_BINDING_TRANSCRIPTION_FACTOR_ACTIVITY	232	http://www.gsea-msigdb.org/gsea/msigdb/cards/GOMF_DNA_BINDING_TRANSCRIPTION_FACTOR_ACTIVITY	0.35067	1.5238	0.004016	0.21841	0.999	0.487	0.431	0.298	0.20018	0.001
C5	HP_INVOLUNTARY_MOVEMENTS	229	http://www.gsea-msigdb.org/gsea/msigdb/cards/HP_INVOLUNTARY_MOVEMENTS	0.30329	1.5236	0	0.21833	0.999	0.349	0.372	0.236	0.19984	0.001
C5	GOMF_MICROTUBULE_BINDING	57	http://www.gsea-msigdb.org/gsea/msigdb/cards/GOMF_MICROTUBULE_BINDING	0.39017	1.523	0.01362	0.21852	0.999	0.404	0.372	0.258	0.19989	0.001
C5	GOMF_CYTOSKELETAL_PROTEIN_BINDING	186	http://www.gsea-msigdb.org/gsea/msigdb/cards/GOMF_CYTOSKELETAL_PROTEIN_BINDING	0.32465	1.523	0.007874	0.21884	0.999	0.484	0.478	0.267	0.20023	0.001
C5	GOBP_AMINE_TRANSPORT	10	http://www.gsea-msigdb.org/gsea/msigdb/cards/GOBP_AMINE_TRANSPORT	0.56986	1.5228	0.04331	0.21844	0.999	0.5	0.31	0.346	0.2008	0.001
C5	HP_ABNORMAL_ESOPHAGUS_PHYSIOLOGY	143	http://www.gsea-msigdb.org/gsea/msigdb/cards/HP_ABNORMAL_ESOPHAGUS_PHYSIOLOGY	0.33148	1.5228	0.004107	0.21812	0.999	0.371	0.363	0.247	0.20046	0.001
C5	GOMF_TRANSCRIPTION_REGULATOR_ACTIVITY	342	http://www.gsea-msigdb.org/gsea/msigdb/cards/GOMF_TRANSCRIPTION_REGULATOR_ACTIVITY	0.34081	1.5227	0	0.21789	0.999	0.468	0.431	0.297	0.20052	0.001
C5	GOCC_APICAL_JUNCTION_COMPLEX	25	http://www.gsea-msigdb.org/gsea/msigdb/cards/GOCC_APICAL_JUNCTION_COMPLEX	0.47062	1.5225	0.04383	0.21782	0.999	0.28	0.241	0.214	0.20096	0.001
C5	HP_ABNORMAL_PHARYNX_MORPHOLOGY	38	http://www.gsea-msigdb.org/gsea/msigdb/cards/HP_ABNORMAL_PHARYNX_MORPHOLOGY	0.41356	1.5222	0.0198	0.21792	0.999	0.342	0.27	0.253	0.20063	0.001
C5	GOMF_PHOSPHATASE_REGULATOR_ACTIVITY	27	http://www.gsea-msigdb.org/gsea/msigdb/cards/GOMF_PHOSPHATASE_REGULATOR_ACTIVITY	0.4417	1.5201	0.03219	0.22094	0.999	0.37	0.204	0.297	0.20372	0.001
C5	GOBP_ANTERIOR_POSTERIOR_PATTERN_SPECIFICATION	28	http://www.gsea-msigdb.org/gsea/msigdb/cards/GOBP_ANTERIOR_POSTERIOR_PATTERN_SPECIFICATION	0.45003	1.52	0.04637	0.22071	0.999	0.536	0.41	0.319	0.20362	0.001
C5	GOMF_ATP_DEPENDENT_ACTIVITY_ACTING_ON_RNA	14	http://www.gsea-msigdb.org/gsea/msigdb/cards/GOMF_ATP_DEPENDENT_ACTIVITY_ACTING_ON_RNA	0.50684	1.5197	0.04536	0.22043	0.999	0.286	0.216	0.225	0.2035	0.001
C5	HP_HYDROCEPHALUS	60	http://www.gsea-msigdb.org/gsea/msigdb/cards/HP_HYDROCEPHALUS	0.3618	1.5196	0.01786	0.22022	0.999	0.4	0.348	0.266	0.20322	0.001
C5	GOBP_PRODUCTION_OF_MOLECULAR_MEDIATOR_OF_IMMUNE_RESPONSE	66	http://www.gsea-msigdb.org/gsea/msigdb/cards/GOBP_PRODUCTION_OF_MOLECULAR_MEDIATOR_OF_IMMUNE_RESPONSE	0.39081	1.5195	0.02923	0.21993	0.999	0.439	0.367	0.284	0.20309	0.001
C5	HP_LARGE_BASAL_GANGLIA	18	http://www.gsea-msigdb.org/gsea/msigdb/cards/HP_LARGE_BASAL_GANGLIA	0.5046	1.5192	0.04453	0.21937	0.999	0.611	0.411	0.362	0.20339	0.001
C5	GOBP_CARDIAC_MUSCLE_TISSUE_DEVELOPMENT	35	http://www.gsea-msigdb.org/gsea/msigdb/cards/GOBP_CARDIAC_MUSCLE_TISSUE_DEVELOPMENT	0.41026	1.5186	0.01215	0.21984	0.999	0.686	0.485	0.357	0.20374	0.001
C5	GOCC_PRESYNAPSE	83	http://www.gsea-msigdb.org/gsea/msigdb/cards/GOCC_PRESYNAPSE	0.36832	1.5184	0.02227	0.21979	0.999	0.337	0.315	0.237	0.20342	0.001
C5	HP_ABNORMAL_RENAL_PHYSIOLOGY	129	http://www.gsea-msigdb.org/gsea/msigdb/cards/HP_ABNORMAL_RENAL_PHYSIOLOGY	0.32467	1.5181	0.01253	0.21994	0.999	0.519	0.478	0.282	0.20416	0.001
C5	GOBP_LOCOMOTION	298	http://www.gsea-msigdb.org/gsea/msigdb/cards/GOBP_LOCOMOTION	0.34093	1.5179	0.002	0.21992	0.999	0.487	0.464	0.287	0.20383	0.001
C5	GOCC_U2_TYPE_SPLICEOSOMAL_COMPLEX	10	http://www.gsea-msigdb.org/gsea/msigdb/cards/GOCC_U2_TYPE_SPLICEOSOMAL_COMPLEX	0.63576	1.5173	0.0444	0.22044	0.999	0.3	0.0379	0.289	0.20502	0.001
C5	GOBP_NEURON_DEVELOPMENT	172	http://www.gsea-msigdb.org/gsea/msigdb/cards/GOBP_NEURON_DEVELOPMENT	0.35587	1.5171	0.00813	0.22015	0.999	0.453	0.446	0.265	0.20435	0.001
C5	HP_ABNORMALITY_OF_DIGESTIVE_SYSTEM_MORPHOLOGY	187	http://www.gsea-msigdb.org/gsea/msigdb/cards/HP_ABNORMALITY_OF_DIGESTIVE_SYSTEM_MORPHOLOGY	0.31152	1.5171	0	0.22039	0.999	0.492	0.48	0.271	0.20468	0.001
C5	HP_TREMOR	113	http://www.gsea-msigdb.org/gsea/msigdb/cards/HP_TREMOR	0.32931	1.517	0.01383	0.21957	0.999	0.301	0.289	0.222	0.20369	0.001
C5	GOBP_POSITIVE_REGULATION_OF_UBIQUITIN_DEPENDENT_PROTEIN_CATABOLIC_PROCESS	23	http://www.gsea-msigdb.org/gsea/msigdb/cards/GOBP_POSITIVE_REGULATION_OF_UBIQUITIN_DEPENDENT_PROTEIN_CATABOLIC_PROCESS	0.4624	1.5165	0.04374	0.21966	0.999	0.261	0.15	0.223	0.20338	0.001
C5	GOBP_MULTI_ORGANISM_REPRODUCTIVE_PROCESS	126	http://www.gsea-msigdb.org/gsea/msigdb/cards/GOBP_MULTI_ORGANISM_REPRODUCTIVE_PROCESS	0.36014	1.5162	0.006148	0.21947	0.999	0.444	0.393	0.28	0.20279	0.001
C5	GOMF_PEPTIDE_BINDING	50	http://www.gsea-msigdb.org/gsea/msigdb/cards/GOMF_PEPTIDE_BINDING	0.36844	1.5161	0.02754	0.2193	0.999	0.56	0.476	0.298	0.20247	0.001
C5	GOBP_TUBE_MORPHOGENESIS	147	http://www.gsea-msigdb.org/gsea/msigdb/cards/GOBP_TUBE_MORPHOGENESIS	0.35236	1.5158	0.008065	0.21905	0.999	0.442	0.41	0.273	0.20287	0.001
C5	GOBP_ORGANIC_ACID_BIOSYNTHETIC_PROCESS	52	http://www.gsea-msigdb.org/gsea/msigdb/cards/GOBP_ORGANIC_ACID_BIOSYNTHETIC_PROCESS	0.40455	1.5155	0.01996	0.21923	0.999	0.404	0.366	0.26	0.20338	0.001
C5	GOBP_POSITIVE_REGULATION_OF_CATABOLIC_PROCESS	112	http://www.gsea-msigdb.org/gsea/msigdb/cards/GOBP_POSITIVE_REGULATION_OF_CATABOLIC_PROCESS	0.35983	1.5154	0.01417	0.21917	0.999	0.241	0.198	0.2	0.20365	0.001
C5	HP_TUBE_FEEDING	63	http://www.gsea-msigdb.org/gsea/msigdb/cards/HP_TUBE_FEEDING	0.37051	1.5152	0.03822	0.219	0.999	0.317	0.243	0.245	0.20333	0.001
C5	HP_LIMB_MUSCLE_WEAKNESS	54	http://www.gsea-msigdb.org/gsea/msigdb/cards/HP_LIMB_MUSCLE_WEAKNESS	0.37865	1.5151	0.009728	0.21881	0.999	0.389	0.304	0.275	0.20359	0.001
C5	GOBP_METAL_ION_TRANSPORT	121	http://www.gsea-msigdb.org/gsea/msigdb/cards/GOBP_METAL_ION_TRANSPORT	0.35319	1.5149	0.01006	0.21883	0.999	0.562	0.497	0.293	0.20413	0.001
C5	GOCC_RIBONUCLEOPROTEIN_GRANULE	48	http://www.gsea-msigdb.org/gsea/msigdb/cards/GOCC_RIBONUCLEOPROTEIN_GRANULE	0.39696	1.5149	0.02209	0.21824	0.999	0.271	0.152	0.233	0.20349	0.001
C5	GOBP_REGULATION_OF_T_CELL_DIFFERENTIATION	31	http://www.gsea-msigdb.org/gsea/msigdb/cards/GOBP_REGULATION_OF_T_CELL_DIFFERENTIATION	0.39938	1.5146	0.03475	0.21834	0.999	0.387	0.287	0.279	0.20317	0.001
C5	HP_ABNORMAL_ORAL_MUCOSA_MORPHOLOGY	78	http://www.gsea-msigdb.org/gsea/msigdb/cards/HP_ABNORMAL_ORAL_MUCOSA_MORPHOLOGY	0.37821	1.5137	0.02096	0.21911	0.999	0.59	0.478	0.315	0.20427	0.001
C5	HP_CEREBRAL_WHITE_MATTER_ATROPHY	12	http://www.gsea-msigdb.org/gsea/msigdb/cards/HP_CEREBRAL_WHITE_MATTER_ATROPHY	0.56451	1.5137	0.04762	0.21878	0.999	0.25	0.114	0.222	0.20395	0.001
C5	GOBP_CATION_TRANSMEMBRANE_TRANSPORT	118	http://www.gsea-msigdb.org/gsea/msigdb/cards/GOBP_CATION_TRANSMEMBRANE_TRANSPORT	0.34032	1.5129	0.01022	0.21942	0.999	0.458	0.445	0.263	0.20453	0.001
C5	GOBP_RESPONSE_TO_VITAMIN	12	http://www.gsea-msigdb.org/gsea/msigdb/cards/GOBP_RESPONSE_TO_VITAMIN	0.56938	1.5126	0.02697	0.2195	0.999	0.667	0.279	0.482	0.20466	0.001
C5	HP_GAIT_DISTURBANCE	215	http://www.gsea-msigdb.org/gsea/msigdb/cards/HP_GAIT_DISTURBANCE	0.31112	1.5119	0.01018	0.22033	0.999	0.363	0.372	0.244	0.20459	0.001
C5	HP_INTELLECTUAL_DISABILITY_SEVERE	104	http://www.gsea-msigdb.org/gsea/msigdb/cards/HP_INTELLECTUAL_DISABILITY_SEVERE	0.34838	1.5119	0.04219	0.22004	0.999	0.375	0.342	0.255	0.20427	0.001
C5	GOMF_GATED_CHANNEL_ACTIVITY	21	http://www.gsea-msigdb.org/gsea/msigdb/cards/GOMF_GATED_CHANNEL_ACTIVITY	0.4801	1.5118	0.04912	0.21977	0.999	0.619	0.423	0.359	0.20395	0.001
C5	GOBP_T_CELL_ACTIVATION	106	http://www.gsea-msigdb.org/gsea/msigdb/cards/GOBP_T_CELL_ACTIVATION	0.3659	1.5112	0.02222	0.22036	1	0.358	0.287	0.264	0.20398	0.001
C5	HP_THICK_LOWER_LIP_VERMILION	37	http://www.gsea-msigdb.org/gsea/msigdb/cards/HP_THICK_LOWER_LIP_VERMILION	0.39153	1.5109	0.02041	0.22051	1	0.378	0.34	0.252	0.20473	0.001
C5	GOBP_ORGANIC_ACID_METABOLIC_PROCESS	156	http://www.gsea-msigdb.org/gsea/msigdb/cards/GOBP_ORGANIC_ACID_METABOLIC_PROCESS	0.31464	1.5102	0.00198	0.22062	1	0.449	0.468	0.251	0.2049	0.001
C5	GOCC_EXTERNAL_ENCAPSULATING_STRUCTURE	45	http://www.gsea-msigdb.org/gsea/msigdb/cards/GOCC_EXTERNAL_ENCAPSULATING_STRUCTURE	0.45852	1.5102	0.01818	0.22093	1	0.444	0.317	0.308	0.20521	0.001
C5	HP_EPILEPTIC_ENCEPHALOPATHY	28	http://www.gsea-msigdb.org/gsea/msigdb/cards/HP_EPILEPTIC_ENCEPHALOPATHY	0.43304	1.5101	0.04713	0.2205	1	0.25	0.161	0.211	0.20458	0.001
C5	HP_ABNORMALITY_OF_NEUTROPHILS	59	http://www.gsea-msigdb.org/gsea/msigdb/cards/HP_ABNORMALITY_OF_NEUTROPHILS	0.36953	1.5099	0.02045	0.2205	1	0.322	0.284	0.235	0.20446	0.001
C5	HP_APLASIA_HYPOPLASIA_AFFECTING_THE_EYE	71	http://www.gsea-msigdb.org/gsea/msigdb/cards/HP_APLASIA_HYPOPLASIA_AFFECTING_THE_EYE	0.34678	1.5097	0.01829	0.2204	1	0.352	0.333	0.24	0.2043	0.001
C5	GOBP_POSITIVE_REGULATION_OF_RELEASE_OF_CYTOCHROME_C_FROM_MITOCHONDRIA	10	http://www.gsea-msigdb.org/gsea/msigdb/cards/GOBP_POSITIVE_REGULATION_OF_RELEASE_OF_CYTOCHROME_C_FROM_MITOCHONDRIA	0.57811	1.5096	0.02887	0.22027	1	0.8	0.371	0.505	0.20399	0.001
C5	HP_NEOPLASM_OF_THE_GASTROINTESTINAL_TRACT	59	http://www.gsea-msigdb.org/gsea/msigdb/cards/HP_NEOPLASM_OF_THE_GASTROINTESTINAL_TRACT	0.35072	1.5095	0.00789	0.21997	1	0.322	0.251	0.246	0.20368	0.001
C5	GOBP_GLUCOSE_METABOLIC_PROCESS	40	http://www.gsea-msigdb.org/gsea/msigdb/cards/GOBP_GLUCOSE_METABOLIC_PROCESS	0.45695	1.5094	0.02605	0.21979	1	0.375	0.285	0.271	0.20337	0.001
C5	GOBP_REGULATION_OF_MITOTIC_NUCLEAR_DIVISION	21	http://www.gsea-msigdb.org/gsea/msigdb/cards/GOBP_REGULATION_OF_MITOTIC_NUCLEAR_DIVISION	0.48268	1.5093	0.04034	0.21965	1	0.524	0.378	0.328	0.20315	0.001
C5	GOBP_REGULATION_OF_PROTEIN_LOCALIZATION_TO_PLASMA_MEMBRANE	25	http://www.gsea-msigdb.org/gsea/msigdb/cards/GOBP_REGULATION_OF_PROTEIN_LOCALIZATION_TO_PLASMA_MEMBRANE	0.42443	1.509	0.03658	0.2197	1	0.32	0.281	0.232	0.20307	0.001
C5	GOBP_REGULATION_OF_PROTEIN_CATABOLIC_PROCESS	83	http://www.gsea-msigdb.org/gsea/msigdb/cards/GOBP_REGULATION_OF_PROTEIN_CATABOLIC_PROCESS	0.37227	1.5087	0.01437	0.21982	1	0.349	0.303	0.25	0.20327	0.001
C5	GOBP_REGULATION_OF_SMALL_MOLECULE_METABOLIC_PROCESS	58	http://www.gsea-msigdb.org/gsea/msigdb/cards/GOBP_REGULATION_OF_SMALL_MOLECULE_METABOLIC_PROCESS	0.40737	1.5083	0.01667	0.21947	1	0.241	0.184	0.2	0.20264	0.001
C5	GOMF_TUBULIN_BINDING	70	http://www.gsea-msigdb.org/gsea/msigdb/cards/GOMF_TUBULIN_BINDING	0.37731	1.5074	0.01357	0.22062	1	0.4	0.372	0.257	0.20531	0.001
C5	HP_SOMATIC_SENSORY_DYSFUNCTION	79	http://www.gsea-msigdb.org/gsea/msigdb/cards/HP_SOMATIC_SENSORY_DYSFUNCTION	0.35354	1.507	0.02616	0.22059	1	0.494	0.457	0.275	0.2048	0.001
C5	HP_DISTAL_AMYOTROPHY	35	http://www.gsea-msigdb.org/gsea/msigdb/cards/HP_DISTAL_AMYOTROPHY	0.39996	1.5066	0.02111	0.22071	1	0.486	0.423	0.283	0.20494	0.001
C5	HP_ABNORMALITY_OF_THE_ZYGOMATIC_BONE	41	http://www.gsea-msigdb.org/gsea/msigdb/cards/HP_ABNORMALITY_OF_THE_ZYGOMATIC_BONE	0.38847	1.5066	0.02231	0.22101	1	0.366	0.299	0.26	0.20524	0.001
C5	GOBP_GLIOGENESIS	37	http://www.gsea-msigdb.org/gsea/msigdb/cards/GOBP_GLIOGENESIS	0.4385	1.506	0.03782	0.22064	1	0.486	0.32	0.334	0.20587	0.001
C5	GOBP_POSITIVE_REGULATION_OF_DNA_RECOMBINATION	21	http://www.gsea-msigdb.org/gsea/msigdb/cards/GOBP_POSITIVE_REGULATION_OF_DNA_RECOMBINATION	0.43186	1.506	0.01856	0.22091	1	0.333	0.262	0.247	0.20603	0.001
C5	GOMF_MICROTUBULE_MOTOR_ACTIVITY	10	http://www.gsea-msigdb.org/gsea/msigdb/cards/GOMF_MICROTUBULE_MOTOR_ACTIVITY	0.63623	1.506	0.02817	0.22124	1	0.3	0.054	0.285	0.20633	0.001
C5	GOMF_CIS_REGULATORY_REGION_SEQUENCE_SPECIFIC_DNA_BINDING	201	http://www.gsea-msigdb.org/gsea/msigdb/cards/GOMF_CIS_REGULATORY_REGION_SEQUENCE_SPECIFIC_DNA_BINDING	0.35066	1.5055	0.01	0.221	1	0.498	0.435	0.299	0.206	0.001
C5	HP_ABNORMALITY_OF_THE_VOICE	95	http://www.gsea-msigdb.org/gsea/msigdb/cards/HP_ABNORMALITY_OF_THE_VOICE	0.33617	1.5046	0.005693	0.22155	1	0.316	0.289	0.231	0.2058	0.001
C5	GOBP_CELLULAR_RESPONSE_TO_ALCOHOL	17	http://www.gsea-msigdb.org/gsea/msigdb/cards/GOBP_CELLULAR_RESPONSE_TO_ALCOHOL	0.50368	1.504	0.04237	0.22222	1	0.294	0.0729	0.274	0.20771	0.001
C5	GOBP_CYTOKINE_PRODUCTION_INVOLVED_IN_IMMUNE_RESPONSE	29	http://www.gsea-msigdb.org/gsea/msigdb/cards/GOBP_CYTOKINE_PRODUCTION_INVOLVED_IN_IMMUNE_RESPONSE	0.49499	1.5034	0.03968	0.22293	1	0.586	0.362	0.377	0.20898	0.001
C5	GOBP_POSITIVE_REGULATION_OF_CELL_SUBSTRATE_ADHESION	21	http://www.gsea-msigdb.org/gsea/msigdb/cards/GOBP_POSITIVE_REGULATION_OF_CELL_SUBSTRATE_ADHESION	0.46168	1.5032	0.04322	0.22289	1	0.19	0.151	0.163	0.20867	0.001
C5	HP_ATROPHY_DEGENERATION_AFFECTING_THE_CENTRAL_NERVOUS_SYSTEM	215	http://www.gsea-msigdb.org/gsea/msigdb/cards/HP_ATROPHY_DEGENERATION_AFFECTING_THE_CENTRAL_NERVOUS_SYSTEM	0.31064	1.5031	0	0.22273	1	0.358	0.372	0.241	0.20836	0.001
C5	GOBP_PROTEIN_K48_LINKED_DEUBIQUITINATION	10	http://www.gsea-msigdb.org/gsea/msigdb/cards/GOBP_PROTEIN_K48_LINKED_DEUBIQUITINATION	0.58766	1.503	0.0497	0.22243	1	0.3	0.158	0.254	0.20805	0.001
C5	HP_INCREASED_BLOOD_PRESSURE	73	http://www.gsea-msigdb.org/gsea/msigdb/cards/HP_INCREASED_BLOOD_PRESSURE	0.36302	1.5029	0.0144	0.22232	1	0.219	0.153	0.19	0.20775	0.001
C5	GOBP_EMBRYONIC_ORGAN_DEVELOPMENT	56	http://www.gsea-msigdb.org/gsea/msigdb/cards/GOBP_EMBRYONIC_ORGAN_DEVELOPMENT	0.38751	1.5023	0.01277	0.22266	1	0.482	0.41	0.289	0.20894	0.001
C5	GOMF_UBIQUITIN_LIKE_PROTEIN_LIGASE_BINDING	78	http://www.gsea-msigdb.org/gsea/msigdb/cards/GOMF_UBIQUITIN_LIKE_PROTEIN_LIGASE_BINDING	0.32435	1.5021	0.01717	0.22254	1	0.269	0.257	0.205	0.20873	0.001
C5	GOBP_PROTEIN_DNA_COMPLEX_ASSEMBLY	46	http://www.gsea-msigdb.org/gsea/msigdb/cards/GOBP_PROTEIN_DNA_COMPLEX_ASSEMBLY	0.38998	1.5019	0.02062	0.22231	1	0.565	0.429	0.328	0.20823	0.001
C5	HP_RECURRENT_RESPIRATORY_INFECTIONS	92	http://www.gsea-msigdb.org/gsea/msigdb/cards/HP_RECURRENT_RESPIRATORY_INFECTIONS	0.33298	1.5019	0.01053	0.22254	1	0.359	0.362	0.235	0.20852	0.001
C5	GOBP_REGULATION_OF_TRANS_SYNAPTIC_SIGNALING	66	http://www.gsea-msigdb.org/gsea/msigdb/cards/GOBP_REGULATION_OF_TRANS_SYNAPTIC_SIGNALING	0.40335	1.5015	0.01575	0.22218	1	0.364	0.31	0.256	0.20783	0.001
C5	HP_ABNORMAL_MYELINATION	118	http://www.gsea-msigdb.org/gsea/msigdb/cards/HP_ABNORMAL_MYELINATION	0.31883	1.5004	0.007968	0.22363	1	0.28	0.281	0.209	0.20942	0.001
C5	GOBP_REGULATION_OF_CYSTEINE_TYPE_ENDOPEPTIDASE_ACTIVITY	51	http://www.gsea-msigdb.org/gsea/msigdb/cards/GOBP_REGULATION_OF_CYSTEINE_TYPE_ENDOPEPTIDASE_ACTIVITY	0.45134	1.4989	0.0374	0.22577	1	0.549	0.371	0.351	0.21011	0.001
C5	HP_ABNORMAL_NEURAL_TUBE_MORPHOLOGY	27	http://www.gsea-msigdb.org/gsea/msigdb/cards/HP_ABNORMAL_NEURAL_TUBE_MORPHOLOGY	0.44224	1.4988	0.03704	0.22553	1	0.444	0.299	0.314	0.21023	0.001
C5	GOBP_EXTERNAL_ENCAPSULATING_STRUCTURE_ORGANIZATION	37	http://www.gsea-msigdb.org/gsea/msigdb/cards/GOBP_EXTERNAL_ENCAPSULATING_STRUCTURE_ORGANIZATION	0.45272	1.4983	0.02811	0.22601	1	0.432	0.31	0.302	0.20996	0.001
C5	HP_AMENORRHEA	21	http://www.gsea-msigdb.org/gsea/msigdb/cards/HP_AMENORRHEA	0.4633	1.4974	0.03131	0.22672	1	0.524	0.359	0.338	0.21228	0.001
C5	HP_ABNORMALITY_OF_PROTHROMBIN	14	http://www.gsea-msigdb.org/gsea/msigdb/cards/HP_ABNORMALITY_OF_PROTHROMBIN	0.4742	1.4972	0.04427	0.2268	1	0.429	0.259	0.319	0.21237	0.001
C5	GOMF_MRNA_BINDING	56	http://www.gsea-msigdb.org/gsea/msigdb/cards/GOMF_MRNA_BINDING	0.4224	1.497	0.02004	0.22679	1	0.446	0.36	0.291	0.21236	0.001
C5	GOBP_CILIUM_ORGANIZATION	81	http://www.gsea-msigdb.org/gsea/msigdb/cards/GOBP_CILIUM_ORGANIZATION	0.37229	1.4967	0.01953	0.22692	1	0.506	0.439	0.291	0.21224	0.001
C5	GOBP_DETOXIFICATION	24	http://www.gsea-msigdb.org/gsea/msigdb/cards/GOBP_DETOXIFICATION	0.45467	1.4962	0.03744	0.22736	1	0.292	0.176	0.242	0.21391	0.001
C5	GOBP_CARBOHYDRATE_DERIVATIVE_CATABOLIC_PROCESS	24	http://www.gsea-msigdb.org/gsea/msigdb/cards/GOBP_CARBOHYDRATE_DERIVATIVE_CATABOLIC_PROCESS	0.45232	1.4961	0.04294	0.22685	1	0.375	0.232	0.29	0.2133	0.001
C5	HP_ABNORMALITY_OF_MALAR_BONES	36	http://www.gsea-msigdb.org/gsea/msigdb/cards/HP_ABNORMALITY_OF_MALAR_BONES	0.39186	1.4961	0.01826	0.22717	1	0.361	0.293	0.258	0.2136	0.001
C5	GOBP_POSITIVE_REGULATION_OF_MITOCHONDRION_ORGANIZATION	18	http://www.gsea-msigdb.org/gsea/msigdb/cards/GOBP_POSITIVE_REGULATION_OF_MITOCHONDRION_ORGANIZATION	0.49941	1.496	0.04375	0.22637	1	0.667	0.371	0.422	0.2127	0.001
C5	GOBP_CELLULAR_RESPONSE_TO_STRESS	431	http://www.gsea-msigdb.org/gsea/msigdb/cards/GOBP_CELLULAR_RESPONSE_TO_STRESS	0.3159	1.496	0	0.2261	1	0.311	0.314	0.245	0.2124	0.001
C5	HP_HEPATOMEGALY	107	http://www.gsea-msigdb.org/gsea/msigdb/cards/HP_HEPATOMEGALY	0.33362	1.4957	0.01709	0.22621	1	0.486	0.466	0.268	0.21241	0.001
C5	GOBP_NEGATIVE_REGULATION_OF_CELLULAR_CATABOLIC_PROCESS	55	http://www.gsea-msigdb.org/gsea/msigdb/cards/GOBP_NEGATIVE_REGULATION_OF_CELLULAR_CATABOLIC_PROCESS	0.37263	1.4955	0.004	0.2261	1	0.6	0.503	0.303	0.21211	0.001
C5	GOBP_MYELOID_LEUKOCYTE_MIGRATION	27	http://www.gsea-msigdb.org/gsea/msigdb/cards/GOBP_MYELOID_LEUKOCYTE_MIGRATION	0.50149	1.4954	0.04356	0.22507	1	0.556	0.291	0.397	0.21158	0.001
C5	HP_DYSMETRIA	35	http://www.gsea-msigdb.org/gsea/msigdb/cards/HP_DYSMETRIA	0.40466	1.4954	0.03024	0.22538	1	0.371	0.274	0.272	0.21188	0.001
C5	GOBP_MICROTUBULE_POLYMERIZATION_OR_DEPOLYMERIZATION	27	http://www.gsea-msigdb.org/gsea/msigdb/cards/GOBP_MICROTUBULE_POLYMERIZATION_OR_DEPOLYMERIZATION	0.40894	1.4949	0.02675	0.22551	1	0.407	0.315	0.281	0.21184	0.001
C5	GOBP_LIPID_METABOLIC_PROCESS	248	http://www.gsea-msigdb.org/gsea/msigdb/cards/GOBP_LIPID_METABOLIC_PROCESS	0.31344	1.4946	0.003937	0.22571	1	0.294	0.293	0.225	0.2117	0.001
C5	HP_JAUNDICE	44	http://www.gsea-msigdb.org/gsea/msigdb/cards/HP_JAUNDICE	0.40499	1.4945	0.04628	0.22539	1	0.386	0.274	0.284	0.21111	0.001
C5	HP_DISTAL_SENSORY_IMPAIRMENT	27	http://www.gsea-msigdb.org/gsea/msigdb/cards/HP_DISTAL_SENSORY_IMPAIRMENT	0.40087	1.4941	0.03884	0.2254	1	0.593	0.457	0.324	0.21156	0.001
C5	HP_RENAL_CYST	53	http://www.gsea-msigdb.org/gsea/msigdb/cards/HP_RENAL_CYST	0.34957	1.4939	0.02075	0.22512	1	0.509	0.414	0.303	0.2115	0.001
C5	HP_SLEEP_DISTURBANCE	110	http://www.gsea-msigdb.org/gsea/msigdb/cards/HP_SLEEP_DISTURBANCE	0.32096	1.4939	0.02041	0.22481	1	0.355	0.357	0.236	0.2112	0.001
C5	GOBP_T_CELL_DIFFERENTIATION	53	http://www.gsea-msigdb.org/gsea/msigdb/cards/GOBP_T_CELL_DIFFERENTIATION	0.39427	1.4938	0.03213	0.22451	1	0.377	0.287	0.273	0.21091	0.001
C5	GOBP_MYELOID_LEUKOCYTE_ACTIVATION	53	http://www.gsea-msigdb.org/gsea/msigdb/cards/GOBP_MYELOID_LEUKOCYTE_ACTIVATION	0.40361	1.4937	0.02414	0.22436	1	0.377	0.291	0.272	0.21139	0.001
C5	GOBP_HUMORAL_IMMUNE_RESPONSE	42	http://www.gsea-msigdb.org/gsea/msigdb/cards/GOBP_HUMORAL_IMMUNE_RESPONSE	0.52164	1.4934	0.04391	0.22455	1	0.524	0.322	0.36	0.21178	0.001
C5	GOBP_REGULATION_OF_TRANSMEMBRANE_TRANSPORT	78	http://www.gsea-msigdb.org/gsea/msigdb/cards/GOBP_REGULATION_OF_TRANSMEMBRANE_TRANSPORT	0.3606	1.4932	0.02281	0.22423	1	0.5	0.485	0.264	0.21146	0.001
C5	HP_ABNORMAL_CIRCULATING_LIPID_CONCENTRATION	46	http://www.gsea-msigdb.org/gsea/msigdb/cards/HP_ABNORMAL_CIRCULATING_LIPID_CONCENTRATION	0.38954	1.4932	0.01431	0.22452	1	0.522	0.423	0.306	0.21175	0.001
C5	GOBP_T_CELL_MIGRATION	11	http://www.gsea-msigdb.org/gsea/msigdb/cards/GOBP_T_CELL_MIGRATION	0.52179	1.493	0.03175	0.22388	1	0.545	0.276	0.396	0.21088	0.001
C5	HP_INGUINAL_HERNIA	47	http://www.gsea-msigdb.org/gsea/msigdb/cards/HP_INGUINAL_HERNIA	0.36754	1.4929	0.02526	0.22384	1	0.383	0.342	0.255	0.21086	0.001
C5	GOBP_REGULATION_OF_CELL_DIVISION	29	http://www.gsea-msigdb.org/gsea/msigdb/cards/GOBP_REGULATION_OF_CELL_DIVISION	0.4623	1.4926	0.02893	0.22375	1	0.276	0.153	0.236	0.21068	0.001
C5	GOBP_RESPONSE_TO_PEPTIDE_HORMONE	69	http://www.gsea-msigdb.org/gsea/msigdb/cards/GOBP_RESPONSE_TO_PEPTIDE_HORMONE	0.43606	1.4916	0.02295	0.22499	1	0.464	0.362	0.302	0.21162	0.001
C5	HP_VISUAL_LOSS	45	http://www.gsea-msigdb.org/gsea/msigdb/cards/HP_VISUAL_LOSS	0.37441	1.4912	0.04115	0.22533	1	0.356	0.289	0.256	0.21166	0.001
C5	HP_ABNORMALITY_OF_THE_GINGIVA	65	http://www.gsea-msigdb.org/gsea/msigdb/cards/HP_ABNORMALITY_OF_THE_GINGIVA	0.3846	1.4911	0.0211	0.22518	1	0.6	0.478	0.319	0.21148	0.001
C5	GOBP_ORGANONITROGEN_COMPOUND_BIOSYNTHETIC_PROCESS	335	http://www.gsea-msigdb.org/gsea/msigdb/cards/GOBP_ORGANONITROGEN_COMPOUND_BIOSYNTHETIC_PROCESS	0.31783	1.4903	0.001949	0.22616	1	0.496	0.481	0.287	0.21224	0.001
C5	HP_ABNORMALITY_OF_SKIN_PIGMENTATION	95	http://www.gsea-msigdb.org/gsea/msigdb/cards/HP_ABNORMALITY_OF_SKIN_PIGMENTATION	0.34575	1.4901	0.004132	0.22609	1	0.316	0.289	0.231	0.21198	0.001
C5	GOBP_SENSORY_PERCEPTION	62	http://www.gsea-msigdb.org/gsea/msigdb/cards/GOBP_SENSORY_PERCEPTION	0.39603	1.4895	0.01156	0.22648	1	0.484	0.4	0.296	0.2117	0.001
C5	HP_VOMITING	47	http://www.gsea-msigdb.org/gsea/msigdb/cards/HP_VOMITING	0.40071	1.4895	0.03549	0.22632	1	0.468	0.41	0.28	0.21186	0.001
C5	GOBP_RESPONSE_TO_TOXIC_SUBSTANCE	37	http://www.gsea-msigdb.org/gsea/msigdb/cards/GOBP_RESPONSE_TO_TOXIC_SUBSTANCE	0.42293	1.4893	0.0387	0.22635	1	0.405	0.313	0.282	0.21199	0.001
C5	GOBP_ISOPRENOID_METABOLIC_PROCESS	13	http://www.gsea-msigdb.org/gsea/msigdb/cards/GOBP_ISOPRENOID_METABOLIC_PROCESS	0.54438	1.4888	0.03488	0.22671	1	0.385	0.273	0.281	0.21292	0.001
C5	GOBP_REGULATION_OF_CELL_PROJECTION_ORGANIZATION	110	http://www.gsea-msigdb.org/gsea/msigdb/cards/GOBP_REGULATION_OF_CELL_PROJECTION_ORGANIZATION	0.36467	1.4888	0.01207	0.22643	1	0.455	0.427	0.269	0.21263	0.001
C5	GOBP_NEGATIVE_REGULATION_OF_TRANSPORT	86	http://www.gsea-msigdb.org/gsea/msigdb/cards/GOBP_NEGATIVE_REGULATION_OF_TRANSPORT	0.39419	1.4882	0.02367	0.22716	1	0.349	0.294	0.253	0.21247	0.001
C5	GOCC_CELL_LEADING_EDGE	97	http://www.gsea-msigdb.org/gsea/msigdb/cards/GOCC_CELL_LEADING_EDGE	0.37116	1.4874	0.02004	0.22769	1	0.34	0.31	0.242	0.21377	0.001
C5	HP_ABNORMALITY_OF_THE_URINARY_SYSTEM_PHYSIOLOGY	190	http://www.gsea-msigdb.org/gsea/msigdb/cards/HP_ABNORMALITY_OF_THE_URINARY_SYSTEM_PHYSIOLOGY	0.30177	1.4874	0.01068	0.22798	1	0.505	0.505	0.265	0.21406	0.001
C5	HP_IRREGULAR_HYPERPIGMENTATION	48	http://www.gsea-msigdb.org/gsea/msigdb/cards/HP_IRREGULAR_HYPERPIGMENTATION	0.39201	1.487	0.02405	0.22807	1	0.333	0.289	0.241	0.21418	0.001
C5	HP_GENERALIZED_ONSET_SEIZURE	88	http://www.gsea-msigdb.org/gsea/msigdb/cards/HP_GENERALIZED_ONSET_SEIZURE	0.33792	1.4869	0.02505	0.22786	1	0.284	0.243	0.221	0.21389	0.001
C5	GOBP_NEGATIVE_REGULATION_OF_SIGNALING	262	http://www.gsea-msigdb.org/gsea/msigdb/cards/GOBP_NEGATIVE_REGULATION_OF_SIGNALING	0.31874	1.4868	0.004024	0.22781	1	0.309	0.297	0.236	0.2136	0.001
C5	GOBP_REGULATION_OF_MEMBRANE_PERMEABILITY	18	http://www.gsea-msigdb.org/gsea/msigdb/cards/GOBP_REGULATION_OF_MEMBRANE_PERMEABILITY	0.46956	1.4864	0.03484	0.22819	1	0.278	0.168	0.232	0.21342	0.001
C5	GOBP_RESPONSE_TO_CARBOHYDRATE	39	http://www.gsea-msigdb.org/gsea/msigdb/cards/GOBP_RESPONSE_TO_CARBOHYDRATE	0.42744	1.4863	0.04928	0.228	1	0.667	0.475	0.354	0.21313	0.001
C5	HP_ABNORMAL_REFLEX	225	http://www.gsea-msigdb.org/gsea/msigdb/cards/HP_ABNORMAL_REFLEX	0.319	1.4856	0.00421	0.2288	1	0.271	0.281	0.209	0.21401	0.001
C5	HP_ABNORMALITY_OF_TIBIA_MORPHOLOGY	14	http://www.gsea-msigdb.org/gsea/msigdb/cards/HP_ABNORMALITY_OF_TIBIA_MORPHOLOGY	0.51952	1.4854	0.04943	0.22874	1	0.429	0.284	0.308	0.21485	0.001
C5	HP_PUBERTY_AND_GONADAL_DISORDERS	117	http://www.gsea-msigdb.org/gsea/msigdb/cards/HP_PUBERTY_AND_GONADAL_DISORDERS	0.31911	1.4847	0.005952	0.22944	1	0.419	0.424	0.25	0.21519	0.001
C5	GOBP_NEGATIVE_REGULATION_OF_CELLULAR_COMPONENT_ORGANIZATION	120	http://www.gsea-msigdb.org/gsea/msigdb/cards/GOBP_NEGATIVE_REGULATION_OF_CELLULAR_COMPONENT_ORGANIZATION	0.32855	1.4838	0.01	0.23015	1	0.425	0.425	0.254	0.21543	0.001
C5	HP_ABNORMAL_TENDON_MORPHOLOGY	142	http://www.gsea-msigdb.org/gsea/msigdb/cards/HP_ABNORMAL_TENDON_MORPHOLOGY	0.34244	1.4837	0.01406	0.23014	1	0.521	0.48	0.283	0.21564	0.001
C5	GOMF_CALCIUM_ION_BINDING	90	http://www.gsea-msigdb.org/gsea/msigdb/cards/GOMF_CALCIUM_ION_BINDING	0.3614	1.4835	0.02574	0.23005	1	0.533	0.461	0.296	0.21536	0.001
C5	GOBP_POSITIVE_REGULATION_OF_NEUROGENESIS	34	http://www.gsea-msigdb.org/gsea/msigdb/cards/GOBP_POSITIVE_REGULATION_OF_NEUROGENESIS	0.40999	1.4828	0.01603	0.23093	1	0.441	0.354	0.288	0.21589	0.001
C5	HP_ABNORMALITY_OF_BONE_MINERAL_DENSITY	92	http://www.gsea-msigdb.org/gsea/msigdb/cards/HP_ABNORMALITY_OF_BONE_MINERAL_DENSITY	0.33477	1.4826	0.02058	0.2309	1	0.5	0.471	0.272	0.21578	0.001
C5	GOBP_REGULATION_OF_MUSCLE_CELL_DIFFERENTIATION	25	http://www.gsea-msigdb.org/gsea/msigdb/cards/GOBP_REGULATION_OF_MUSCLE_CELL_DIFFERENTIATION	0.4461	1.4824	0.03644	0.231	1	0.64	0.454	0.352	0.2156	0.001
C5	GOBP_NUCLEOSIDE_BISPHOSPHATE_METABOLIC_PROCESS	25	http://www.gsea-msigdb.org/gsea/msigdb/cards/GOBP_NUCLEOSIDE_BISPHOSPHATE_METABOLIC_PROCESS	0.46726	1.4817	0.02959	0.23114	1	0.16	0.109	0.144	0.21692	0.001
C5	GOBP_REGULATION_OF_ORGANELLE_ORGANIZATION	235	http://www.gsea-msigdb.org/gsea/msigdb/cards/GOBP_REGULATION_OF_ORGANELLE_ORGANIZATION	0.3075	1.4815	0.005976	0.23107	1	0.498	0.503	0.266	0.21664	0.001
C5	GOBP_RIBOSE_PHOSPHATE_BIOSYNTHETIC_PROCESS	46	http://www.gsea-msigdb.org/gsea/msigdb/cards/GOBP_RIBOSE_PHOSPHATE_BIOSYNTHETIC_PROCESS	0.39244	1.4814	0.03542	0.23102	1	0.326	0.25	0.248	0.21635	0.001
C5	HP_NASAL_SPEECH	26	http://www.gsea-msigdb.org/gsea/msigdb/cards/HP_NASAL_SPEECH	0.42914	1.4806	0.04708	0.23136	1	0.346	0.278	0.252	0.21637	0.001
C5	GOBP_UNSATURATED_FATTY_ACID_METABOLIC_PROCESS	16	http://www.gsea-msigdb.org/gsea/msigdb/cards/GOBP_UNSATURATED_FATTY_ACID_METABOLIC_PROCESS	0.54807	1.4802	0.04697	0.23105	1	0.438	0.28	0.317	0.21576	0.001
C5	GOBP_REGULATION_OF_SECRETION	110	http://www.gsea-msigdb.org/gsea/msigdb/cards/GOBP_REGULATION_OF_SECRETION	0.36375	1.4795	0.01383	0.2313	1	0.482	0.427	0.286	0.21698	0.001
C5	HP_KYPHOSCOLIOSIS	30	http://www.gsea-msigdb.org/gsea/msigdb/cards/HP_KYPHOSCOLIOSIS	0.41515	1.4794	0.03976	0.23113	1	0.3	0.266	0.222	0.217	0.001
C5	GOBP_NEGATIVE_REGULATION_OF_CYSTEINE_TYPE_ENDOPEPTIDASE_ACTIVITY	21	http://www.gsea-msigdb.org/gsea/msigdb/cards/GOBP_NEGATIVE_REGULATION_OF_CYSTEINE_TYPE_ENDOPEPTIDASE_ACTIVITY	0.51836	1.4792	0.034	0.23121	1	0.667	0.354	0.433	0.21737	0.001
C5	GOBP_CHROMOSOME_ORGANIZATION	215	http://www.gsea-msigdb.org/gsea/msigdb/cards/GOBP_CHROMOSOME_ORGANIZATION	0.32708	1.4791	0.006036	0.23098	1	0.605	0.556	0.287	0.21708	0.001
C5	HP_ABNORMAL_ANTERIOR_EYE_SEGMENT_MORPHOLOGY	210	http://www.gsea-msigdb.org/gsea/msigdb/cards/HP_ABNORMAL_ANTERIOR_EYE_SEGMENT_MORPHOLOGY	0.28723	1.4786	0.00202	0.23143	1	0.348	0.371	0.233	0.21762	0.001
C5	GOBP_RECEPTOR_INTERNALIZATION	27	http://www.gsea-msigdb.org/gsea/msigdb/cards/GOBP_RECEPTOR_INTERNALIZATION	0.45557	1.4779	0.02686	0.23169	1	0.556	0.408	0.332	0.2174	0.001
C5	GOCC_SITE_OF_POLARIZED_GROWTH	33	http://www.gsea-msigdb.org/gsea/msigdb/cards/GOCC_SITE_OF_POLARIZED_GROWTH	0.41042	1.4773	0.038	0.23233	1	0.424	0.354	0.277	0.21742	0.001
C5	HP_ABNORMALITY_OF_THE_MIDDLE_EAR	99	http://www.gsea-msigdb.org/gsea/msigdb/cards/HP_ABNORMALITY_OF_THE_MIDDLE_EAR	0.31807	1.4773	0.01449	0.23206	1	0.384	0.39	0.241	0.21714	0.001
C5	GOBP_NERVOUS_SYSTEM_PROCESS	125	http://www.gsea-msigdb.org/gsea/msigdb/cards/GOBP_NERVOUS_SYSTEM_PROCESS	0.34892	1.4771	0.007874	0.23197	1	0.448	0.428	0.266	0.21808	0.001
C5	HP_ABNORMALITY_OF_THE_ABDOMINAL_WALL	93	http://www.gsea-msigdb.org/gsea/msigdb/cards/HP_ABNORMALITY_OF_THE_ABDOMINAL_WALL	0.32519	1.4762	0.01277	0.23249	1	0.505	0.486	0.267	0.21838	0.001
C5	GOBP_BEHAVIOR	78	http://www.gsea-msigdb.org/gsea/msigdb/cards/GOBP_BEHAVIOR	0.36849	1.4759	0.007968	0.23268	1	0.487	0.428	0.285	0.21854	0.001
C5	GOBP_NUCLEOSOME_ASSEMBLY	25	http://www.gsea-msigdb.org/gsea/msigdb/cards/GOBP_NUCLEOSOME_ASSEMBLY	0.46526	1.4748	0.04537	0.23355	1	0.76	0.429	0.438	0.21848	0.001
C5	GOBP_DNA_CONFORMATION_CHANGE	72	http://www.gsea-msigdb.org/gsea/msigdb/cards/GOBP_DNA_CONFORMATION_CHANGE	0.37386	1.4748	0.02196	0.23374	1	0.458	0.34	0.309	0.21876	0.001
C5	HP_ATROPHY_DEGENERATION_AFFECTING_THE_CEREBRUM	176	http://www.gsea-msigdb.org/gsea/msigdb/cards/HP_ATROPHY_DEGENERATION_AFFECTING_THE_CEREBRUM	0.30718	1.4747	0.01429	0.23342	1	0.466	0.48	0.256	0.2182	0.001
C5	GOBP_CIRCULATORY_SYSTEM_DEVELOPMENT	189	http://www.gsea-msigdb.org/gsea/msigdb/cards/GOBP_CIRCULATORY_SYSTEM_DEVELOPMENT	0.3317	1.4738	0.006085	0.23415	1	0.566	0.522	0.287	0.21979	0.001
C5	HP_HYPERPITUITARISM	11	http://www.gsea-msigdb.org/gsea/msigdb/cards/HP_HYPERPITUITARISM	0.59533	1.4734	0.03831	0.23415	1	0.364	0.16	0.306	0.21997	0.001
C5	HP_ABNORMALITY_OF_THE_SPINAL_CORD	52	http://www.gsea-msigdb.org/gsea/msigdb/cards/HP_ABNORMALITY_OF_THE_SPINAL_CORD	0.37334	1.4733	0.01691	0.234	1	0.385	0.34	0.258	0.21988	0.001
C5	GOMF_OXIDOREDUCTASE_ACTIVITY	122	http://www.gsea-msigdb.org/gsea/msigdb/cards/GOMF_OXIDOREDUCTASE_ACTIVITY	0.3258	1.4731	0.01768	0.23398	1	0.303	0.291	0.223	0.21966	0.001
C5	GOMF_LYASE_ACTIVITY	36	http://www.gsea-msigdb.org/gsea/msigdb/cards/GOMF_LYASE_ACTIVITY	0.40556	1.4729	0.03044	0.23401	1	0.5	0.376	0.315	0.21938	0.001
C5	GOBP_CELLULAR_AMIDE_METABOLIC_PROCESS	209	http://www.gsea-msigdb.org/gsea/msigdb/cards/GOBP_CELLULAR_AMIDE_METABOLIC_PROCESS	0.3177	1.4728	0	0.23385	1	0.498	0.481	0.276	0.21911	0.001
C5	HP_UNUSUAL_INFECTION	163	http://www.gsea-msigdb.org/gsea/msigdb/cards/HP_UNUSUAL_INFECTION	0.29172	1.4727	0.003953	0.23362	1	0.27	0.283	0.204	0.21903	0.001
C5	HP_DEVELOPMENTAL_CATARACT	26	http://www.gsea-msigdb.org/gsea/msigdb/cards/HP_DEVELOPMENTAL_CATARACT	0.40452	1.4723	0.03361	0.23396	1	0.615	0.494	0.314	0.21901	0.001
C5	GOBP_ORGANELLE_ASSEMBLY	188	http://www.gsea-msigdb.org/gsea/msigdb/cards/GOBP_ORGANELLE_ASSEMBLY	0.32148	1.4717	0.01765	0.23463	1	0.463	0.456	0.267	0.21982	0.001
C5	GOBP_CELLULAR_SENESCENCE	25	http://www.gsea-msigdb.org/gsea/msigdb/cards/GOBP_CELLULAR_SENESCENCE	0.4353	1.4717	0.03462	0.23437	1	0.52	0.44	0.294	0.21954	0.001
C5	HP_GLUCOSE_INTOLERANCE	64	http://www.gsea-msigdb.org/gsea/msigdb/cards/HP_GLUCOSE_INTOLERANCE	0.35585	1.4716	0.02397	0.23419	1	0.516	0.466	0.281	0.21927	0.001
C5	GOBP_ORGAN_GROWTH	24	http://www.gsea-msigdb.org/gsea/msigdb/cards/GOBP_ORGAN_GROWTH	0.45565	1.4715	0.04418	0.23408	1	0.292	0.168	0.245	0.21916	0.001
C5	GOBP_TRANSITION_METAL_ION_HOMEOSTASIS	36	http://www.gsea-msigdb.org/gsea/msigdb/cards/GOBP_TRANSITION_METAL_ION_HOMEOSTASIS	0.43977	1.4709	0.04118	0.23432	1	0.389	0.298	0.276	0.21904	0.001
C5	HP_MOTOR_DELAY	158	http://www.gsea-msigdb.org/gsea/msigdb/cards/HP_MOTOR_DELAY	0.30994	1.4701	0.01031	0.23468	1	0.253	0.24	0.202	0.22012	0.001
C5	GOBP_SMALL_MOLECULE_BIOSYNTHETIC_PROCESS	95	http://www.gsea-msigdb.org/gsea/msigdb/cards/GOBP_SMALL_MOLECULE_BIOSYNTHETIC_PROCESS	0.37681	1.4698	0.016	0.23488	1	0.316	0.288	0.232	0.22017	0.001
C5	GOMF_IDENTICAL_PROTEIN_BINDING	371	http://www.gsea-msigdb.org/gsea/msigdb/cards/GOMF_IDENTICAL_PROTEIN_BINDING	0.29583	1.4698	0	0.23464	1	0.332	0.359	0.239	0.21989	0.001
C5	HP_CHOLESTASIS	54	http://www.gsea-msigdb.org/gsea/msigdb/cards/HP_CHOLESTASIS	0.37173	1.4695	0.03666	0.23456	1	0.352	0.274	0.26	0.21936	0.001
C5	GOMF_RNA_BINDING	334	http://www.gsea-msigdb.org/gsea/msigdb/cards/GOMF_RNA_BINDING	0.32883	1.4694	0.006122	0.23435	1	0.404	0.391	0.274	0.21911	0.001
C5	GOBP_STRIATED_MUSCLE_CONTRACTION	27	http://www.gsea-msigdb.org/gsea/msigdb/cards/GOBP_STRIATED_MUSCLE_CONTRACTION	0.41062	1.4692	0.04255	0.23424	1	0.667	0.478	0.351	0.21909	0.001
C5	GOBP_REGULATION_OF_PROTEIN_LOCALIZATION_TO_MEMBRANE	41	http://www.gsea-msigdb.org/gsea/msigdb/cards/GOBP_REGULATION_OF_PROTEIN_LOCALIZATION_TO_MEMBRANE	0.39266	1.4689	0.04134	0.23433	1	0.293	0.243	0.224	0.21903	0.001
C5	GOBP_CARDIOCYTE_DIFFERENTIATION	23	http://www.gsea-msigdb.org/gsea/msigdb/cards/GOBP_CARDIOCYTE_DIFFERENTIATION	0.43141	1.4685	0.038	0.2348	1	0.174	0.0282	0.17	0.21955	0.001
C5	HP_ABNORMAL_CEREBRAL_VENTRICLE_MORPHOLOGY	177	http://www.gsea-msigdb.org/gsea/msigdb/cards/HP_ABNORMAL_CEREBRAL_VENTRICLE_MORPHOLOGY	0.30401	1.4684	0.006148	0.23429	1	0.497	0.483	0.272	0.21901	0.001
C5	HP_HEMIPLEGIA_HEMIPARESIS	39	http://www.gsea-msigdb.org/gsea/msigdb/cards/HP_HEMIPLEGIA_HEMIPARESIS	0.37901	1.4684	0.04453	0.23458	1	0.615	0.48	0.324	0.21928	0.001
C5	GOBP_CELL_PROJECTION_ORGANIZATION	265	http://www.gsea-msigdb.org/gsea/msigdb/cards/GOBP_CELL_PROJECTION_ORGANIZATION	0.33237	1.4682	0.01603	0.23434	1	0.442	0.446	0.266	0.21895	0.001
C5	HP_ELEVATED_HEPATIC_TRANSAMINASE	53	http://www.gsea-msigdb.org/gsea/msigdb/cards/HP_ELEVATED_HEPATIC_TRANSAMINASE	0.35516	1.4674	0.02529	0.23462	1	0.321	0.266	0.239	0.2201	0.001
C5	HP_GINGIVAL_OVERGROWTH	35	http://www.gsea-msigdb.org/gsea/msigdb/cards/HP_GINGIVAL_OVERGROWTH	0.39586	1.4667	0.03543	0.23532	1	0.429	0.333	0.289	0.22052	0.001
C5	GOBP_AGING	56	http://www.gsea-msigdb.org/gsea/msigdb/cards/GOBP_AGING	0.38735	1.4666	0.0297	0.23526	1	0.554	0.497	0.283	0.22044	0.001
C5	HP_VENTRICULOMEGALY	148	http://www.gsea-msigdb.org/gsea/msigdb/cards/HP_VENTRICULOMEGALY	0.31122	1.4661	0.01649	0.23584	1	0.514	0.483	0.278	0.22091	0.001
C5	HP_PEDIATRIC_ONSET	148	http://www.gsea-msigdb.org/gsea/msigdb/cards/HP_PEDIATRIC_ONSET	0.30542	1.4657	0.01008	0.23582	1	0.351	0.362	0.235	0.22082	0.001
C5	HP_ABNORMAL_CEREBELLAR_VERMIS_MORPHOLOGY	65	http://www.gsea-msigdb.org/gsea/msigdb/cards/HP_ABNORMAL_CEREBELLAR_VERMIS_MORPHOLOGY	0.32909	1.4651	0.04312	0.23651	1	0.538	0.5	0.275	0.22147	0.001
C5	GOBP_REGULATION_OF_NEUROTRANSMITTER_TRANSPORT	19	http://www.gsea-msigdb.org/gsea/msigdb/cards/GOBP_REGULATION_OF_NEUROTRANSMITTER_TRANSPORT	0.49292	1.4647	0.03206	0.23684	1	0.211	0.0865	0.193	0.222	0.001
C5	HP_ABNORMALITY_OF_THE_PITUITARY_GLAND	44	http://www.gsea-msigdb.org/gsea/msigdb/cards/HP_ABNORMALITY_OF_THE_PITUITARY_GLAND	0.38713	1.4645	0.0426	0.23696	1	0.545	0.459	0.299	0.22191	0.001
C5	GOBP_PROTEOLYSIS	330	http://www.gsea-msigdb.org/gsea/msigdb/cards/GOBP_PROTEOLYSIS	0.32544	1.4633	0.001984	0.23819	1	0.406	0.396	0.272	0.22394	0.001
C5	GOBP_REGULATION_OF_CHROMATIN_ORGANIZATION	12	http://www.gsea-msigdb.org/gsea/msigdb/cards/GOBP_REGULATION_OF_CHROMATIN_ORGANIZATION	0.53792	1.4629	0.04383	0.23855	1	0.75	0.361	0.481	0.22445	0.001
C5	HP_IMPOTENCE	11	http://www.gsea-msigdb.org/gsea/msigdb/cards/HP_IMPOTENCE	0.60136	1.4629	0.04892	0.23801	1	0.636	0.285	0.456	0.22391	0.001
C5	HP_ERECTILE_DYSFUNCTION	11	http://www.gsea-msigdb.org/gsea/msigdb/cards/HP_ERECTILE_DYSFUNCTION	0.60136	1.4629	0.04892	0.23801	1	0.636	0.285	0.456	0.22391	0.001
C5	HP_CEREBELLAR_HYPOPLASIA	93	http://www.gsea-msigdb.org/gsea/msigdb/cards/HP_CEREBELLAR_HYPOPLASIA	0.32746	1.4627	0.01639	0.238	1	0.505	0.488	0.266	0.22403	0.001
C5	GOBP_REGULATION_OF_EPITHELIAL_CELL_MIGRATION	48	http://www.gsea-msigdb.org/gsea/msigdb/cards/GOBP_REGULATION_OF_EPITHELIAL_CELL_MIGRATION	0.38438	1.4623	0.02574	0.23784	1	0.354	0.31	0.248	0.22364	0.001
C5	GOBP_ORGANELLE_FISSION	90	http://www.gsea-msigdb.org/gsea/msigdb/cards/GOBP_ORGANELLE_FISSION	0.36922	1.4623	0.028	0.23807	1	0.422	0.383	0.268	0.22391	0.001
C5	GOMF_RIBONUCLEOTIDE_BINDING	395	http://www.gsea-msigdb.org/gsea/msigdb/cards/GOMF_RIBONUCLEOTIDE_BINDING	0.3239	1.462	0.007767	0.23774	1	0.486	0.475	0.29	0.22349	0.001
C5	HP_HYPOREFLEXIA	62	http://www.gsea-msigdb.org/gsea/msigdb/cards/HP_HYPOREFLEXIA	0.34247	1.462	0.01584	0.23793	1	0.355	0.336	0.24	0.22376	0.001
C5	HP_MUSCLE_WEAKNESS	185	http://www.gsea-msigdb.org/gsea/msigdb/cards/HP_MUSCLE_WEAKNESS	0.3056	1.4615	0.008097	0.23804	1	0.476	0.48	0.262	0.22423	0.001
C5	GOBP_PEPTIDE_METABOLIC_PROCESS	162	http://www.gsea-msigdb.org/gsea/msigdb/cards/GOBP_PEPTIDE_METABOLIC_PROCESS	0.32636	1.4614	0.006	0.23794	1	0.537	0.496	0.284	0.22397	0.001
C5	GOBP_CELL_PROJECTION_ASSEMBLY	121	http://www.gsea-msigdb.org/gsea/msigdb/cards/GOBP_CELL_PROJECTION_ASSEMBLY	0.35442	1.4614	0.01362	0.23767	1	0.455	0.439	0.265	0.2237	0.001
C5	GOCC_NUCLEAR_PERIPHERY	33	http://www.gsea-msigdb.org/gsea/msigdb/cards/GOCC_NUCLEAR_PERIPHERY	0.37427	1.4606	0.04475	0.23809	1	0.273	0.206	0.219	0.22415	0.001
C5	GOBP_MONOCARBOXYLIC_ACID_METABOLIC_PROCESS	101	http://www.gsea-msigdb.org/gsea/msigdb/cards/GOBP_MONOCARBOXYLIC_ACID_METABOLIC_PROCESS	0.32357	1.46	0.01383	0.23867	1	0.277	0.281	0.206	0.22473	0.001
C5	HP_ABDOMINAL_PAIN	69	http://www.gsea-msigdb.org/gsea/msigdb/cards/HP_ABDOMINAL_PAIN	0.37757	1.4596	0.03024	0.23846	1	0.377	0.289	0.274	0.22418	0.001
C5	GOBP_HEAD_DEVELOPMENT	109	http://www.gsea-msigdb.org/gsea/msigdb/cards/GOBP_HEAD_DEVELOPMENT	0.32804	1.4588	0.008299	0.23922	1	0.495	0.478	0.267	0.2248	0.001
C5	GOBP_MUSCLE_STRUCTURE_DEVELOPMENT	109	http://www.gsea-msigdb.org/gsea/msigdb/cards/GOBP_MUSCLE_STRUCTURE_DEVELOPMENT	0.35165	1.4588	0.01235	0.23895	1	0.569	0.485	0.303	0.22454	0.001
C5	HP_DELAYED_GROSS_MOTOR_DEVELOPMENT	75	http://www.gsea-msigdb.org/gsea/msigdb/cards/HP_DELAYED_GROSS_MOTOR_DEVELOPMENT	0.33973	1.4588	0.01386	0.23878	1	0.253	0.222	0.202	0.22427	0.001
C5	GOBP_REGULATION_OF_CELLULAR_RESPONSE_TO_STRESS	161	http://www.gsea-msigdb.org/gsea/msigdb/cards/GOBP_REGULATION_OF_CELLULAR_RESPONSE_TO_STRESS	0.32634	1.4586	0.008097	0.23875	1	0.242	0.223	0.198	0.22447	0.001
C5	HP_ECZEMA	29	http://www.gsea-msigdb.org/gsea/msigdb/cards/HP_ECZEMA	0.3961	1.4584	0.04288	0.23878	1	0.517	0.368	0.33	0.2242	0.001
C5	GOBP_REGULATION_OF_ANATOMICAL_STRUCTURE_MORPHOGENESIS	171	http://www.gsea-msigdb.org/gsea/msigdb/cards/GOBP_REGULATION_OF_ANATOMICAL_STRUCTURE_MORPHOGENESIS	0.3164	1.4583	0.008	0.23871	1	0.357	0.371	0.237	0.2241	0.001
C5	GOBP_CENTRAL_NERVOUS_SYSTEM_NEURON_DEVELOPMENT	10	http://www.gsea-msigdb.org/gsea/msigdb/cards/GOBP_CENTRAL_NERVOUS_SYSTEM_NEURON_DEVELOPMENT	0.57929	1.4574	0.04921	0.23935	1	0.3	0.175	0.248	0.22486	0.001
C5	GOBP_ALPHA_BETA_T_CELL_ACTIVATION	33	http://www.gsea-msigdb.org/gsea/msigdb/cards/GOBP_ALPHA_BETA_T_CELL_ACTIVATION	0.45083	1.457	0.04242	0.23934	1	0.424	0.263	0.316	0.22509	0.001
C5	HP_ABNORMALITY_OF_THE_THYROID_GLAND	77	http://www.gsea-msigdb.org/gsea/msigdb/cards/HP_ABNORMALITY_OF_THE_THYROID_GLAND	0.33687	1.4568	0.02245	0.23913	1	0.571	0.501	0.292	0.22457	0.001
C5	GOBP_ION_TRANSMEMBRANE_TRANSPORT	151	http://www.gsea-msigdb.org/gsea/msigdb/cards/GOBP_ION_TRANSMEMBRANE_TRANSPORT	0.324	1.4564	0.01225	0.23893	1	0.503	0.496	0.266	0.22494	0.001
C5	HP_FOCAL_ONSET_SEIZURE	66	http://www.gsea-msigdb.org/gsea/msigdb/cards/HP_FOCAL_ONSET_SEIZURE	0.3562	1.4562	0.04517	0.23896	1	0.515	0.471	0.278	0.22489	0.001
C5	HP_ABNORMALITY_OF_THE_SMALL_INTESTINE	48	http://www.gsea-msigdb.org/gsea/msigdb/cards/HP_ABNORMALITY_OF_THE_SMALL_INTESTINE	0.39393	1.4561	0.04375	0.23876	1	0.396	0.362	0.256	0.22481	0.001
C5	GOCC_AXON	99	http://www.gsea-msigdb.org/gsea/msigdb/cards/GOCC_AXON	0.35534	1.4556	0.03802	0.23824	1	0.374	0.374	0.241	0.22471	0.001
C5	GOBP_NEGATIVE_REGULATION_OF_TRANSMEMBRANE_TRANSPORT	21	http://www.gsea-msigdb.org/gsea/msigdb/cards/GOBP_NEGATIVE_REGULATION_OF_TRANSMEMBRANE_TRANSPORT	0.51806	1.4545	0.04225	0.23969	1	0.19	0.0401	0.184	0.22687	0.001
C5	GOBP_POSITIVE_REGULATION_OF_PROTEIN_KINASE_B_SIGNALING	23	http://www.gsea-msigdb.org/gsea/msigdb/cards/GOBP_POSITIVE_REGULATION_OF_PROTEIN_KINASE_B_SIGNALING	0.46048	1.4544	0.04704	0.23945	1	0.478	0.291	0.342	0.22661	0.001
C5	GOCC_PIGMENT_GRANULE	26	http://www.gsea-msigdb.org/gsea/msigdb/cards/GOCC_PIGMENT_GRANULE	0.41958	1.4544	0.04499	0.23918	1	0.231	0.127	0.203	0.22635	0.001
C5	GOBP_REGULATION_OF_INTRACELLULAR_SIGNAL_TRANSDUCTION	348	http://www.gsea-msigdb.org/gsea/msigdb/cards/GOBP_REGULATION_OF_INTRACELLULAR_SIGNAL_TRANSDUCTION	0.30689	1.4538	0.008016	0.23931	1	0.305	0.297	0.24	0.22627	0.001
C5	GOBP_NEGATIVE_REGULATION_OF_RESPONSE_TO_STIMULUS	317	http://www.gsea-msigdb.org/gsea/msigdb/cards/GOBP_NEGATIVE_REGULATION_OF_RESPONSE_TO_STIMULUS	0.31327	1.4537	0.002016	0.23917	1	0.435	0.439	0.27	0.22601	0.001
C5	GOBP_PROTEIN_DNA_COMPLEX_SUBUNIT_ORGANIZATION	57	http://www.gsea-msigdb.org/gsea/msigdb/cards/GOBP_PROTEIN_DNA_COMPLEX_SUBUNIT_ORGANIZATION	0.34459	1.4531	0.032	0.23989	1	0.491	0.429	0.286	0.22699	0.001
C5	HP_DEEPLY_SET_EYE	56	http://www.gsea-msigdb.org/gsea/msigdb/cards/HP_DEEPLY_SET_EYE	0.37031	1.453	0.02579	0.2398	1	0.429	0.378	0.271	0.22696	0.001
C5	GOBP_PROTEIN_HOMOOLIGOMERIZATION	32	http://www.gsea-msigdb.org/gsea/msigdb/cards/GOBP_PROTEIN_HOMOOLIGOMERIZATION	0.41168	1.4527	0.04471	0.23936	1	0.562	0.434	0.321	0.22621	0.001
C5	GOMF_SEQUENCE_SPECIFIC_DNA_BINDING	290	http://www.gsea-msigdb.org/gsea/msigdb/cards/GOMF_SEQUENCE_SPECIFIC_DNA_BINDING	0.32597	1.4525	0.01212	0.2391	1	0.576	0.534	0.294	0.22631	0.001
C5	GOBP_POSITIVE_REGULATION_OF_NERVOUS_SYSTEM_DEVELOPMENT	39	http://www.gsea-msigdb.org/gsea/msigdb/cards/GOBP_POSITIVE_REGULATION_OF_NERVOUS_SYSTEM_DEVELOPMENT	0.39719	1.4523	0.02579	0.23854	1	0.513	0.426	0.298	0.22627	0.001
C5	GOMF_PASSIVE_TRANSMEMBRANE_TRANSPORTER_ACTIVITY	34	http://www.gsea-msigdb.org/gsea/msigdb/cards/GOMF_PASSIVE_TRANSMEMBRANE_TRANSPORTER_ACTIVITY	0.38571	1.452	0.03068	0.23859	1	0.529	0.423	0.309	0.22589	0.001
C5	GOBP_MULTICELLULAR_ORGANISM_REPRODUCTION	107	http://www.gsea-msigdb.org/gsea/msigdb/cards/GOBP_MULTICELLULAR_ORGANISM_REPRODUCTION	0.35664	1.4519	0.02479	0.23815	1	0.467	0.419	0.281	0.22549	0.001
C5	HP_PROGRESSIVE_NIGHT_BLINDNESS	13	http://www.gsea-msigdb.org/gsea/msigdb/cards/HP_PROGRESSIVE_NIGHT_BLINDNESS	0.54691	1.4518	0.04858	0.23798	1	0.154	0.0124	0.153	0.22524	0.001
C5	GOBP_REGULATION_OF_CELLULAR_MACROMOLECULE_BIOSYNTHETIC_PROCESS	144	http://www.gsea-msigdb.org/gsea/msigdb/cards/GOBP_REGULATION_OF_CELLULAR_MACROMOLECULE_BIOSYNTHETIC_PROCESS	0.32767	1.4514	0.01616	0.23761	1	0.493	0.479	0.269	0.22531	0.001
C5	GOBP_REGULATION_OF_PRODUCTION_OF_MOLECULAR_MEDIATOR_OF_IMMUNE_RESPONSE	46	http://www.gsea-msigdb.org/gsea/msigdb/cards/GOBP_REGULATION_OF_PRODUCTION_OF_MOLECULAR_MEDIATOR_OF_IMMUNE_RESPONSE	0.39726	1.4513	0.03564	0.23741	1	0.37	0.281	0.27	0.22535	0.001
C5	HP_ABNORMALITY_OF_THE_CURVATURE_OF_THE_CORNEA	55	http://www.gsea-msigdb.org/gsea/msigdb/cards/HP_ABNORMALITY_OF_THE_CURVATURE_OF_THE_CORNEA	0.37529	1.4505	0.02669	0.23744	1	0.364	0.355	0.239	0.22466	0.001
C5	HP_ABNORMAL_RENAL_MORPHOLOGY	180	http://www.gsea-msigdb.org/gsea/msigdb/cards/HP_ABNORMAL_RENAL_MORPHOLOGY	0.30564	1.4502	0.01927	0.23771	1	0.539	0.501	0.285	0.22502	0.001
C5	GOBP_CARDIAC_CHAMBER_MORPHOGENESIS	20	http://www.gsea-msigdb.org/gsea/msigdb/cards/GOBP_CARDIAC_CHAMBER_MORPHOGENESIS	0.47686	1.45	0.04829	0.2377	1	0.45	0.235	0.347	0.22477	0.001
C5	GOBP_SECRETION	176	http://www.gsea-msigdb.org/gsea/msigdb/cards/GOBP_SECRETION	0.33544	1.4489	0.006048	0.2386	1	0.455	0.427	0.275	0.22631	0.001
C5	HP_ABNORMAL_RETINAL_MORPHOLOGY	177	http://www.gsea-msigdb.org/gsea/msigdb/cards/HP_ABNORMAL_RETINAL_MORPHOLOGY	0.29699	1.4486	0.005929	0.23879	1	0.486	0.496	0.259	0.22623	0.001
C5	HP_IMMUNOLOGIC_HYPERSENSITIVITY	33	http://www.gsea-msigdb.org/gsea/msigdb/cards/HP_IMMUNOLOGIC_HYPERSENSITIVITY	0.41456	1.4485	0.04453	0.23874	1	0.727	0.464	0.394	0.22598	0.001
C5	GOBP_TRANSPORT_ALONG_MICROTUBULE	36	http://www.gsea-msigdb.org/gsea/msigdb/cards/GOBP_TRANSPORT_ALONG_MICROTUBULE	0.38395	1.4476	0.04264	0.23926	1	0.222	0.143	0.193	0.22808	0.001
C5	HP_APLASIA_HYPOPLASIA_OF_THE_CEREBELLAR_VERMIS	58	http://www.gsea-msigdb.org/gsea/msigdb/cards/HP_APLASIA_HYPOPLASIA_OF_THE_CEREBELLAR_VERMIS	0.34886	1.4473	0.04842	0.23866	1	0.569	0.5	0.29	0.22794	0.001
C5	HP_ABNORMALITY_OF_GLOBE_LOCATION	210	http://www.gsea-msigdb.org/gsea/msigdb/cards/HP_ABNORMALITY_OF_GLOBE_LOCATION	0.29948	1.4473	0.01911	0.23892	1	0.467	0.471	0.263	0.22819	0.001
C5	GOBP_REGULATION_OF_PROTEIN_STABILITY	66	http://www.gsea-msigdb.org/gsea/msigdb/cards/GOBP_REGULATION_OF_PROTEIN_STABILITY	0.35054	1.4445	0.02559	0.24097	1	0.606	0.539	0.285	0.22852	0.001
C5	GOBP_NEGATIVE_REGULATION_OF_PROTEIN_CATABOLIC_PROCESS	30	http://www.gsea-msigdb.org/gsea/msigdb/cards/GOBP_NEGATIVE_REGULATION_OF_PROTEIN_CATABOLIC_PROCESS	0.41016	1.4445	0.0499	0.24116	1	0.433	0.303	0.305	0.22858	0.001
C5	HP_DYSPNEA	65	http://www.gsea-msigdb.org/gsea/msigdb/cards/HP_DYSPNEA	0.36979	1.444	0.03696	0.24099	1	0.277	0.237	0.215	0.22952	0.001
C5	GOBP_INORGANIC_ION_TRANSMEMBRANE_TRANSPORT	112	http://www.gsea-msigdb.org/gsea/msigdb/cards/GOBP_INORGANIC_ION_TRANSMEMBRANE_TRANSPORT	0.32872	1.4439	0.032	0.24085	1	0.509	0.496	0.266	0.22928	0.001
C5	GOBP_ORGANELLE_LOCALIZATION	120	http://www.gsea-msigdb.org/gsea/msigdb/cards/GOBP_ORGANELLE_LOCALIZATION	0.32382	1.4432	0.02124	0.24137	1	0.192	0.159	0.167	0.22973	0.001
C5	GOBP_CELLULAR_COMPONENT_DISASSEMBLY	98	http://www.gsea-msigdb.org/gsea/msigdb/cards/GOBP_CELLULAR_COMPONENT_DISASSEMBLY	0.3075	1.4421	0.02386	0.24186	1	0.337	0.357	0.223	0.22988	0.001
C5	HP_TALL_STATURE	41	http://www.gsea-msigdb.org/gsea/msigdb/cards/HP_TALL_STATURE	0.37686	1.4415	0.04624	0.24175	1	0.341	0.285	0.247	0.2295	0.001
C5	HP_RETINAL_DEGENERATION	49	http://www.gsea-msigdb.org/gsea/msigdb/cards/HP_RETINAL_DEGENERATION	0.35082	1.4413	0.04527	0.24164	1	0.245	0.222	0.194	0.22953	0.001
C5	GOBP_NUCLEOSIDE_DIPHOSPHATE_METABOLIC_PROCESS	32	http://www.gsea-msigdb.org/gsea/msigdb/cards/GOBP_NUCLEOSIDE_DIPHOSPHATE_METABOLIC_PROCESS	0.38687	1.4391	0.03727	0.24271	1	0.25	0.149	0.215	0.23139	0.001
C5	GOBP_CELLULAR_MODIFIED_AMINO_ACID_METABOLIC_PROCESS	31	http://www.gsea-msigdb.org/gsea/msigdb/cards/GOBP_CELLULAR_MODIFIED_AMINO_ACID_METABOLIC_PROCESS	0.39009	1.4389	0.03593	0.2426	1	0.516	0.43	0.297	0.23116	0.001
C5	HP_STEREOTYPY	62	http://www.gsea-msigdb.org/gsea/msigdb/cards/HP_STEREOTYPY	0.35417	1.4369	0.04508	0.24434	1	0.419	0.392	0.26	0.23272	0.001
C5	HP_FUNCTIONAL_ABNORMALITY_OF_THE_MIDDLE_EAR	66	http://www.gsea-msigdb.org/gsea/msigdb/cards/HP_FUNCTIONAL_ABNORMALITY_OF_THE_MIDDLE_EAR	0.34388	1.4368	0.01717	0.24418	1	0.394	0.384	0.248	0.23248	0.001
C5	GOCC_SUPRAMOLECULAR_COMPLEX	212	http://www.gsea-msigdb.org/gsea/msigdb/cards/GOCC_SUPRAMOLECULAR_COMPLEX	0.31015	1.4362	0.0102	0.24435	1	0.406	0.427	0.248	0.23271	0.001
C5	HP_NEOPLASM_BY_HISTOLOGY	61	http://www.gsea-msigdb.org/gsea/msigdb/cards/HP_NEOPLASM_BY_HISTOLOGY	0.3562	1.4341	0.03484	0.24541	1	0.541	0.451	0.303	0.2335	0.001
C5	GOBP_GLAND_DEVELOPMENT	70	http://www.gsea-msigdb.org/gsea/msigdb/cards/GOBP_GLAND_DEVELOPMENT	0.36666	1.434	0.02519	0.24503	1	0.5	0.41	0.301	0.23302	0.001
C5	GOCC_MITOCHONDRION	320	http://www.gsea-msigdb.org/gsea/msigdb/cards/GOCC_MITOCHONDRION	0.29974	1.4337	0.01887	0.24515	1	0.481	0.487	0.273	0.23355	0.001
C5	GOMF_KINASE_ACTIVITY	172	http://www.gsea-msigdb.org/gsea/msigdb/cards/GOMF_KINASE_ACTIVITY	0.33821	1.4336	0.03125	0.24483	1	0.483	0.461	0.275	0.23317	0
C5	GOBP_NUCLEOSIDE_PHOSPHATE_BIOSYNTHETIC_PROCESS	57	http://www.gsea-msigdb.org/gsea/msigdb/cards/GOBP_NUCLEOSIDE_PHOSPHATE_BIOSYNTHETIC_PROCESS	0.36813	1.4333	0.03512	0.24497	1	0.298	0.25	0.228	0.23347	0
C5	HP_APLASIA_HYPOPLASIA_OF_THE_CEREBELLUM	100	http://www.gsea-msigdb.org/gsea/msigdb/cards/HP_APLASIA_HYPOPLASIA_OF_THE_CEREBELLUM	0.31878	1.4333	0.02092	0.24483	1	0.49	0.488	0.259	0.23323	0
C5	GOBP_RESPONSE_TO_ETHANOL	13	http://www.gsea-msigdb.org/gsea/msigdb/cards/GOBP_RESPONSE_TO_ETHANOL	0.52362	1.4328	0.0499	0.24479	1	1	0.478	0.524	0.23342	0
C5	HP_MYOPATHY	46	http://www.gsea-msigdb.org/gsea/msigdb/cards/HP_MYOPATHY	0.37608	1.4324	0.02982	0.24437	1	0.522	0.444	0.294	0.23295	0
C5	GOCC_NUCLEOLUS	220	http://www.gsea-msigdb.org/gsea/msigdb/cards/GOCC_NUCLEOLUS	0.30817	1.4322	0.03181	0.2443	1	0.536	0.536	0.267	0.23314	0
C5	GOCC_TRANSPORT_VESICLE	82	http://www.gsea-msigdb.org/gsea/msigdb/cards/GOCC_TRANSPORT_VESICLE	0.35035	1.432	0.02386	0.24418	1	0.427	0.423	0.252	0.23283	0
C5	GOMF_ADENYL_NUCLEOTIDE_BINDING	323	http://www.gsea-msigdb.org/gsea/msigdb/cards/GOMF_ADENYL_NUCLEOTIDE_BINDING	0.31878	1.4319	0.01562	0.24407	1	0.48	0.475	0.279	0.23259	0
C5	GOBP_PROTEIN_POLYMERIZATION	54	http://www.gsea-msigdb.org/gsea/msigdb/cards/GOBP_PROTEIN_POLYMERIZATION	0.34489	1.4314	0.02301	0.2442	1	0.444	0.422	0.261	0.23248	0
C5	HP_ABNORMALITY_OF_THYROID_PHYSIOLOGY	53	http://www.gsea-msigdb.org/gsea/msigdb/cards/HP_ABNORMALITY_OF_THYROID_PHYSIOLOGY	0.35222	1.4307	0.04264	0.24411	1	0.472	0.409	0.284	0.23256	0
C5	GOBP_TRANSMEMBRANE_TRANSPORT	219	http://www.gsea-msigdb.org/gsea/msigdb/cards/GOBP_TRANSMEMBRANE_TRANSPORT	0.31547	1.4305	0.01754	0.24348	1	0.489	0.485	0.269	0.23211	0
C5	GOBP_DNA_METABOLIC_PROCESS	181	http://www.gsea-msigdb.org/gsea/msigdb/cards/GOBP_DNA_METABOLIC_PROCESS	0.31537	1.4303	0.01235	0.2435	1	0.315	0.327	0.224	0.23201	0
C5	HP_ABNORMAL_VENTRICULAR_SEPTUM_MORPHOLOGY	88	http://www.gsea-msigdb.org/gsea/msigdb/cards/HP_ABNORMAL_VENTRICULAR_SEPTUM_MORPHOLOGY	0.3267	1.4301	0.03909	0.2435	1	0.409	0.388	0.257	0.23195	0
C5	HP_ABNORMALITY_OF_THE_CEREBROSPINAL_FLUID	93	http://www.gsea-msigdb.org/gsea/msigdb/cards/HP_ABNORMALITY_OF_THE_CEREBROSPINAL_FLUID	0.31506	1.43	0.01232	0.24343	1	0.387	0.368	0.252	0.23172	0
C5	GOBP_CELL_MORPHOGENESIS_INVOLVED_IN_DIFFERENTIATION	110	http://www.gsea-msigdb.org/gsea/msigdb/cards/GOBP_CELL_MORPHOGENESIS_INVOLVED_IN_DIFFERENTIATION	0.3395	1.4295	0.03622	0.24379	1	0.427	0.446	0.245	0.23126	0
C5	GOBP_POSITIVE_REGULATION_OF_PRODUCTION_OF_MOLECULAR_MEDIATOR_OF_IMMUNE_RESPONSE	35	http://www.gsea-msigdb.org/gsea/msigdb/cards/GOBP_POSITIVE_REGULATION_OF_PRODUCTION_OF_MOLECULAR_MEDIATOR_OF_IMMUNE_RESPONSE	0.42917	1.429	0.03498	0.24378	1	0.486	0.362	0.313	0.23177	0
C5	GOBP_RNA_CATABOLIC_PROCESS	59	http://www.gsea-msigdb.org/gsea/msigdb/cards/GOBP_RNA_CATABOLIC_PROCESS	0.37238	1.4287	0.036	0.24348	1	0.254	0.188	0.21	0.23109	0
C5	GOBP_POSITIVE_REGULATION_OF_CELL_CYCLE_PROCESS	49	http://www.gsea-msigdb.org/gsea/msigdb/cards/GOBP_POSITIVE_REGULATION_OF_CELL_CYCLE_PROCESS	0.41479	1.4286	0.04225	0.24335	1	0.347	0.281	0.253	0.23113	0
C5	GOBP_POSITIVE_REGULATION_OF_CELLULAR_COMPONENT_BIOGENESIS	97	http://www.gsea-msigdb.org/gsea/msigdb/cards/GOBP_POSITIVE_REGULATION_OF_CELLULAR_COMPONENT_BIOGENESIS	0.33193	1.4283	0.02789	0.24348	1	0.412	0.425	0.244	0.23091	0
C5	GOBP_POSITIVE_REGULATION_OF_SYNAPTIC_TRANSMISSION	27	http://www.gsea-msigdb.org/gsea/msigdb/cards/GOBP_POSITIVE_REGULATION_OF_SYNAPTIC_TRANSMISSION	0.42814	1.4282	0.03495	0.24335	1	0.37	0.31	0.258	0.2311	0
C5	GOBP_NEGATIVE_REGULATION_OF_CELL_POPULATION_PROLIFERATION	125	http://www.gsea-msigdb.org/gsea/msigdb/cards/GOBP_NEGATIVE_REGULATION_OF_CELL_POPULATION_PROLIFERATION	0.34194	1.4281	0.03868	0.24313	1	0.48	0.434	0.283	0.23065	0
C5	GOBP_ORGANONITROGEN_COMPOUND_CATABOLIC_PROCESS	275	http://www.gsea-msigdb.org/gsea/msigdb/cards/GOBP_ORGANONITROGEN_COMPOUND_CATABOLIC_PROCESS	0.31273	1.4271	0.01359	0.24274	1	0.407	0.414	0.26	0.23097	0
C5	HP_ABNORMAL_DIAPHYSIS_MORPHOLOGY	44	http://www.gsea-msigdb.org/gsea/msigdb/cards/HP_ABNORMAL_DIAPHYSIS_MORPHOLOGY	0.35505	1.427	0.04115	0.24255	1	0.477	0.45	0.266	0.23105	0
C5	HP_GENERALIZED_HYPOTONIA	198	http://www.gsea-msigdb.org/gsea/msigdb/cards/HP_GENERALIZED_HYPOTONIA	0.29021	1.4266	0.02273	0.24277	1	0.293	0.303	0.217	0.231	0
C5	GOCC_EXTRINSIC_COMPONENT_OF_MEMBRANE	59	http://www.gsea-msigdb.org/gsea/msigdb/cards/GOCC_EXTRINSIC_COMPONENT_OF_MEMBRANE	0.35049	1.4265	0.04519	0.24271	1	0.627	0.524	0.304	0.23101	0
C5	GOMF_DNA_BINDING_TRANSCRIPTION_REPRESSOR_ACTIVITY	64	http://www.gsea-msigdb.org/gsea/msigdb/cards/GOMF_DNA_BINDING_TRANSCRIPTION_REPRESSOR_ACTIVITY	0.3717	1.4258	0.03307	0.24306	1	0.422	0.347	0.281	0.23165	0
C5	GOBP_VASCULATURE_DEVELOPMENT	129	http://www.gsea-msigdb.org/gsea/msigdb/cards/GOBP_VASCULATURE_DEVELOPMENT	0.34548	1.4241	0.03407	0.24438	1	0.473	0.433	0.279	0.23279	0
C5	HP_ABNORMAL_CARDIAC_VENTRICLE_MORPHOLOGY	114	http://www.gsea-msigdb.org/gsea/msigdb/cards/HP_ABNORMAL_CARDIAC_VENTRICLE_MORPHOLOGY	0.30875	1.4234	0.0308	0.24467	1	0.386	0.388	0.245	0.23282	0
C5	GOCC_CHROMOSOME	337	http://www.gsea-msigdb.org/gsea/msigdb/cards/GOCC_CHROMOSOME	0.30755	1.4232	0.01002	0.24447	1	0.451	0.439	0.282	0.23257	0
C5	GOBP_REGULATION_OF_DNA_METABOLIC_PROCESS	92	http://www.gsea-msigdb.org/gsea/msigdb/cards/GOBP_REGULATION_OF_DNA_METABOLIC_PROCESS	0.30674	1.4224	0.007874	0.2456	1	0.272	0.305	0.194	0.2339	0
C5	GOBP_ADAPTIVE_THERMOGENESIS	26	http://www.gsea-msigdb.org/gsea/msigdb/cards/GOBP_ADAPTIVE_THERMOGENESIS	0.45301	1.422	0.04706	0.24539	1	0.115	0.0328	0.112	0.23372	0
C5	HP_ABNORMALITY_OF_HUMORAL_IMMUNITY	56	http://www.gsea-msigdb.org/gsea/msigdb/cards/HP_ABNORMALITY_OF_HUMORAL_IMMUNITY	0.34333	1.4216	0.034	0.24591	1	0.5	0.447	0.281	0.23409	0
C5	GOBP_SODIUM_ION_TRANSPORT	29	http://www.gsea-msigdb.org/gsea/msigdb/cards/GOBP_SODIUM_ION_TRANSPORT	0.37929	1.4214	0.04582	0.24589	1	0.586	0.475	0.31	0.2339	0
C5	GOBP_CARBOHYDRATE_DERIVATIVE_BIOSYNTHETIC_PROCESS	136	http://www.gsea-msigdb.org/gsea/msigdb/cards/GOBP_CARBOHYDRATE_DERIVATIVE_BIOSYNTHETIC_PROCESS	0.32816	1.4206	0.02362	0.24597	1	0.279	0.25	0.219	0.23499	0
C5	HP_PTOSIS	145	http://www.gsea-msigdb.org/gsea/msigdb/cards/HP_PTOSIS	0.31002	1.4198	0.032	0.24649	1	0.338	0.342	0.232	0.23575	0
C5	HP_ABNORMAL_ERYTHROCYTE_MORPHOLOGY	127	http://www.gsea-msigdb.org/gsea/msigdb/cards/HP_ABNORMAL_ERYTHROCYTE_MORPHOLOGY	0.32099	1.4188	0.04804	0.2471	1	0.551	0.505	0.284	0.23592	0
C5	HP_IMMUNODEFICIENCY	39	http://www.gsea-msigdb.org/gsea/msigdb/cards/HP_IMMUNODEFICIENCY	0.3536	1.4186	0.04878	0.2469	1	0.308	0.285	0.223	0.23548	0
C5	HP_ABNORMALITY_OF_THE_HYPOTHALAMUS_PITUITARY_AXIS	54	http://www.gsea-msigdb.org/gsea/msigdb/cards/HP_ABNORMALITY_OF_THE_HYPOTHALAMUS_PITUITARY_AXIS	0.36438	1.4183	0.03407	0.24678	1	0.556	0.488	0.289	0.2358	0
C5	HP_CONSTITUTIONAL_SYMPTOM	194	http://www.gsea-msigdb.org/gsea/msigdb/cards/HP_CONSTITUTIONAL_SYMPTOM	0.30428	1.4183	0.004167	0.24699	1	0.474	0.479	0.263	0.23603	0
C5	GOBP_REGULATION_OF_TRANSPORTER_ACTIVITY	41	http://www.gsea-msigdb.org/gsea/msigdb/cards/GOBP_REGULATION_OF_TRANSPORTER_ACTIVITY	0.35376	1.4171	0.04734	0.24786	1	0.512	0.496	0.262	0.23698	0
C5	GOMF_CARBOHYDRATE_BINDING	49	http://www.gsea-msigdb.org/gsea/msigdb/cards/GOMF_CARBOHYDRATE_BINDING	0.39538	1.4163	0.03644	0.2484	1	0.469	0.358	0.306	0.23794	0
C5	GOCC_RECYCLING_ENDOSOME	54	http://www.gsea-msigdb.org/gsea/msigdb/cards/GOCC_RECYCLING_ENDOSOME	0.37658	1.4162	0.03265	0.24832	1	0.111	0.0231	0.11	0.23806	0
C5	HP_ABNORMAL_LARGE_INTESTINE_MORPHOLOGY	49	http://www.gsea-msigdb.org/gsea/msigdb/cards/HP_ABNORMAL_LARGE_INTESTINE_MORPHOLOGY	0.33749	1.4158	0.03727	0.24805	1	0.592	0.5	0.301	0.23756	0
C5	HP_ABNORMAL_HAIR_MORPHOLOGY	228	http://www.gsea-msigdb.org/gsea/msigdb/cards/HP_ABNORMAL_HAIR_MORPHOLOGY	0.29709	1.4154	0.028	0.24825	1	0.443	0.451	0.261	0.23758	0
C5	HP_POSTNATAL_GROWTH_RETARDATION	46	http://www.gsea-msigdb.org/gsea/msigdb/cards/HP_POSTNATAL_GROWTH_RETARDATION	0.34855	1.4154	0.04968	0.24841	1	0.565	0.48	0.298	0.2378	0
C5	GOBP_CENTRAL_NERVOUS_SYSTEM_DEVELOPMENT	144	http://www.gsea-msigdb.org/gsea/msigdb/cards/GOBP_CENTRAL_NERVOUS_SYSTEM_DEVELOPMENT	0.31441	1.4147	0.01235	0.24795	1	0.451	0.455	0.257	0.23733	0
C5	GOCC_CYTOPLASMIC_SIDE_OF_MEMBRANE	33	http://www.gsea-msigdb.org/gsea/msigdb/cards/GOCC_CYTOPLASMIC_SIDE_OF_MEMBRANE	0.38305	1.4147	0.04297	0.24817	1	0.636	0.509	0.316	0.23754	0
C5	HP_PES_PLANUS	59	http://www.gsea-msigdb.org/gsea/msigdb/cards/HP_PES_PLANUS	0.33316	1.4134	0.03383	0.2489	1	0.339	0.34	0.228	0.23839	0
C5	HP_ABNORMAL_LEUKOCYTE_PHYSIOLOGY	59	http://www.gsea-msigdb.org/gsea/msigdb/cards/HP_ABNORMAL_LEUKOCYTE_PHYSIOLOGY	0.336	1.4122	0.02439	0.25014	1	0.508	0.447	0.286	0.23911	0
C5	GOBP_POSITIVE_REGULATION_OF_SMALL_MOLECULE_METABOLIC_PROCESS	26	http://www.gsea-msigdb.org/gsea/msigdb/cards/GOBP_POSITIVE_REGULATION_OF_SMALL_MOLECULE_METABOLIC_PROCESS	0.42469	1.4118	0.04612	0.25025	1	0.269	0.184	0.221	0.23901	0
C5	GOMF_ZINC_ION_BINDING	165	http://www.gsea-msigdb.org/gsea/msigdb/cards/GOMF_ZINC_ION_BINDING	0.3231	1.4116	0.02579	0.25002	1	0.358	0.327	0.253	0.23877	0
C5	GOBP_POSITIVE_REGULATION_OF_RESPONSE_TO_DNA_DAMAGE_STIMULUS	33	http://www.gsea-msigdb.org/gsea/msigdb/cards/GOBP_POSITIVE_REGULATION_OF_RESPONSE_TO_DNA_DAMAGE_STIMULUS	0.39624	1.4115	0.03158	0.24993	1	0.242	0.262	0.181	0.23856	0
C5	HP_ABNORMALITY_OF_URINE_HOMEOSTASIS	122	http://www.gsea-msigdb.org/gsea/msigdb/cards/HP_ABNORMALITY_OF_URINE_HOMEOSTASIS	0.29857	1.4112	0.02857	0.25027	1	0.516	0.505	0.266	0.23918	0
C5	GOMF_TRANSPORTER_ACTIVITY	169	http://www.gsea-msigdb.org/gsea/msigdb/cards/GOMF_TRANSPORTER_ACTIVITY	0.32017	1.41	0.01789	0.25081	1	0.479	0.465	0.27	0.24013	0
C5	GOBP_REGULATION_OF_TRANSPORT	310	http://www.gsea-msigdb.org/gsea/msigdb/cards/GOBP_REGULATION_OF_TRANSPORT	0.31621	1.4083	0.02913	0.2516	1	0.426	0.435	0.266	0.24151	0
C5	GOBP_EXPORT_FROM_CELL	165	http://www.gsea-msigdb.org/gsea/msigdb/cards/GOBP_EXPORT_FROM_CELL	0.33049	1.4076	0.02183	0.25222	1	0.509	0.475	0.281	0.24172	0
C5	GOBP_MUSCLE_TISSUE_DEVELOPMENT	61	http://www.gsea-msigdb.org/gsea/msigdb/cards/GOBP_MUSCLE_TISSUE_DEVELOPMENT	0.36685	1.4068	0.04134	0.25222	1	0.59	0.485	0.31	0.24194	0
C5	HP_FEVER	78	http://www.gsea-msigdb.org/gsea/msigdb/cards/HP_FEVER	0.32192	1.4064	0.0272	0.25236	1	0.256	0.259	0.195	0.24186	0
C5	HP_FAILURE_TO_THRIVE	171	http://www.gsea-msigdb.org/gsea/msigdb/cards/HP_FAILURE_TO_THRIVE	0.28389	1.4056	0.01911	0.25238	1	0.357	0.363	0.24	0.24114	0
C5	HP_ABNORMAL_EMOTION_AFFECT_BEHAVIOR	143	http://www.gsea-msigdb.org/gsea/msigdb/cards/HP_ABNORMAL_EMOTION_AFFECT_BEHAVIOR	0.30002	1.4046	0.03158	0.25234	1	0.448	0.466	0.25	0.24166	0
C5	GOBP_CELLULAR_RESPONSE_TO_HORMONE_STIMULUS	107	http://www.gsea-msigdb.org/gsea/msigdb/cards/GOBP_CELLULAR_RESPONSE_TO_HORMONE_STIMULUS	0.36778	1.4036	0.03718	0.25276	1	0.542	0.478	0.292	0.24202	0
C5	GOCC_APICAL_PART_OF_CELL	69	http://www.gsea-msigdb.org/gsea/msigdb/cards/GOCC_APICAL_PART_OF_CELL	0.33555	1.4036	0.03759	0.25293	1	0.478	0.444	0.272	0.24171	0
C5	GOBP_POSITIVE_REGULATION_OF_TRANSCRIPTION_BY_RNA_POLYMERASE_II	237	http://www.gsea-msigdb.org/gsea/msigdb/cards/GOBP_POSITIVE_REGULATION_OF_TRANSCRIPTION_BY_RNA_POLYMERASE_II	0.30457	1.4026	0.0214	0.2533	1	0.43	0.43	0.264	0.24164	0
C5	HP_PAIN	146	http://www.gsea-msigdb.org/gsea/msigdb/cards/HP_PAIN	0.31333	1.4017	0.01649	0.25364	1	0.493	0.478	0.269	0.24208	0
C5	HP_ABNORMALITY_OF_TEMPERATURE_REGULATION	93	http://www.gsea-msigdb.org/gsea/msigdb/cards/HP_ABNORMALITY_OF_TEMPERATURE_REGULATION	0.29788	1.4015	0.02469	0.25358	1	0.194	0.189	0.162	0.24185	0
C5	GOMF_MODIFICATION_DEPENDENT_PROTEIN_BINDING	42	http://www.gsea-msigdb.org/gsea/msigdb/cards/GOMF_MODIFICATION_DEPENDENT_PROTEIN_BINDING	0.37191	1.3999	0.04409	0.2546	1	0.238	0.156	0.203	0.24331	0
C5	HP_OPHTHALMOPARESIS	45	http://www.gsea-msigdb.org/gsea/msigdb/cards/HP_OPHTHALMOPARESIS	0.37052	1.3995	0.04483	0.25455	1	0.311	0.285	0.225	0.2436	0
C5	GOCC_CILIUM	104	http://www.gsea-msigdb.org/gsea/msigdb/cards/GOCC_CILIUM	0.32302	1.3992	0.04234	0.25453	1	0.529	0.494	0.277	0.24401	0
C5	GOMF_ATP_HYDROLYSIS_ACTIVITY	75	http://www.gsea-msigdb.org/gsea/msigdb/cards/GOMF_ATP_HYDROLYSIS_ACTIVITY	0.37798	1.3989	0.04391	0.2548	1	0.307	0.268	0.23	0.24424	0
C5	GOCC_APICAL_PLASMA_MEMBRANE	60	http://www.gsea-msigdb.org/gsea/msigdb/cards/GOCC_APICAL_PLASMA_MEMBRANE	0.33865	1.3976	0.0274	0.25606	1	0.483	0.444	0.274	0.24558	0
C5	GOBP_POSITIVE_REGULATION_OF_SIGNALING	306	http://www.gsea-msigdb.org/gsea/msigdb/cards/GOBP_POSITIVE_REGULATION_OF_SIGNALING	0.30596	1.3972	0.02395	0.2554	1	0.297	0.296	0.231	0.24458	0
C5	GOBP_POSITIVE_REGULATION_OF_INTRACELLULAR_SIGNAL_TRANSDUCTION	172	http://www.gsea-msigdb.org/gsea/msigdb/cards/GOBP_POSITIVE_REGULATION_OF_INTRACELLULAR_SIGNAL_TRANSDUCTION	0.31584	1.3972	0.02459	0.25521	1	0.308	0.296	0.229	0.2445	0
C5	GOCC_LATE_ENDOSOME	68	http://www.gsea-msigdb.org/gsea/msigdb/cards/GOCC_LATE_ENDOSOME	0.3483	1.397	0.0499	0.25532	1	0.456	0.445	0.258	0.24477	0
C5	HP_ABNORMAL_FEMALE_REPRODUCTIVE_SYSTEM_PHYSIOLOGY	57	http://www.gsea-msigdb.org/gsea/msigdb/cards/HP_ABNORMAL_FEMALE_REPRODUCTIVE_SYSTEM_PHYSIOLOGY	0.3627	1.397	0.0481	0.25513	1	0.439	0.371	0.281	0.24456	0
C5	HP_ABNORMAL_NERVOUS_SYSTEM_ELECTROPHYSIOLOGY	142	http://www.gsea-msigdb.org/gsea/msigdb/cards/HP_ABNORMAL_NERVOUS_SYSTEM_ELECTROPHYSIOLOGY	0.31595	1.3966	0.02686	0.25492	1	0.465	0.457	0.264	0.24453	0
C5	HP_ABNORMAL_INVOLUNTARY_EYE_MOVEMENTS	204	http://www.gsea-msigdb.org/gsea/msigdb/cards/HP_ABNORMAL_INVOLUNTARY_EYE_MOVEMENTS	0.29238	1.3962	0.01446	0.25525	1	0.377	0.391	0.245	0.24519	0
C5	GOBP_POSITIVE_REGULATION_OF_TRANSPORT	160	http://www.gsea-msigdb.org/gsea/msigdb/cards/GOBP_POSITIVE_REGULATION_OF_TRANSPORT	0.32329	1.3951	0.04223	0.25634	1	0.481	0.478	0.264	0.24693	0
C5	HP_GASTROESOPHAGEAL_REFLUX	81	http://www.gsea-msigdb.org/gsea/msigdb/cards/HP_GASTROESOPHAGEAL_REFLUX	0.3375	1.395	0.02725	0.2561	1	0.383	0.363	0.25	0.24683	0
C5	GOBP_SENSORY_ORGAN_DEVELOPMENT	72	http://www.gsea-msigdb.org/gsea/msigdb/cards/GOBP_SENSORY_ORGAN_DEVELOPMENT	0.35669	1.3942	0.04921	0.25632	1	0.444	0.41	0.268	0.247	0
C5	HP_HYPOPLASIA_OF_THE_CORPUS_CALLOSUM	112	http://www.gsea-msigdb.org/gsea/msigdb/cards/HP_HYPOPLASIA_OF_THE_CORPUS_CALLOSUM	0.31053	1.3938	0.03727	0.25662	1	0.482	0.483	0.258	0.24674	0
C5	GOBP_CELLULAR_RESPONSE_TO_ORGANIC_CYCLIC_COMPOUND	100	http://www.gsea-msigdb.org/gsea/msigdb/cards/GOBP_CELLULAR_RESPONSE_TO_ORGANIC_CYCLIC_COMPOUND	0.32912	1.3931	0.02016	0.25712	1	0.53	0.478	0.285	0.24658	0
C5	GOBP_POSITIVE_REGULATION_OF_CELL_CYCLE	71	http://www.gsea-msigdb.org/gsea/msigdb/cards/GOBP_POSITIVE_REGULATION_OF_CELL_CYCLE	0.37735	1.393	0.04849	0.25675	1	0.437	0.372	0.28	0.2462	0
C5	GOBP_AMIDE_BIOSYNTHETIC_PROCESS	155	http://www.gsea-msigdb.org/gsea/msigdb/cards/GOBP_AMIDE_BIOSYNTHETIC_PROCESS	0.31042	1.3923	0.02381	0.25739	1	0.484	0.481	0.264	0.24613	0
C5	GOBP_CELLULAR_MACROMOLECULE_LOCALIZATION	353	http://www.gsea-msigdb.org/gsea/msigdb/cards/GOBP_CELLULAR_MACROMOLECULE_LOCALIZATION	0.29628	1.3921	0.04046	0.25737	1	0.448	0.467	0.267	0.24572	0
C5	GOBP_POSITIVE_REGULATION_OF_CELLULAR_BIOSYNTHETIC_PROCESS	381	http://www.gsea-msigdb.org/gsea/msigdb/cards/GOBP_POSITIVE_REGULATION_OF_CELLULAR_BIOSYNTHETIC_PROCESS	0.29618	1.3906	0.01807	0.25852	1	0.415	0.43	0.267	0.24726	0
C5	GOBP_POSITIVE_REGULATION_OF_PROTEIN_METABOLIC_PROCESS	285	http://www.gsea-msigdb.org/gsea/msigdb/cards/GOBP_POSITIVE_REGULATION_OF_PROTEIN_METABOLIC_PROCESS	0.31099	1.3905	0.01646	0.25843	1	0.439	0.445	0.267	0.24705	0
C5	HP_ABNORMAL_CIRCULATING_METABOLITE_CONCENTRATION	208	http://www.gsea-msigdb.org/gsea/msigdb/cards/HP_ABNORMAL_CIRCULATING_METABOLITE_CONCENTRATION	0.29668	1.3896	0.03888	0.25815	1	0.457	0.466	0.26	0.24626	0
C5	GOCC_ANCHORING_JUNCTION	150	http://www.gsea-msigdb.org/gsea/msigdb/cards/GOCC_ANCHORING_JUNCTION	0.32327	1.3886	0.04049	0.2595	1	0.467	0.467	0.261	0.2487	0
C5	GOBP_POSITIVE_REGULATION_OF_HYDROLASE_ACTIVITY	111	http://www.gsea-msigdb.org/gsea/msigdb/cards/GOBP_POSITIVE_REGULATION_OF_HYDROLASE_ACTIVITY	0.34538	1.3871	0.04312	0.2596	1	0.396	0.373	0.257	0.2482	0
C5	HP_ABNORMAL_AGGRESSIVE_IMPULSIVE_OR_VIOLENT_BEHAVIOR	85	http://www.gsea-msigdb.org/gsea/msigdb/cards/HP_ABNORMAL_AGGRESSIVE_IMPULSIVE_OR_VIOLENT_BEHAVIOR	0.30984	1.3867	0.04734	0.25936	1	0.353	0.372	0.228	0.24761	0
C5	HP_LANGUAGE_IMPAIRMENT	208	http://www.gsea-msigdb.org/gsea/msigdb/cards/HP_LANGUAGE_IMPAIRMENT	0.28285	1.3866	0.03347	0.25922	1	0.505	0.525	0.256	0.24756	0
C5	GOBP_REGULATION_OF_CELLULAR_COMPONENT_MOVEMENT	198	http://www.gsea-msigdb.org/gsea/msigdb/cards/GOBP_REGULATION_OF_CELLULAR_COMPONENT_MOVEMENT	0.32516	1.3865	0.02823	0.25926	1	0.303	0.294	0.228	0.24772	0
C5	HP_ABNORMALITY_OF_FLUID_REGULATION	120	http://www.gsea-msigdb.org/gsea/msigdb/cards/HP_ABNORMALITY_OF_FLUID_REGULATION	0.30458	1.3857	0.03617	0.25939	1	0.267	0.289	0.197	0.24794	0
C5	GOBP_NEGATIVE_REGULATION_OF_TRANSCRIPTION_BY_RNA_POLYMERASE_II	181	http://www.gsea-msigdb.org/gsea/msigdb/cards/GOBP_NEGATIVE_REGULATION_OF_TRANSCRIPTION_BY_RNA_POLYMERASE_II	0.30034	1.3855	0.01992	0.25918	1	0.597	0.559	0.279	0.2476	0
C5	HP_ABNORMALITY_OF_THE_FOREHEAD	210	http://www.gsea-msigdb.org/gsea/msigdb/cards/HP_ABNORMALITY_OF_THE_FOREHEAD	0.28427	1.3812	0.02469	0.26154	1	0.514	0.53	0.258	0.25018	0
C5	GOBP_MUSCLE_CELL_DIFFERENTIATION	62	http://www.gsea-msigdb.org/gsea/msigdb/cards/GOBP_MUSCLE_CELL_DIFFERENTIATION	0.37504	1.381	0.04564	0.26142	1	0.597	0.485	0.314	0.25063	0
C5	HP_ABNORMAL_FEAR_ANXIETY_RELATED_BEHAVIOR	81	http://www.gsea-msigdb.org/gsea/msigdb/cards/HP_ABNORMAL_FEAR_ANXIETY_RELATED_BEHAVIOR	0.32261	1.3796	0.03909	0.26231	1	0.321	0.304	0.229	0.25117	0
C5	GOBP_RESPONSE_TO_GROWTH_FACTOR	118	http://www.gsea-msigdb.org/gsea/msigdb/cards/GOBP_RESPONSE_TO_GROWTH_FACTOR	0.3473	1.3787	0.03785	0.26289	1	0.458	0.41	0.28	0.25165	0
C5	GOBP_REGULATION_OF_CELLULAR_COMPONENT_BIOGENESIS	194	http://www.gsea-msigdb.org/gsea/msigdb/cards/GOBP_REGULATION_OF_CELLULAR_COMPONENT_BIOGENESIS	0.30211	1.3775	0.04573	0.26437	1	0.443	0.459	0.255	0.25309	0
C5	GOMF_CATION_TRANSMEMBRANE_TRANSPORTER_ACTIVITY	75	http://www.gsea-msigdb.org/gsea/msigdb/cards/GOMF_CATION_TRANSMEMBRANE_TRANSPORTER_ACTIVITY	0.3508	1.3764	0.04688	0.26561	1	0.547	0.475	0.293	0.25397	0
C5	GOBP_REGULATION_OF_VASCULATURE_DEVELOPMENT	50	http://www.gsea-msigdb.org/gsea/msigdb/cards/GOBP_REGULATION_OF_VASCULATURE_DEVELOPMENT	0.38844	1.376	0.04921	0.26503	1	0.42	0.325	0.288	0.25297	0
C5	GOCC_NEURON_PROJECTION	187	http://www.gsea-msigdb.org/gsea/msigdb/cards/GOCC_NEURON_PROJECTION	0.31166	1.3754	0.02982	0.2651	1	0.342	0.354	0.234	0.25358	0
C5	HP_ABNORMAL_CELLULAR_PHENOTYPE	116	http://www.gsea-msigdb.org/gsea/msigdb/cards/HP_ABNORMAL_CELLULAR_PHENOTYPE	0.29278	1.3754	0.04519	0.26524	1	0.466	0.467	0.257	0.25377	0
C5	HP_ABNORMAL_JOINT_MORPHOLOGY	189	http://www.gsea-msigdb.org/gsea/msigdb/cards/HP_ABNORMAL_JOINT_MORPHOLOGY	0.30985	1.3745	0.03909	0.26585	1	0.497	0.489	0.27	0.2544	0
C5	GOBP_METAL_ION_HOMEOSTASIS	120	http://www.gsea-msigdb.org/gsea/msigdb/cards/GOBP_METAL_ION_HOMEOSTASIS	0.32667	1.3735	0.0396	0.26598	1	0.308	0.305	0.222	0.25472	0
C5	GOCC_DENDRITIC_TREE	94	http://www.gsea-msigdb.org/gsea/msigdb/cards/GOCC_DENDRITIC_TREE	0.32296	1.3735	0.04555	0.26616	1	0.298	0.315	0.21	0.25491	0
C5	GOBP_CELLULAR_RESPONSE_TO_DNA_DAMAGE_STIMULUS	184	http://www.gsea-msigdb.org/gsea/msigdb/cards/GOBP_CELLULAR_RESPONSE_TO_DNA_DAMAGE_STIMULUS	0.30945	1.3731	0.04527	0.26596	1	0.337	0.342	0.235	0.25466	0
C5	GOBP_CHEMICAL_HOMEOSTASIS	208	http://www.gsea-msigdb.org/gsea/msigdb/cards/GOBP_CHEMICAL_HOMEOSTASIS	0.30753	1.3724	0.03838	0.26606	1	0.524	0.517	0.27	0.2555	0
C5	GOBP_CELL_CYCLE	348	http://www.gsea-msigdb.org/gsea/msigdb/cards/GOBP_CELL_CYCLE	0.30152	1.3719	0.03748	0.26622	1	0.468	0.479	0.273	0.25522	0
C5	GOBP_ANATOMICAL_STRUCTURE_FORMATION_INVOLVED_IN_MORPHOGENESIS	190	http://www.gsea-msigdb.org/gsea/msigdb/cards/GOBP_ANATOMICAL_STRUCTURE_FORMATION_INVOLVED_IN_MORPHOGENESIS	0.32335	1.3662	0.04715	0.26903	1	0.416	0.408	0.261	0.25704	0
C5	GOBP_HOMEOSTATIC_PROCESS	318	http://www.gsea-msigdb.org/gsea/msigdb/cards/GOBP_HOMEOSTATIC_PROCESS	0.3027	1.3661	0.0239	0.26886	1	0.506	0.509	0.275	0.25666	0
C5	GOCC_VESICLE_MEMBRANE	255	http://www.gsea-msigdb.org/gsea/msigdb/cards/GOCC_VESICLE_MEMBRANE	0.32078	1.366	0.04771	0.26871	1	0.459	0.45	0.274	0.25647	0
C5	GOBP_NEGATIVE_REGULATION_OF_CATALYTIC_ACTIVITY	138	http://www.gsea-msigdb.org/gsea/msigdb/cards/GOBP_NEGATIVE_REGULATION_OF_CATALYTIC_ACTIVITY	0.33174	1.3639	0.04008	0.26796	1	0.514	0.49	0.274	0.25663	0
C5	GOBP_NEGATIVE_REGULATION_OF_MOLECULAR_FUNCTION	201	http://www.gsea-msigdb.org/gsea/msigdb/cards/GOBP_NEGATIVE_REGULATION_OF_MOLECULAR_FUNCTION	0.31515	1.3635	0.03393	0.26739	1	0.294	0.296	0.22	0.2555	0
C5	GOMF_INORGANIC_MOLECULAR_ENTITY_TRANSMEMBRANE_TRANSPORTER_ACTIVITY	86	http://www.gsea-msigdb.org/gsea/msigdb/cards/GOMF_INORGANIC_MOLECULAR_ENTITY_TRANSMEMBRANE_TRANSPORTER_ACTIVITY	0.32797	1.3619	0.03984	0.26789	1	0.523	0.477	0.281	0.25714	0
C5	GOBP_NEGATIVE_REGULATION_OF_CELL_DEATH	159	http://www.gsea-msigdb.org/gsea/msigdb/cards/GOBP_NEGATIVE_REGULATION_OF_CELL_DEATH	0.31932	1.3609	0.04183	0.26729	1	0.465	0.44	0.274	0.2565	0
C5	GOBP_POSITIVE_REGULATION_OF_RNA_METABOLIC_PROCESS	343	http://www.gsea-msigdb.org/gsea/msigdb/cards/GOBP_POSITIVE_REGULATION_OF_RNA_METABOLIC_PROCESS	0.29062	1.3607	0.0308	0.26719	1	0.417	0.435	0.263	0.2569	0
C5	HP_ABNORMALITY_OF_THE_CEREBRAL_SUBCORTEX	244	http://www.gsea-msigdb.org/gsea/msigdb/cards/HP_ABNORMALITY_OF_THE_CEREBRAL_SUBCORTEX	0.27895	1.3595	0.03704	0.26814	1	0.32	0.358	0.222	0.25732	0
C5	HP_ONSET	249	http://www.gsea-msigdb.org/gsea/msigdb/cards/HP_ONSET	0.27758	1.3593	0.03462	0.26818	1	0.361	0.393	0.237	0.25714	0
C5	GOMF_ENZYME_ACTIVATOR_ACTIVITY	109	http://www.gsea-msigdb.org/gsea/msigdb/cards/GOMF_ENZYME_ACTIVATOR_ACTIVITY	0.31751	1.3587	0.04277	0.26807	1	0.422	0.415	0.255	0.25774	0
C5	HP_ABNORMAL_THORAX_MORPHOLOGY	161	http://www.gsea-msigdb.org/gsea/msigdb/cards/HP_ABNORMAL_THORAX_MORPHOLOGY	0.29105	1.3561	0.03633	0.26837	1	0.348	0.368	0.231	0.25771	0
C5	GOBP_RESPONSE_TO_ABIOTIC_STIMULUS	192	http://www.gsea-msigdb.org/gsea/msigdb/cards/GOBP_RESPONSE_TO_ABIOTIC_STIMULUS	0.28333	1.3551	0.02058	0.26856	1	0.49	0.506	0.257	0.25735	0
C5	HP_AREFLEXIA	59	http://www.gsea-msigdb.org/gsea/msigdb/cards/HP_AREFLEXIA	0.33246	1.3548	0.04651	0.26838	1	0.475	0.48	0.251	0.25719	0
C5	HP_ABNORMALITY_OF_FACIAL_SOFT_TISSUE	87	http://www.gsea-msigdb.org/gsea/msigdb/cards/HP_ABNORMALITY_OF_FACIAL_SOFT_TISSUE	0.31735	1.3521	0.03704	0.26888	1	0.287	0.285	0.211	0.25764	0
C5	GOMF_PROTEIN_DIMERIZATION_ACTIVITY	205	http://www.gsea-msigdb.org/gsea/msigdb/cards/GOMF_PROTEIN_DIMERIZATION_ACTIVITY	0.2846	1.3518	0.02016	0.26908	1	0.439	0.472	0.247	0.25777	0
C5	GOBP_POSITIVE_REGULATION_OF_NUCLEOBASE_CONTAINING_COMPOUND_METABOLIC_PROCESS	378	http://www.gsea-msigdb.org/gsea/msigdb/cards/GOBP_POSITIVE_REGULATION_OF_NUCLEOBASE_CONTAINING_COMPOUND_METABOLIC_PROCESS	0.27823	1.35	0.034	0.27118	1	0.423	0.457	0.26	0.25943	0
C5	HP_ABNORMALITY_OF_THE_OUTER_EAR	244	http://www.gsea-msigdb.org/gsea/msigdb/cards/HP_ABNORMALITY_OF_THE_OUTER_EAR	0.28115	1.3489	0.0368	0.27167	1	0.471	0.489	0.26	0.26004	0
C5	GOBP_CELL_CYCLE_PROCESS	236	http://www.gsea-msigdb.org/gsea/msigdb/cards/GOBP_CELL_CYCLE_PROCESS	0.30843	1.3486	0.04409	0.27186	1	0.458	0.475	0.259	0.26011	0
C5	GOBP_NEGATIVE_REGULATION_OF_NUCLEOBASE_CONTAINING_COMPOUND_METABOLIC_PROCESS	300	http://www.gsea-msigdb.org/gsea/msigdb/cards/GOBP_NEGATIVE_REGULATION_OF_NUCLEOBASE_CONTAINING_COMPOUND_METABOLIC_PROCESS	0.28999	1.3444	0.03484	0.27447	1	0.563	0.56	0.272	0.26242	0
C5	GOBP_MULTICELLULAR_ORGANISMAL_HOMEOSTASIS	82	http://www.gsea-msigdb.org/gsea/msigdb/cards/GOBP_MULTICELLULAR_ORGANISMAL_HOMEOSTASIS	0.33582	1.3409	0.04016	0.27529	1	0.439	0.451	0.247	0.26453	0
C5	HP_ABNORMALITY_OF_FINGER	207	http://www.gsea-msigdb.org/gsea/msigdb/cards/HP_ABNORMALITY_OF_FINGER	0.28959	1.3407	0.04242	0.27539	1	0.469	0.489	0.255	0.26443	0
C5	HP_REDUCED_TENDON_REFLEXES	106	http://www.gsea-msigdb.org/gsea/msigdb/cards/HP_REDUCED_TENDON_REFLEXES	0.29491	1.3386	0.04217	0.2765	1	0.387	0.444	0.222	0.26573	0
C5	GOCC_SUPRAMOLECULAR_POLYMER	150	http://www.gsea-msigdb.org/gsea/msigdb/cards/GOCC_SUPRAMOLECULAR_POLYMER	0.29586	1.3312	0.04391	0.28035	1	0.4	0.434	0.237	0.26806	0
C5	GOBP_REGULATION_OF_PHOSPHORUS_METABOLIC_PROCESS	256	http://www.gsea-msigdb.org/gsea/msigdb/cards/GOBP_REGULATION_OF_PHOSPHORUS_METABOLIC_PROCESS	0.28449	1.3287	0.03578	0.28115	1	0.457	0.49	0.253	0.26899	0
C5	GOBP_POSITIVE_REGULATION_OF_DNA_METABOLIC_PROCESS	52	http://www.gsea-msigdb.org/gsea/msigdb/cards/GOBP_POSITIVE_REGULATION_OF_DNA_METABOLIC_PROCESS	0.29992	1.3263	0.04792	0.28325	1	0.25	0.284	0.182	0.27145	0
C5	HP_LOCALIZED_SKIN_LESION	170	http://www.gsea-msigdb.org/gsea/msigdb/cards/HP_LOCALIZED_SKIN_LESION	0.28824	1.3252	0.04453	0.2844	1	0.306	0.334	0.215	0.2718	0
C5	GOBP_NEGATIVE_REGULATION_OF_BIOSYNTHETIC_PROCESS	320	http://www.gsea-msigdb.org/gsea/msigdb/cards/GOBP_NEGATIVE_REGULATION_OF_BIOSYNTHETIC_PROCESS	0.28522	1.3241	0.03259	0.2851	1	0.344	0.357	0.245	0.27265	0
C5	HP_ABNORMAL_PALATE_MORPHOLOGY	208	http://www.gsea-msigdb.org/gsea/msigdb/cards/HP_ABNORMAL_PALATE_MORPHOLOGY	0.27453	1.3216	0.04684	0.28612	1	0.471	0.494	0.255	0.27257	0
C5	HP_FEEDING_DIFFICULTIES	224	http://www.gsea-msigdb.org/gsea/msigdb/cards/HP_FEEDING_DIFFICULTIES	0.26309	1.3006	0.04772	0.29708	1	0.504	0.529	0.255	0.28352	0
[truncated: 1,262 more rows]

## Sheet: Batch 2
Collection	Gene Set	Size of overlapped genes	SOURCE	Enrichment Score	Normalised Enrichment Score	Nominal p-value	FDR q-value	FWER p-val	Tag %	Gene %	Signal	FDR (median)	global.p.value
C1	chr12p13	21	http://www.gsea-msigdb.org/gsea/msigdb/cards/chr12p13	0.60339	1.6914	0.006397	0.55562	0.242	0.571	0.28	0.416	0	0.242
C1	chr15q26	13	http://www.gsea-msigdb.org/gsea/msigdb/cards/chr15q26	0.60544	1.6565	0.02597	0.37978	0.314	0.538	0.267	0.397	0	0.183
C1	chr7q11	12	http://www.gsea-msigdb.org/gsea/msigdb/cards/chr7q11	0.63103	1.6369	0.01381	0.31109	0.366	0.417	0.092	0.381	0	0.096
C1	chr7q22	10	http://www.gsea-msigdb.org/gsea/msigdb/cards/chr7q22	0.61706	1.5901	0.03448	0.34252	0.475	0.5	0.227	0.388	0	0.093
C1	chr14q24	16	http://www.gsea-msigdb.org/gsea/msigdb/cards/chr14q24	0.54208	1.5531	0.03542	0.38076	0.577	0.812	0.426	0.47	0.36	0.083
C1	chr16q22	11	http://www.gsea-msigdb.org/gsea/msigdb/cards/chr16q22	0.61358	1.4868	0.04612	0.52672	0.766	0.364	0.113	0.324	0.42	0.146
C2	TAKEDA_TARGETS_OF_NUP98_HOXA9_FUSION_8D_DN	60	http://www.gsea-msigdb.org/gsea/msigdb/cards/TAKEDA_TARGETS_OF_NUP98_HOXA9_FUSION_8D_DN	0.66788	2.0654	0	0.20855	0.086	0.533	0.174	0.453	0	0.086
C2	WARTERS_RESPONSE_TO_IR_SKIN	11	http://www.gsea-msigdb.org/gsea/msigdb/cards/WARTERS_RESPONSE_TO_IR_SKIN	0.75798	2.007	0	0.23327	0.161	0.636	0.154	0.541	0	0.089
C2	CAIRO_HEPATOBLASTOMA_DN	36	http://www.gsea-msigdb.org/gsea/msigdb/cards/CAIRO_HEPATOBLASTOMA_DN	0.60948	1.9755	0	0.24704	0.234	0.556	0.266	0.415	0	0.085
C2	JINESH_BLEBBISHIELD_TO_IMMUNE_CELL_FUSION_PBSHMS_DN	61	http://www.gsea-msigdb.org/gsea/msigdb/cards/JINESH_BLEBBISHIELD_TO_IMMUNE_CELL_FUSION_PBSHMS_DN	0.50681	1.9708	0	0.19528	0.245	0.475	0.286	0.349	0	0.053
C2	REACTOME_INTRACELLULAR_SIGNALING_BY_SECOND_MESSENGERS	26	http://www.gsea-msigdb.org/gsea/msigdb/cards/REACTOME_INTRACELLULAR_SIGNALING_BY_SECOND_MESSENGERS	0.53669	1.9613	0.002049	0.17904	0.269	0.423	0.183	0.35	0	0.039
C2	FOSTER_TOLERANT_MACROPHAGE_UP	24	http://www.gsea-msigdb.org/gsea/msigdb/cards/FOSTER_TOLERANT_MACROPHAGE_UP	0.67392	1.924	0	0.22842	0.343	0.667	0.208	0.534	0	0.063
C2	DELYS_THYROID_CANCER_UP	68	http://www.gsea-msigdb.org/gsea/msigdb/cards/DELYS_THYROID_CANCER_UP	0.57614	1.9186	0	0.20728	0.351	0.485	0.227	0.388	0	0.046
C2	RASHI_RESPONSE_TO_IONIZING_RADIATION_2	20	http://www.gsea-msigdb.org/gsea/msigdb/cards/RASHI_RESPONSE_TO_IONIZING_RADIATION_2	0.66105	1.9121	0.002151	0.19605	0.371	0.55	0.204	0.442	0	0.038
C2	NABA_MATRISOME	70	http://www.gsea-msigdb.org/gsea/msigdb/cards/NABA_MATRISOME	0.6275	1.9085	0	0.18175	0.383	0.557	0.169	0.479	0	0.03
C2	NABA_MATRISOME_ASSOCIATED	54	http://www.gsea-msigdb.org/gsea/msigdb/cards/NABA_MATRISOME_ASSOCIATED	0.62882	1.8942	0	0.19456	0.431	0.556	0.143	0.489	0	0.03
C2	PID_P53_DOWNSTREAM_PATHWAY	18	http://www.gsea-msigdb.org/gsea/msigdb/cards/PID_P53_DOWNSTREAM_PATHWAY	0.60358	1.8925	0.001942	0.17905	0.434	0.556	0.282	0.402	0	0.019
C2	DARWICHE_PAPILLOMA_PROGRESSION_RISK	15	http://www.gsea-msigdb.org/gsea/msigdb/cards/DARWICHE_PAPILLOMA_PROGRESSION_RISK	0.65055	1.891	0.00202	0.16636	0.438	0.333	0.108	0.299	0	0.019
C2	ZHOU_INFLAMMATORY_RESPONSE_LPS_UP	51	http://www.gsea-msigdb.org/gsea/msigdb/cards/ZHOU_INFLAMMATORY_RESPONSE_LPS_UP	0.52632	1.8788	0.002083	0.17956	0.481	0.647	0.358	0.426	0	0.019
C2	HELLER_HDAC_TARGETS_SILENCED_BY_METHYLATION_UP	72	http://www.gsea-msigdb.org/gsea/msigdb/cards/HELLER_HDAC_TARGETS_SILENCED_BY_METHYLATION_UP	0.54293	1.8617	0	0.20539	0.526	0.583	0.277	0.437	0.10131	0.026
C2	BLALOCK_ALZHEIMERS_DISEASE_INCIPIENT_DN	30	http://www.gsea-msigdb.org/gsea/msigdb/cards/BLALOCK_ALZHEIMERS_DISEASE_INCIPIENT_DN	0.48719	1.8447	0.002151	0.22887	0.563	0.433	0.232	0.338	0.11318	0.035
C2	TAKEDA_TARGETS_OF_NUP98_HOXA9_FUSION_16D_UP	47	http://www.gsea-msigdb.org/gsea/msigdb/cards/TAKEDA_TARGETS_OF_NUP98_HOXA9_FUSION_16D_UP	0.59454	1.8423	0.002179	0.22041	0.569	0.489	0.177	0.412	0.10879	0.031
C2	LEE_LIVER_CANCER_MYC_TGFA_UP	11	http://www.gsea-msigdb.org/gsea/msigdb/cards/LEE_LIVER_CANCER_MYC_TGFA_UP	0.72649	1.841	0.006186	0.2106	0.573	0.727	0.247	0.551	0.10282	0.027
C2	VERHAAK_AML_WITH_NPM1_MUTATED_DN	55	http://www.gsea-msigdb.org/gsea/msigdb/cards/VERHAAK_AML_WITH_NPM1_MUTATED_DN	0.53509	1.838	0.008715	0.20641	0.58	0.564	0.276	0.419	0.10129	0.027
C2	HOSHIDA_LIVER_CANCER_SUBCLASS_S1	27	http://www.gsea-msigdb.org/gsea/msigdb/cards/HOSHIDA_LIVER_CANCER_SUBCLASS_S1	0.54534	1.8237	0	0.22881	0.615	0.63	0.328	0.429	0.12807	0.029
C2	COATES_MACROPHAGE_M1_VS_M2_DN	13	http://www.gsea-msigdb.org/gsea/msigdb/cards/COATES_MACROPHAGE_M1_VS_M2_DN	0.72977	1.8006	0	0.27438	0.673	0.538	0.194	0.437	0.15546	0.043
C2	BROWNE_HCMV_INFECTION_4HR_DN	29	http://www.gsea-msigdb.org/gsea/msigdb/cards/BROWNE_HCMV_INFECTION_4HR_DN	0.51941	1.7985	0.002079	0.26615	0.677	0.276	0.11	0.249	0.1489	0.041
C2	KOYAMA_SEMA3B_TARGETS_UP	31	http://www.gsea-msigdb.org/gsea/msigdb/cards/KOYAMA_SEMA3B_TARGETS_UP	0.54317	1.7976	0.006438	0.25616	0.682	0.419	0.195	0.343	0.14294	0.038
C2	OSWALD_HEMATOPOIETIC_STEM_CELL_IN_COLLAGEN_GEL_UP	39	http://www.gsea-msigdb.org/gsea/msigdb/cards/OSWALD_HEMATOPOIETIC_STEM_CELL_IN_COLLAGEN_GEL_UP	0.49184	1.7877	0	0.27141	0.707	0.436	0.266	0.326	0.1516	0.041
C2	BOYLAN_MULTIPLE_MYELOMA_C_D_DN	61	http://www.gsea-msigdb.org/gsea/msigdb/cards/BOYLAN_MULTIPLE_MYELOMA_C_D_DN	0.50811	1.7789	0.00202	0.28507	0.726	0.426	0.224	0.341	0.1655	0.044
C2	SARRIO_EPITHELIAL_MESENCHYMAL_TRANSITION_DN	23	http://www.gsea-msigdb.org/gsea/msigdb/cards/SARRIO_EPITHELIAL_MESENCHYMAL_TRANSITION_DN	0.53602	1.7746	0.006343	0.28573	0.737	0.783	0.386	0.485	0.16551	0.044
C2	LUCAS_HNF4A_TARGETS_UP	10	http://www.gsea-msigdb.org/gsea/msigdb/cards/LUCAS_HNF4A_TARGETS_UP	0.69088	1.7742	0.001976	0.27647	0.737	0.6	0.12	0.531	0.15975	0.044
C2	WP_P53_TRANSCRIPTIONAL_GENE_NETWORK	10	http://www.gsea-msigdb.org/gsea/msigdb/cards/WP_P53_TRANSCRIPTIONAL_GENE_NETWORK	0.66324	1.7735	0.01002	0.26793	0.739	0.5	0.207	0.398	0.15801	0.042
C2	HUMMERICH_SKIN_CANCER_PROGRESSION_UP	15	http://www.gsea-msigdb.org/gsea/msigdb/cards/HUMMERICH_SKIN_CANCER_PROGRESSION_UP	0.59094	1.7727	0.006302	0.26017	0.74	0.467	0.181	0.385	0.15276	0.038
C2	ONDER_CDH1_TARGETS_2_UP	42	http://www.gsea-msigdb.org/gsea/msigdb/cards/ONDER_CDH1_TARGETS_2_UP	0.58875	1.7706	0.01048	0.25627	0.745	0.524	0.211	0.422	0.15319	0.038
C2	PROVENZANI_METASTASIS_UP	21	http://www.gsea-msigdb.org/gsea/msigdb/cards/PROVENZANI_METASTASIS_UP	0.55981	1.77	0.01518	0.24908	0.747	0.381	0.23	0.296	0.14975	0.036
C2	VART_KSHV_INFECTION_ANGIOGENIC_MARKERS_DN	18	http://www.gsea-msigdb.org/gsea/msigdb/cards/VART_KSHV_INFECTION_ANGIOGENIC_MARKERS_DN	0.62831	1.7638	0.005917	0.25845	0.759	0.722	0.298	0.511	0.15716	0.039
C2	MANNE_COVID19_ICU_VS_HEALTHY_DONOR_PLATELETS_DN	33	http://www.gsea-msigdb.org/gsea/msigdb/cards/MANNE_COVID19_ICU_VS_HEALTHY_DONOR_PLATELETS_DN	0.52772	1.7602	0.001927	0.25971	0.766	0.515	0.28	0.377	0.16035	0.038
C2	HUANG_FOXA2_TARGETS_UP	11	http://www.gsea-msigdb.org/gsea/msigdb/cards/HUANG_FOXA2_TARGETS_UP	0.6557	1.7598	0.01025	0.253	0.766	0.455	0.2	0.365	0.15816	0.035
C2	TONKS_TARGETS_OF_RUNX1_RUNX1T1_FUSION_HSC_UP	42	http://www.gsea-msigdb.org/gsea/msigdb/cards/TONKS_TARGETS_OF_RUNX1_RUNX1T1_FUSION_HSC_UP	0.50639	1.7586	0.004107	0.24854	0.77	0.5	0.308	0.353	0.15555	0.031
C2	CAIRO_LIVER_DEVELOPMENT_DN	29	http://www.gsea-msigdb.org/gsea/msigdb/cards/CAIRO_LIVER_DEVELOPMENT_DN	0.64131	1.7553	0.01493	0.2488	0.778	0.69	0.276	0.506	0.15776	0.03
C2	MARTINEZ_TP53_TARGETS_DN	56	http://www.gsea-msigdb.org/gsea/msigdb/cards/MARTINEZ_TP53_TARGETS_DN	0.41893	1.7515	0	0.25074	0.784	0.5	0.379	0.319	0.16035	0.03
C2	THEILGAARD_NEUTROPHIL_AT_SKIN_WOUND_UP	12	http://www.gsea-msigdb.org/gsea/msigdb/cards/THEILGAARD_NEUTROPHIL_AT_SKIN_WOUND_UP	0.65695	1.7509	0.006012	0.24525	0.785	0.667	0.239	0.51	0.15684	0.027
C2	BOYLAN_MULTIPLE_MYELOMA_PCA1_UP	24	http://www.gsea-msigdb.org/gsea/msigdb/cards/BOYLAN_MULTIPLE_MYELOMA_PCA1_UP	0.59447	1.7494	0.004149	0.24206	0.79	0.542	0.215	0.43	0.15494	0.027
C2	REACTOME_INNATE_IMMUNE_SYSTEM	118	http://www.gsea-msigdb.org/gsea/msigdb/cards/REACTOME_INNATE_IMMUNE_SYSTEM	0.50311	1.7467	0.01417	0.24278	0.799	0.534	0.337	0.375	0.15607	0.023
C2	BLANCO_MELO_MERS_COV_INFECTION_MCR5_CELLS_UP	29	http://www.gsea-msigdb.org/gsea/msigdb/cards/BLANCO_MELO_MERS_COV_INFECTION_MCR5_CELLS_UP	0.48498	1.7466	0.01008	0.23695	0.799	0.379	0.315	0.263	0.15231	0.022
C2	FEVR_CTNNB1_TARGETS_UP	90	http://www.gsea-msigdb.org/gsea/msigdb/cards/FEVR_CTNNB1_TARGETS_UP	0.41423	1.7466	0.01053	0.23117	0.799	0.7	0.497	0.368	0.14859	0.021
C2	FULCHER_INFLAMMATORY_RESPONSE_LECTIN_VS_LPS_UP	111	http://www.gsea-msigdb.org/gsea/msigdb/cards/FULCHER_INFLAMMATORY_RESPONSE_LECTIN_VS_LPS_UP	0.44802	1.7378	0.004149	0.24476	0.817	0.378	0.228	0.309	0.16006	0.023
C2	MARZEC_IL2_SIGNALING_DN	15	http://www.gsea-msigdb.org/gsea/msigdb/cards/MARZEC_IL2_SIGNALING_DN	0.63601	1.7366	0.01449	0.2418	0.818	0.667	0.229	0.518	0.15817	0.024
C2	PEREZ_TP63_TARGETS	54	http://www.gsea-msigdb.org/gsea/msigdb/cards/PEREZ_TP63_TARGETS	0.44858	1.7365	0.001894	0.23671	0.818	0.407	0.292	0.296	0.15473	0.022
C2	LI_INDUCED_T_TO_NATURAL_KILLER_DN	20	http://www.gsea-msigdb.org/gsea/msigdb/cards/LI_INDUCED_T_TO_NATURAL_KILLER_DN	0.49112	1.7335	0.0189	0.23815	0.825	0.8	0.42	0.468	0.15546	0.022
C2	REACTOME_PLATELET_ACTIVATION_SIGNALING_AND_AGGREGATION	30	http://www.gsea-msigdb.org/gsea/msigdb/cards/REACTOME_PLATELET_ACTIVATION_SIGNALING_AND_AGGREGATION	0.67321	1.7331	0.02148	0.23394	0.826	0.5	0.144	0.434	0.15208	0.02
C2	TAKEDA_TARGETS_OF_NUP98_HOXA9_FUSION_10D_DN	46	http://www.gsea-msigdb.org/gsea/msigdb/cards/TAKEDA_TARGETS_OF_NUP98_HOXA9_FUSION_10D_DN	0.5852	1.733	0.00207	0.229	0.826	0.457	0.149	0.397	0.14885	0.019
C2	SWEET_LUNG_CANCER_KRAS_UP	62	http://www.gsea-msigdb.org/gsea/msigdb/cards/SWEET_LUNG_CANCER_KRAS_UP	0.44991	1.7329	0.005871	0.22467	0.826	0.452	0.296	0.327	0.14621	0.02
C2	SENGUPTA_NASOPHARYNGEAL_CARCINOMA_WITH_LMP1_DN	26	http://www.gsea-msigdb.org/gsea/msigdb/cards/SENGUPTA_NASOPHARYNGEAL_CARCINOMA_WITH_LMP1_DN	0.60673	1.7326	0.008316	0.22059	0.826	0.423	0.142	0.368	0.14323	0.018
C2	MARTINEZ_RB1_TARGETS_DN	61	http://www.gsea-msigdb.org/gsea/msigdb/cards/MARTINEZ_RB1_TARGETS_DN	0.44434	1.7308	0	0.21975	0.83	0.426	0.306	0.305	0.14212	0.02
C2	MARTINEZ_RB1_TARGETS_UP	85	http://www.gsea-msigdb.org/gsea/msigdb/cards/MARTINEZ_RB1_TARGETS_UP	0.4205	1.7257	0.002016	0.22535	0.848	0.541	0.379	0.35	0.14571	0.019
C2	REACTOME_CLASS_A_1_RHODOPSIN_LIKE_RECEPTORS	22	http://www.gsea-msigdb.org/gsea/msigdb/cards/REACTOME_CLASS_A_1_RHODOPSIN_LIKE_RECEPTORS	0.57545	1.7254	0.0166	0.22144	0.848	0.409	0.158	0.348	0.1431	0.017
C2	DOANE_RESPONSE_TO_ANDROGEN_DN	32	http://www.gsea-msigdb.org/gsea/msigdb/cards/DOANE_RESPONSE_TO_ANDROGEN_DN	0.51391	1.7228	0.001919	0.2226	0.851	0.375	0.211	0.3	0.14994	0.019
C2	SHEPARD_BMYB_MORPHOLINO_UP	32	http://www.gsea-msigdb.org/gsea/msigdb/cards/SHEPARD_BMYB_MORPHOLINO_UP	0.46593	1.7222	0.004107	0.21991	0.853	0.562	0.401	0.342	0.14776	0.018
C2	REACTOME_SIGNALING_BY_RECEPTOR_TYROSINE_KINASES	54	http://www.gsea-msigdb.org/gsea/msigdb/cards/REACTOME_SIGNALING_BY_RECEPTOR_TYROSINE_KINASES	0.49221	1.7187	0.003976	0.22337	0.865	0.481	0.284	0.354	0.14853	0.02
C2	CHUNG_BLISTER_CYTOTOXICITY_UP	23	http://www.gsea-msigdb.org/gsea/msigdb/cards/CHUNG_BLISTER_CYTOTOXICITY_UP	0.54517	1.7183	0.02345	0.22011	0.866	0.435	0.241	0.334	0.14662	0.018
C2	MANNE_COVID19_COMBINED_COHORT_VS_HEALTHY_DONOR_PLATELETS_DN	43	http://www.gsea-msigdb.org/gsea/msigdb/cards/MANNE_COVID19_COMBINED_COHORT_VS_HEALTHY_DONOR_PLATELETS_DN	0.50723	1.7182	0.003883	0.21682	0.867	0.512	0.28	0.376	0.14473	0.015
C2	CHANG_IMMORTALIZED_BY_HPV31_DN	13	http://www.gsea-msigdb.org/gsea/msigdb/cards/CHANG_IMMORTALIZED_BY_HPV31_DN	0.65289	1.7182	0.01075	0.2131	0.867	0.692	0.2	0.558	0.14223	0.012
C2	BASSO_HAIRY_CELL_LEUKEMIA_UP	12	http://www.gsea-msigdb.org/gsea/msigdb/cards/BASSO_HAIRY_CELL_LEUKEMIA_UP	0.69355	1.717	0.009823	0.21257	0.871	0.583	0.185	0.478	0.14163	0.011
C2	KAYO_AGING_MUSCLE_UP	28	http://www.gsea-msigdb.org/gsea/msigdb/cards/KAYO_AGING_MUSCLE_UP	0.56993	1.7165	0.02187	0.21036	0.871	0.357	0.148	0.308	0.14036	0.012
C2	WANG_RESPONSE_TO_GSK3_INHIBITOR_SB216763_UP	72	http://www.gsea-msigdb.org/gsea/msigdb/cards/WANG_RESPONSE_TO_GSK3_INHIBITOR_SB216763_UP	0.41766	1.7148	0.004283	0.20996	0.873	0.625	0.45	0.356	0.13976	0.013
C2	DELASERNA_MYOD_TARGETS_UP	15	http://www.gsea-msigdb.org/gsea/msigdb/cards/DELASERNA_MYOD_TARGETS_UP	0.63854	1.7147	0.005714	0.20665	0.873	0.467	0.194	0.379	0.13797	0.011
C2	WONG_ADULT_TISSUE_STEM_MODULE	130	http://www.gsea-msigdb.org/gsea/msigdb/cards/WONG_ADULT_TISSUE_STEM_MODULE	0.42091	1.7119	0.0101	0.20858	0.878	0.523	0.394	0.338	0.14027	0.011
C2	TORCHIA_TARGETS_OF_EWSR1_FLI1_FUSION_DN	59	http://www.gsea-msigdb.org/gsea/msigdb/cards/TORCHIA_TARGETS_OF_EWSR1_FLI1_FUSION_DN	0.45897	1.7081	0.005725	0.21229	0.884	0.508	0.355	0.337	0.14039	0.011
C2	SANSOM_APC_TARGETS_UP	16	http://www.gsea-msigdb.org/gsea/msigdb/cards/SANSOM_APC_TARGETS_UP	0.54274	1.7069	0.02024	0.21079	0.885	0.438	0.194	0.355	0.13999	0.012
C2	WP_GPCRS_CLASS_A_RHODOPSINLIKE	10	http://www.gsea-msigdb.org/gsea/msigdb/cards/WP_GPCRS_CLASS_A_RHODOPSINLIKE	0.69742	1.7055	0.008403	0.21021	0.886	0.3	0.0541	0.285	0.13897	0.012
C2	GRUETZMANN_PANCREATIC_CANCER_UP	47	http://www.gsea-msigdb.org/gsea/msigdb/cards/GRUETZMANN_PANCREATIC_CANCER_UP	0.54286	1.7043	0.01191	0.2097	0.888	0.468	0.202	0.382	0.13876	0.012
C2	BERENJENO_TRANSFORMED_BY_RHOA_DN	66	http://www.gsea-msigdb.org/gsea/msigdb/cards/BERENJENO_TRANSFORMED_BY_RHOA_DN	0.40916	1.7037	0.01033	0.20756	0.889	0.455	0.337	0.311	0.13728	0.012
C2	TAKEDA_TARGETS_OF_NUP98_HOXA9_FUSION_10D_UP	44	http://www.gsea-msigdb.org/gsea/msigdb/cards/TAKEDA_TARGETS_OF_NUP98_HOXA9_FUSION_10D_UP	0.55962	1.7003	0.02083	0.21093	0.896	0.455	0.177	0.382	0.13969	0.011
C2	KEGG_CHEMOKINE_SIGNALING_PATHWAY	17	http://www.gsea-msigdb.org/gsea/msigdb/cards/KEGG_CHEMOKINE_SIGNALING_PATHWAY	0.57973	1.6995	0.01879	0.2096	0.896	0.471	0.172	0.393	0.13929	0.011
C2	KEGG_CYTOKINE_CYTOKINE_RECEPTOR_INTERACTION	23	http://www.gsea-msigdb.org/gsea/msigdb/cards/KEGG_CYTOKINE_CYTOKINE_RECEPTOR_INTERACTION	0.57325	1.6983	0.01016	0.20885	0.898	0.609	0.273	0.448	0.13807	0.011
C2	REACTOME_CYTOKINE_SIGNALING_IN_IMMUNE_SYSTEM	76	http://www.gsea-msigdb.org/gsea/msigdb/cards/REACTOME_CYTOKINE_SIGNALING_IN_IMMUNE_SYSTEM	0.44175	1.6944	0.01339	0.21293	0.902	0.539	0.358	0.359	0.14199	0.012
C2	VECCHI_GASTRIC_CANCER_ADVANCED_VS_EARLY_DN	22	http://www.gsea-msigdb.org/gsea/msigdb/cards/VECCHI_GASTRIC_CANCER_ADVANCED_VS_EARLY_DN	0.60657	1.6937	0.01085	0.21121	0.902	0.455	0.145	0.393	0.14039	0.012
C2	MARZEC_IL2_SIGNALING_UP	14	http://www.gsea-msigdb.org/gsea/msigdb/cards/MARZEC_IL2_SIGNALING_UP	0.55748	1.6929	0.01542	0.21016	0.904	0.357	0.208	0.285	0.13849	0.01
C2	KEGG_NEUROACTIVE_LIGAND_RECEPTOR_INTERACTION	11	http://www.gsea-msigdb.org/gsea/msigdb/cards/KEGG_NEUROACTIVE_LIGAND_RECEPTOR_INTERACTION	0.63449	1.6927	0.01429	0.20778	0.904	0.273	0.0541	0.259	0.13999	0.009
C2	NABA_SECRETED_FACTORS	19	http://www.gsea-msigdb.org/gsea/msigdb/cards/NABA_SECRETED_FACTORS	0.61671	1.6902	0.01496	0.20915	0.907	0.579	0.143	0.501	0.13983	0.009
C2	JINESH_BLEBBISHIELD_VS_LIVE_CONTROL_DN	56	http://www.gsea-msigdb.org/gsea/msigdb/cards/JINESH_BLEBBISHIELD_VS_LIVE_CONTROL_DN	0.45462	1.6898	0.01274	0.20718	0.907	0.607	0.414	0.365	0.14049	0.008
C2	CHICAS_RB1_TARGETS_CONFLUENT	85	http://www.gsea-msigdb.org/gsea/msigdb/cards/CHICAS_RB1_TARGETS_CONFLUENT	0.44522	1.6866	0	0.2099	0.913	0.588	0.413	0.36	0.14436	0.009
C2	PID_IL4_2PATHWAY	15	http://www.gsea-msigdb.org/gsea/msigdb/cards/PID_IL4_2PATHWAY	0.65015	1.6852	0.0131	0.20999	0.915	0.6	0.183	0.494	0.14513	0.008
C2	DACOSTA_UV_RESPONSE_VIA_ERCC3_UP	38	http://www.gsea-msigdb.org/gsea/msigdb/cards/DACOSTA_UV_RESPONSE_VIA_ERCC3_UP	0.48379	1.6851	0.008457	0.20741	0.916	0.5	0.31	0.351	0.14332	0.008
C2	REACTOME_RESPONSE_TO_ELEVATED_PLATELET_CYTOSOLIC_CA2	19	http://www.gsea-msigdb.org/gsea/msigdb/cards/REACTOME_RESPONSE_TO_ELEVATED_PLATELET_CYTOSOLIC_CA2	0.7175	1.6839	0.024	0.20668	0.917	0.632	0.177	0.524	0.14165	0.008
C2	HSIAO_LIVER_SPECIFIC_GENES	22	http://www.gsea-msigdb.org/gsea/msigdb/cards/HSIAO_LIVER_SPECIFIC_GENES	0.64107	1.6836	0.01856	0.20483	0.917	0.455	0.181	0.376	0.13992	0.008
C2	CONCANNON_APOPTOSIS_BY_EPOXOMICIN_UP	44	http://www.gsea-msigdb.org/gsea/msigdb/cards/CONCANNON_APOPTOSIS_BY_EPOXOMICIN_UP	0.46769	1.6823	0.01446	0.20488	0.918	0.432	0.265	0.324	0.14229	0.008
C2	BENPORATH_EED_TARGETS	82	http://www.gsea-msigdb.org/gsea/msigdb/cards/BENPORATH_EED_TARGETS	0.45375	1.6821	0.008584	0.20255	0.918	0.463	0.314	0.331	0.1406	0.007
C2	KANNAN_TP53_TARGETS_UP	10	http://www.gsea-msigdb.org/gsea/msigdb/cards/KANNAN_TP53_TARGETS_UP	0.61815	1.6792	0.0186	0.20478	0.922	0.5	0.257	0.373	0.142	0.009
C2	GAL_LEUKEMIC_STEM_CELL_DN	36	http://www.gsea-msigdb.org/gsea/msigdb/cards/GAL_LEUKEMIC_STEM_CELL_DN	0.53707	1.679	0.0167	0.20274	0.922	0.333	0.132	0.294	0.14064	0.007
C2	WP_CHEMOKINE_SIGNALING_PATHWAY	14	http://www.gsea-msigdb.org/gsea/msigdb/cards/WP_CHEMOKINE_SIGNALING_PATHWAY	0.57015	1.6779	0.01483	0.20253	0.923	0.429	0.172	0.357	0.14009	0.008
C2	REACTOME_ADAPTIVE_IMMUNE_SYSTEM	121	http://www.gsea-msigdb.org/gsea/msigdb/cards/REACTOME_ADAPTIVE_IMMUNE_SYSTEM	0.38197	1.6735	0.00207	0.20795	0.927	0.446	0.356	0.305	0.14304	0.009
C2	JINESH_BLEBBISHIELD_TO_IMMUNE_CELL_FUSION_PBSHMS_UP	71	http://www.gsea-msigdb.org/gsea/msigdb/cards/JINESH_BLEBBISHIELD_TO_IMMUNE_CELL_FUSION_PBSHMS_UP	0.42581	1.6719	0.004193	0.20829	0.928	0.437	0.322	0.306	0.14564	0.008
C2	JINESH_BLEBBISHIELD_TRANSFORMED_STEM_CELL_SPHERES_UP	25	http://www.gsea-msigdb.org/gsea/msigdb/cards/JINESH_BLEBBISHIELD_TRANSFORMED_STEM_CELL_SPHERES_UP	0.51246	1.6713	0.006186	0.20718	0.928	0.72	0.411	0.429	0.14548	0.008
C2	LEE_LIVER_CANCER_CIPROFIBRATE_UP	11	http://www.gsea-msigdb.org/gsea/msigdb/cards/LEE_LIVER_CANCER_CIPROFIBRATE_UP	0.60304	1.6683	0.0137	0.21053	0.934	0.636	0.227	0.495	0.14726	0.009
C2	SANSOM_APC_TARGETS_DN	42	http://www.gsea-msigdb.org/gsea/msigdb/cards/SANSOM_APC_TARGETS_DN	0.47729	1.6675	0.006494	0.20975	0.935	0.548	0.335	0.372	0.1459	0.008
C2	MCBRYAN_PUBERTAL_TGFB1_TARGETS_UP	31	http://www.gsea-msigdb.org/gsea/msigdb/cards/MCBRYAN_PUBERTAL_TGFB1_TARGETS_UP	0.51218	1.6674	0.01053	0.2077	0.935	0.677	0.391	0.419	0.14433	0.008
C2	REACTOME_SIGNALING_BY_RHO_GTPASES_MIRO_GTPASES_AND_RHOBTB3	81	http://www.gsea-msigdb.org/gsea/msigdb/cards/REACTOME_SIGNALING_BY_RHO_GTPASES_MIRO_GTPASES_AND_RHOBTB3	0.44313	1.6659	0.003861	0.20809	0.937	0.469	0.338	0.323	0.14296	0.008
C2	JAEGER_METASTASIS_DN	34	http://www.gsea-msigdb.org/gsea/msigdb/cards/JAEGER_METASTASIS_DN	0.51928	1.6643	0.01728	0.20905	0.941	0.529	0.303	0.375	0.14481	0.008
C2	MARTINEZ_RB1_AND_TP53_TARGETS_UP	83	http://www.gsea-msigdb.org/gsea/msigdb/cards/MARTINEZ_RB1_AND_TP53_TARGETS_UP	0.44125	1.6612	0.004219	0.21301	0.943	0.53	0.364	0.351	0.14786	0.008
C2	WP_TGFBETA_RECEPTOR_SIGNALING_IN_SKELETAL_DYSPLASIAS	11	http://www.gsea-msigdb.org/gsea/msigdb/cards/WP_TGFBETA_RECEPTOR_SIGNALING_IN_SKELETAL_DYSPLASIAS	0.65139	1.6571	0.009901	0.21538	0.946	0.455	0.122	0.401	0.15087	0.008
C2	WP_TGFBETA_RECEPTOR_SIGNALING	11	http://www.gsea-msigdb.org/gsea/msigdb/cards/WP_TGFBETA_RECEPTOR_SIGNALING	0.65139	1.6571	0.009901	0.21538	0.946	0.455	0.122	0.401	0.15087	0.008
C2	PETROVA_ENDOTHELIUM_LYMPHATIC_VS_BLOOD_DN	23	http://www.gsea-msigdb.org/gsea/msigdb/cards/PETROVA_ENDOTHELIUM_LYMPHATIC_VS_BLOOD_DN	0.55396	1.657	0.004124	0.21332	0.946	0.696	0.312	0.484	0.14934	0.008
C2	TARTE_PLASMA_CELL_VS_PLASMABLAST_UP	50	http://www.gsea-msigdb.org/gsea/msigdb/cards/TARTE_PLASMA_CELL_VS_PLASMABLAST_UP	0.51114	1.6526	0.02489	0.2192	0.954	0.38	0.155	0.329	0.15618	0.009
C2	REACTOME_SIGNALING_BY_INTERLEUKINS	46	http://www.gsea-msigdb.org/gsea/msigdb/cards/REACTOME_SIGNALING_BY_INTERLEUKINS	0.45267	1.6505	0.006198	0.22158	0.955	0.457	0.279	0.336	0.15899	0.009
C2	HOSHIDA_LIVER_CANCER_SURVIVAL_DN	13	http://www.gsea-msigdb.org/gsea/msigdb/cards/HOSHIDA_LIVER_CANCER_SURVIVAL_DN	0.61572	1.6496	0.008163	0.22127	0.955	0.154	0.000958	0.155	0.15839	0.009
C2	RUIZ_TNC_TARGETS_DN	24	http://www.gsea-msigdb.org/gsea/msigdb/cards/RUIZ_TNC_TARGETS_DN	0.51453	1.6492	0.01629	0.21993	0.955	0.333	0.181	0.276	0.15886	0.009
C2	REACTOME_O_LINKED_GLYCOSYLATION	11	http://www.gsea-msigdb.org/gsea/msigdb/cards/REACTOME_O_LINKED_GLYCOSYLATION	0.60307	1.6488	0.01653	0.21866	0.955	0.545	0.244	0.414	0.15733	0.009
C2	DELYS_THYROID_CANCER_DN	34	http://www.gsea-msigdb.org/gsea/msigdb/cards/DELYS_THYROID_CANCER_DN	0.44976	1.6465	0.01717	0.22082	0.957	0.471	0.32	0.325	0.1584	0.009
C2	YOSHIMURA_MAPK8_TARGETS_UP	95	http://www.gsea-msigdb.org/gsea/msigdb/cards/YOSHIMURA_MAPK8_TARGETS_UP	0.41811	1.6457	0.004474	0.22002	0.957	0.526	0.4	0.331	0.15691	0.009
C2	MCBRYAN_PUBERTAL_BREAST_4_5WK_UP	38	http://www.gsea-msigdb.org/gsea/msigdb/cards/MCBRYAN_PUBERTAL_BREAST_4_5WK_UP	0.52421	1.6455	0.01031	0.2182	0.957	0.421	0.224	0.333	0.15544	0.009
C2	SEIDEN_ONCOGENESIS_BY_MET	12	http://www.gsea-msigdb.org/gsea/msigdb/cards/SEIDEN_ONCOGENESIS_BY_MET	0.63887	1.6454	0.007663	0.21646	0.957	0.333	0.069	0.312	0.1544	0.009
C2	ROSS_AML_WITH_PML_RARA_FUSION	20	http://www.gsea-msigdb.org/gsea/msigdb/cards/ROSS_AML_WITH_PML_RARA_FUSION	0.52278	1.6446	0.01253	0.21595	0.958	0.4	0.2	0.323	0.15524	0.009
C2	WAMUNYOKOLI_OVARIAN_CANCER_GRADES_1_2_DN	11	http://www.gsea-msigdb.org/gsea/msigdb/cards/WAMUNYOKOLI_OVARIAN_CANCER_GRADES_1_2_DN	0.63223	1.6442	0.02321	0.21483	0.959	0.364	0.0972	0.33	0.15447	0.009
C2	BIDUS_METASTASIS_DN	18	http://www.gsea-msigdb.org/gsea/msigdb/cards/BIDUS_METASTASIS_DN	0.50914	1.6439	0.02605	0.21334	0.96	0.5	0.348	0.329	0.15308	0.009
C2	ACEVEDO_LIVER_CANCER_WITH_H3K9ME3_DN	15	http://www.gsea-msigdb.org/gsea/msigdb/cards/ACEVEDO_LIVER_CANCER_WITH_H3K9ME3_DN	0.54821	1.6431	0.01613	0.21301	0.961	0.867	0.437	0.491	0.1527	0.008
C2	HECKER_IFNB1_TARGETS	39	http://www.gsea-msigdb.org/gsea/msigdb/cards/HECKER_IFNB1_TARGETS	0.67055	1.6402	0.03433	0.21656	0.963	0.538	0.157	0.463	0.1556	0.009
C2	BRUINS_UVC_RESPONSE_VIA_TP53_GROUP_A	106	http://www.gsea-msigdb.org/gsea/msigdb/cards/BRUINS_UVC_RESPONSE_VIA_TP53_GROUP_A	0.38588	1.6382	0.00431	0.21616	0.963	0.33	0.272	0.253	0.15595	0.008
C2	BROWNE_HCMV_INFECTION_48HR_DN	62	http://www.gsea-msigdb.org/gsea/msigdb/cards/BROWNE_HCMV_INFECTION_48HR_DN	0.43718	1.6378	0.01039	0.21476	0.963	0.516	0.385	0.327	0.15461	0.008
C2	WP_NETWORK_MAP_OF_SARSCOV2_SIGNALING_PATHWAY	26	http://www.gsea-msigdb.org/gsea/msigdb/cards/WP_NETWORK_MAP_OF_SARSCOV2_SIGNALING_PATHWAY	0.5699	1.6375	0.01982	0.21343	0.963	0.5	0.224	0.393	0.15329	0.007
C2	CHEN_METABOLIC_SYNDROM_NETWORK	152	http://www.gsea-msigdb.org/gsea/msigdb/cards/CHEN_METABOLIC_SYNDROM_NETWORK	0.43325	1.6331	0.02	0.21947	0.966	0.414	0.289	0.318	0.15787	0.009
C2	TAKEDA_TARGETS_OF_NUP98_HOXA9_FUSION_16D_DN	46	http://www.gsea-msigdb.org/gsea/msigdb/cards/TAKEDA_TARGETS_OF_NUP98_HOXA9_FUSION_16D_DN	0.55668	1.6322	0.02345	0.21958	0.967	0.413	0.173	0.349	0.15737	0.009
C2	WP_COMPLEMENT_SYSTEM_IN_NEURONAL_DEVELOPMENT_AND_PLASTICITY	15	http://www.gsea-msigdb.org/gsea/msigdb/cards/WP_COMPLEMENT_SYSTEM_IN_NEURONAL_DEVELOPMENT_AND_PLASTICITY	0.60785	1.6311	0.01351	0.21949	0.967	0.333	0.116	0.297	0.1593	0.009
C2	LIU_VAV3_PROSTATE_CARCINOGENESIS_UP	14	http://www.gsea-msigdb.org/gsea/msigdb/cards/LIU_VAV3_PROSTATE_CARCINOGENESIS_UP	0.63155	1.6301	0.0207	0.21975	0.968	0.357	0.0843	0.329	0.15965	0.009
C2	GAJATE_RESPONSE_TO_TRABECTEDIN_UP	10	http://www.gsea-msigdb.org/gsea/msigdb/cards/GAJATE_RESPONSE_TO_TRABECTEDIN_UP	0.65055	1.6283	0.01225	0.22098	0.97	0.7	0.265	0.517	0.15964	0.009
C2	TAKEDA_TARGETS_OF_NUP98_HOXA9_FUSION_3D_UP	44	http://www.gsea-msigdb.org/gsea/msigdb/cards/TAKEDA_TARGETS_OF_NUP98_HOXA9_FUSION_3D_UP	0.54554	1.6257	0.04527	0.22399	0.971	0.659	0.358	0.432	0.16198	0.009
C2	CHIANG_LIVER_CANCER_SUBCLASS_CTNNB1_DN	16	http://www.gsea-msigdb.org/gsea/msigdb/cards/CHIANG_LIVER_CANCER_SUBCLASS_CTNNB1_DN	0.59327	1.6255	0.02344	0.22244	0.971	0.562	0.222	0.441	0.16106	0.009
C2	IBRAHIM_NRF1_DOWN	28	http://www.gsea-msigdb.org/gsea/msigdb/cards/IBRAHIM_NRF1_DOWN	0.51025	1.6252	0.02028	0.22145	0.972	0.429	0.242	0.329	0.16182	0.009
C2	LINDGREN_BLADDER_CANCER_CLUSTER_2B	52	http://www.gsea-msigdb.org/gsea/msigdb/cards/LINDGREN_BLADDER_CANCER_CLUSTER_2B	0.4871	1.6249	0.02626	0.22009	0.972	0.519	0.317	0.364	0.16054	0.009
C2	STARK_HYPPOCAMPUS_22Q11_DELETION_UP	10	http://www.gsea-msigdb.org/gsea/msigdb/cards/STARK_HYPPOCAMPUS_22Q11_DELETION_UP	0.68442	1.6244	0.02828	0.21928	0.972	0.5	0.0781	0.463	0.16091	0.009
C2	MIKKELSEN_ES_ICP_WITH_H3K4ME3	76	http://www.gsea-msigdb.org/gsea/msigdb/cards/MIKKELSEN_ES_ICP_WITH_H3K4ME3	0.38951	1.6243	0.008989	0.21766	0.972	0.474	0.367	0.311	0.15966	0.008
C2	BOQUEST_STEM_CELL_DN	33	http://www.gsea-msigdb.org/gsea/msigdb/cards/BOQUEST_STEM_CELL_DN	0.53137	1.6224	0.02016	0.21936	0.973	0.545	0.312	0.381	0.16387	0.009
C2	DARWICHE_PAPILLOMA_RISK_LOW_UP	26	http://www.gsea-msigdb.org/gsea/msigdb/cards/DARWICHE_PAPILLOMA_RISK_LOW_UP	0.47341	1.6223	0.02277	0.21775	0.973	0.346	0.206	0.278	0.16261	0.009
C2	KEGG_NEUROTROPHIN_SIGNALING_PATHWAY	11	http://www.gsea-msigdb.org/gsea/msigdb/cards/KEGG_NEUROTROPHIN_SIGNALING_PATHWAY	0.62651	1.6222	0.02959	0.2162	0.974	0.545	0.183	0.448	0.16142	0.009
C2	NABA_CORE_MATRISOME	16	http://www.gsea-msigdb.org/gsea/msigdb/cards/NABA_CORE_MATRISOME	0.64291	1.6217	0.03495	0.21531	0.974	0.438	0.0996	0.397	0.1602	0.008
C2	LIAO_METASTASIS	90	http://www.gsea-msigdb.org/gsea/msigdb/cards/LIAO_METASTASIS	0.37322	1.6209	0.01709	0.21513	0.974	0.544	0.439	0.319	0.15941	0.008
C2	ZHANG_ANTIVIRAL_RESPONSE_TO_RIBAVIRIN_DN	16	http://www.gsea-msigdb.org/gsea/msigdb/cards/ZHANG_ANTIVIRAL_RESPONSE_TO_RIBAVIRIN_DN	0.54973	1.62	0.01856	0.2151	0.974	0.375	0.265	0.278	0.15895	0.008
C2	WANG_CISPLATIN_RESPONSE_AND_XPC_DN	29	http://www.gsea-msigdb.org/gsea/msigdb/cards/WANG_CISPLATIN_RESPONSE_AND_XPC_DN	0.46282	1.6175	0.02434	0.21795	0.974	0.379	0.259	0.285	0.16324	0.008
C2	SMID_BREAST_CANCER_LUMINAL_B_DN	85	http://www.gsea-msigdb.org/gsea/msigdb/cards/SMID_BREAST_CANCER_LUMINAL_B_DN	0.44207	1.6154	0.02703	0.21826	0.974	0.553	0.386	0.354	0.16388	0.008
C2	NABA_ECM_GLYCOPROTEINS	15	http://www.gsea-msigdb.org/gsea/msigdb/cards/NABA_ECM_GLYCOPROTEINS	0.65109	1.6151	0.0355	0.21712	0.974	0.467	0.0996	0.423	0.16484	0.008
C2	PEDERSEN_TARGETS_OF_611CTF_ISOFORM_OF_ERBB2	16	http://www.gsea-msigdb.org/gsea/msigdb/cards/PEDERSEN_TARGETS_OF_611CTF_ISOFORM_OF_ERBB2	0.62475	1.6144	0.03353	0.21661	0.974	0.625	0.227	0.487	0.16406	0.008
C2	FLORIO_NEOCORTEX_BASAL_RADIAL_GLIA_UP	32	http://www.gsea-msigdb.org/gsea/msigdb/cards/FLORIO_NEOCORTEX_BASAL_RADIAL_GLIA_UP	0.48954	1.6142	0.01039	0.21547	0.974	0.656	0.354	0.43	0.16288	0.008
C2	SHEPARD_CRASH_AND_BURN_MUTANT_UP	25	http://www.gsea-msigdb.org/gsea/msigdb/cards/SHEPARD_CRASH_AND_BURN_MUTANT_UP	0.48763	1.6122	0.02642	0.21708	0.974	0.32	0.143	0.277	0.16508	0.008
C2	GRAESSMANN_APOPTOSIS_BY_DOXORUBICIN_UP	123	http://www.gsea-msigdb.org/gsea/msigdb/cards/GRAESSMANN_APOPTOSIS_BY_DOXORUBICIN_UP	0.40806	1.6104	0.02851	0.21864	0.975	0.374	0.293	0.281	0.1681	0.008
C2	QI_PLASMACYTOMA_UP	30	http://www.gsea-msigdb.org/gsea/msigdb/cards/QI_PLASMACYTOMA_UP	0.50372	1.6102	0.02179	0.21727	0.975	0.3	0.103	0.273	0.16692	0.008
C2	VERRECCHIA_EARLY_RESPONSE_TO_TGFB1	11	http://www.gsea-msigdb.org/gsea/msigdb/cards/VERRECCHIA_EARLY_RESPONSE_TO_TGFB1	0.65609	1.61	0.032	0.21618	0.975	0.636	0.204	0.51	0.1673	0.008
C2	WP_TGFBETA_SIGNALING_PATHWAY	24	http://www.gsea-msigdb.org/gsea/msigdb/cards/WP_TGFBETA_SIGNALING_PATHWAY	0.48281	1.6093	0.02416	0.216	0.975	0.417	0.246	0.318	0.16629	0.008
C2	DORSEY_GAB2_TARGETS	10	http://www.gsea-msigdb.org/gsea/msigdb/cards/DORSEY_GAB2_TARGETS	0.72298	1.609	0.02028	0.21501	0.975	0.4	0.0493	0.382	0.16605	0.008
C2	GROSS_HYPOXIA_VIA_ELK3_AND_HIF1A_UP	20	http://www.gsea-msigdb.org/gsea/msigdb/cards/GROSS_HYPOXIA_VIA_ELK3_AND_HIF1A_UP	0.49858	1.608	0.01992	0.21557	0.976	0.75	0.442	0.423	0.16691	0.008
C2	KEGG_TIGHT_JUNCTION	20	http://www.gsea-msigdb.org/gsea/msigdb/cards/KEGG_TIGHT_JUNCTION	0.53413	1.6074	0.02066	0.21523	0.976	0.55	0.337	0.368	0.16578	0.008
C2	PLASARI_TGFB1_TARGETS_10HR_DN	47	http://www.gsea-msigdb.org/gsea/msigdb/cards/PLASARI_TGFB1_TARGETS_10HR_DN	0.44809	1.6046	0.01527	0.21879	0.979	0.511	0.341	0.344	0.16704	0.008
C2	HOLLERN_EMT_BREAST_TUMOR_DN	14	http://www.gsea-msigdb.org/gsea/msigdb/cards/HOLLERN_EMT_BREAST_TUMOR_DN	0.56524	1.6039	0.01691	0.21832	0.979	0.357	0.136	0.311	0.16639	0.008
C2	ZHAN_MULTIPLE_MYELOMA_DN	12	http://www.gsea-msigdb.org/gsea/msigdb/cards/ZHAN_MULTIPLE_MYELOMA_DN	0.69901	1.6037	0.03156	0.21716	0.979	0.5	0.0977	0.454	0.16563	0.008
C2	REACTOME_FACTORS_INVOLVED_IN_MEGAKARYOCYTE_DEVELOPMENT_AND_PLATELET_PRODUCTION	15	http://www.gsea-msigdb.org/gsea/msigdb/cards/REACTOME_FACTORS_INVOLVED_IN_MEGAKARYOCYTE_DEVELOPMENT_AND_PLATELET_PRODUCTION	0.60603	1.6036	0.0215	0.21587	0.979	0.467	0.235	0.36	0.16454	0.008
C2	DESERT_PERIPORTAL_HEPATOCELLULAR_CARCINOMA_SUBCLASS_UP	11	http://www.gsea-msigdb.org/gsea/msigdb/cards/DESERT_PERIPORTAL_HEPATOCELLULAR_CARCINOMA_SUBCLASS_UP	0.63117	1.6004	0.01527	0.21962	0.98	0.636	0.266	0.469	0.17038	0.008
C2	REACTOME_CELLULAR_RESPONSES_TO_STIMULI	86	http://www.gsea-msigdb.org/gsea/msigdb/cards/REACTOME_CELLULAR_RESPONSES_TO_STIMULI	0.35092	1.5999	0.0133	0.21928	0.98	0.314	0.272	0.238	0.1694	0.008
C2	OHGUCHI_LIVER_HNF4A_TARGETS_UP	10	http://www.gsea-msigdb.org/gsea/msigdb/cards/OHGUCHI_LIVER_HNF4A_TARGETS_UP	0.58331	1.5995	0.03099	0.2185	0.98	0.3	0.0881	0.275	0.16914	0.008
C2	MARTINEZ_TP53_TARGETS_UP	86	http://www.gsea-msigdb.org/gsea/msigdb/cards/MARTINEZ_TP53_TARGETS_UP	0.41598	1.598	0.008065	0.21946	0.98	0.5	0.364	0.332	0.16971	0.008
C2	DODD_NASOPHARYNGEAL_CARCINOMA_UP	209	http://www.gsea-msigdb.org/gsea/msigdb/cards/DODD_NASOPHARYNGEAL_CARCINOMA_UP	0.38363	1.5978	0.004202	0.21846	0.98	0.498	0.393	0.336	0.16897	0.008
C2	ACEVEDO_METHYLATED_IN_LIVER_CANCER_DN	89	http://www.gsea-msigdb.org/gsea/msigdb/cards/ACEVEDO_METHYLATED_IN_LIVER_CANCER_DN	0.40923	1.5976	0.002037	0.21754	0.98	0.382	0.275	0.289	0.16811	0.008
C2	HUTTMANN_B_CLL_POOR_SURVIVAL_UP	46	http://www.gsea-msigdb.org/gsea/msigdb/cards/HUTTMANN_B_CLL_POOR_SURVIVAL_UP	0.44429	1.5949	0.01483	0.22033	0.981	0.478	0.355	0.315	0.1696	0.008
C2	MOHANKUMAR_HOXA1_TARGETS_DN	25	http://www.gsea-msigdb.org/gsea/msigdb/cards/MOHANKUMAR_HOXA1_TARGETS_DN	0.51198	1.5939	0.02595	0.22073	0.981	0.28	0.13	0.246	0.17108	0.008
C2	CHYLA_CBFA2T3_TARGETS_UP	69	http://www.gsea-msigdb.org/gsea/msigdb/cards/CHYLA_CBFA2T3_TARGETS_UP	0.44097	1.5935	0.01656	0.21989	0.981	0.406	0.276	0.304	0.1701	0.008
C2	VERHAAK_AML_WITH_NPM1_MUTATED_UP	41	http://www.gsea-msigdb.org/gsea/msigdb/cards/VERHAAK_AML_WITH_NPM1_MUTATED_UP	0.5616	1.5929	0.03968	0.21956	0.981	0.585	0.293	0.422	0.17033	0.008
C2	REACTOME_VESICLE_MEDIATED_TRANSPORT	90	http://www.gsea-msigdb.org/gsea/msigdb/cards/REACTOME_VESICLE_MEDIATED_TRANSPORT	0.38872	1.5926	0.01437	0.21869	0.981	0.511	0.404	0.318	0.16928	0.008
C2	FONTAINE_PAPILLARY_THYROID_CARCINOMA_DN	12	http://www.gsea-msigdb.org/gsea/msigdb/cards/FONTAINE_PAPILLARY_THYROID_CARCINOMA_DN	0.59464	1.5924	0.03636	0.21767	0.981	0.5	0.147	0.429	0.16825	0.008
C2	SCHAEFFER_PROSTATE_DEVELOPMENT_12HR_UP	19	http://www.gsea-msigdb.org/gsea/msigdb/cards/SCHAEFFER_PROSTATE_DEVELOPMENT_12HR_UP	0.5424	1.5922	0.01227	0.21649	0.981	0.474	0.296	0.336	0.16723	0.008
C2	MARTINEZ_RB1_AND_TP53_TARGETS_DN	58	http://www.gsea-msigdb.org/gsea/msigdb/cards/MARTINEZ_RB1_AND_TP53_TARGETS_DN	0.37021	1.5894	0.01042	0.22	0.982	0.448	0.379	0.286	0.17097	0.008
C2	WP_OVERVIEW_OF_PROINFLAMMATORY_AND_PROFIBROTIC_MEDIATORS	10	http://www.gsea-msigdb.org/gsea/msigdb/cards/WP_OVERVIEW_OF_PROINFLAMMATORY_AND_PROFIBROTIC_MEDIATORS	0.64834	1.5893	0.03333	0.21883	0.982	0.8	0.266	0.59	0.17065	0.008
C2	PARENT_MTOR_SIGNALING_UP	54	http://www.gsea-msigdb.org/gsea/msigdb/cards/PARENT_MTOR_SIGNALING_UP	0.4144	1.589	0.006681	0.21794	0.983	0.333	0.229	0.264	0.17039	0.008
C2	KONDO_EZH2_TARGETS	26	http://www.gsea-msigdb.org/gsea/msigdb/cards/KONDO_EZH2_TARGETS	0.49762	1.5864	0.0297	0.22102	0.984	0.5	0.294	0.358	0.1725	0.008
C2	REACTOME_PEPTIDE_LIGAND_BINDING_RECEPTORS	14	http://www.gsea-msigdb.org/gsea/msigdb/cards/REACTOME_PEPTIDE_LIGAND_BINDING_RECEPTORS	0.59355	1.5861	0.03542	0.21904	0.984	0.5	0.158	0.424	0.17048	0.008
C2	LEE_LIVER_CANCER_MYC_UP	10	http://www.gsea-msigdb.org/gsea/msigdb/cards/LEE_LIVER_CANCER_MYC_UP	0.66091	1.586	0.02794	0.21804	0.984	0.6	0.292	0.427	0.16949	0.008
C2	HERNANDEZ_ABERRANT_MITOSIS_BY_DOCETACEL_2NM_UP	16	http://www.gsea-msigdb.org/gsea/msigdb/cards/HERNANDEZ_ABERRANT_MITOSIS_BY_DOCETACEL_2NM_UP	0.58912	1.5846	0.04671	0.2188	0.984	0.688	0.32	0.471	0.17122	0.008
C2	ZHENG_IL22_SIGNALING_UP	11	http://www.gsea-msigdb.org/gsea/msigdb/cards/ZHENG_IL22_SIGNALING_UP	0.71114	1.5836	0.02521	0.21943	0.985	0.455	0.0766	0.422	0.17159	0.008
C2	MARKEY_RB1_CHRONIC_LOF_DN	10	http://www.gsea-msigdb.org/gsea/msigdb/cards/MARKEY_RB1_CHRONIC_LOF_DN	0.68941	1.5836	0.0433	0.21822	0.985	0.4	0.102	0.361	0.17061	0.008
C2	COULOUARN_TEMPORAL_TGFB1_SIGNATURE_UP	23	http://www.gsea-msigdb.org/gsea/msigdb/cards/COULOUARN_TEMPORAL_TGFB1_SIGNATURE_UP	0.44221	1.5823	0.01891	0.21899	0.985	0.696	0.483	0.363	0.17212	0.008
C2	IZADPANAH_STEM_CELL_ADIPOSE_VS_BONE_DN	21	http://www.gsea-msigdb.org/gsea/msigdb/cards/IZADPANAH_STEM_CELL_ADIPOSE_VS_BONE_DN	0.5087	1.5805	0.03205	0.22107	0.988	0.667	0.391	0.41	0.17422	0.008
C2	JIANG_HYPOXIA_NORMAL	29	http://www.gsea-msigdb.org/gsea/msigdb/cards/JIANG_HYPOXIA_NORMAL	0.44547	1.5795	0.03011	0.22129	0.988	0.345	0.227	0.27	0.17615	0.008
C2	RAY_TUMORIGENESIS_BY_ERBB2_CDC25A_DN	35	http://www.gsea-msigdb.org/gsea/msigdb/cards/RAY_TUMORIGENESIS_BY_ERBB2_CDC25A_DN	0.42108	1.5786	0.01677	0.22177	0.988	0.429	0.315	0.299	0.17678	0.008
C2	GAVIN_FOXP3_TARGETS_CLUSTER_P4	22	http://www.gsea-msigdb.org/gsea/msigdb/cards/GAVIN_FOXP3_TARGETS_CLUSTER_P4	0.52631	1.5764	0.02103	0.22449	0.99	0.409	0.203	0.33	0.17944	0.008
C2	BOQUEST_STEM_CELL_CULTURED_VS_FRESH_UP	79	http://www.gsea-msigdb.org/gsea/msigdb/cards/BOQUEST_STEM_CELL_CULTURED_VS_FRESH_UP	0.40269	1.576	0.02008	0.22396	0.99	0.392	0.32	0.277	0.17895	0.008
C2	GAZDA_DIAMOND_BLACKFAN_ANEMIA_ERYTHROID_DN	79	http://www.gsea-msigdb.org/gsea/msigdb/cards/GAZDA_DIAMOND_BLACKFAN_ANEMIA_ERYTHROID_DN	0.38643	1.5747	0.01242	0.22481	0.99	0.342	0.27	0.259	0.17904	0.008
C2	WP_BRAINDERIVED_NEUROTROPHIC_FACTOR_BDNF_SIGNALING_PATHWAY	22	http://www.gsea-msigdb.org/gsea/msigdb/cards/WP_BRAINDERIVED_NEUROTROPHIC_FACTOR_BDNF_SIGNALING_PATHWAY	0.54186	1.5746	0.04609	0.22253	0.99	0.455	0.211	0.362	0.1771	0.008
C2	GAUSSMANN_MLL_AF4_FUSION_TARGETS_G_UP	31	http://www.gsea-msigdb.org/gsea/msigdb/cards/GAUSSMANN_MLL_AF4_FUSION_TARGETS_G_UP	0.43795	1.5746	0.0334	0.22372	0.99	0.452	0.268	0.336	0.17806	0.008
C2	PEREZ_TP53_TARGETS	164	http://www.gsea-msigdb.org/gsea/msigdb/cards/PEREZ_TP53_TARGETS	0.34063	1.5744	0.00818	0.22168	0.99	0.53	0.49	0.293	0.17621	0.008
C2	NABA_ECM_AFFILIATED	18	http://www.gsea-msigdb.org/gsea/msigdb/cards/NABA_ECM_AFFILIATED	0.67529	1.5742	0.0268	0.22086	0.991	0.611	0.114	0.546	0.17526	0.008
C2	BYSTRYKH_HEMATOPOIESIS_STEM_CELL_AND_BRAIN_QTL_TRANS	17	http://www.gsea-msigdb.org/gsea/msigdb/cards/BYSTRYKH_HEMATOPOIESIS_STEM_CELL_AND_BRAIN_QTL_TRANS	0.50073	1.5734	0.03213	0.22129	0.992	0.588	0.384	0.366	0.1763	0.008
C2	ZAMORA_NOS2_TARGETS_DN	12	http://www.gsea-msigdb.org/gsea/msigdb/cards/ZAMORA_NOS2_TARGETS_DN	0.6178	1.5734	0.03097	0.22014	0.992	0.5	0.217	0.394	0.17536	0.008
C2	PEDERSEN_METASTASIS_BY_ERBB2_ISOFORM_7	67	http://www.gsea-msigdb.org/gsea/msigdb/cards/PEDERSEN_METASTASIS_BY_ERBB2_ISOFORM_7	0.44548	1.5725	0.00789	0.21938	0.992	0.552	0.401	0.342	0.1741	0.008
C2	BLANCO_MELO_COVID19_BRONCHIAL_EPITHELIAL_CELLS_SARS_COV_2_INFECTION_DN	13	http://www.gsea-msigdb.org/gsea/msigdb/cards/BLANCO_MELO_COVID19_BRONCHIAL_EPITHELIAL_CELLS_SARS_COV_2_INFECTION_DN	0.68645	1.5708	0.046	0.22102	0.993	0.385	0.0843	0.354	0.17693	0.008
C2	MEBARKI_HCC_PROGENITOR_FZD8CRD_DN	48	http://www.gsea-msigdb.org/gsea/msigdb/cards/MEBARKI_HCC_PROGENITOR_FZD8CRD_DN	0.49138	1.5695	0.01603	0.22166	0.993	0.5	0.316	0.35	0.17739	0.008
C2	SENGUPTA_NASOPHARYNGEAL_CARCINOMA_DN	49	http://www.gsea-msigdb.org/gsea/msigdb/cards/SENGUPTA_NASOPHARYNGEAL_CARCINOMA_DN	0.47586	1.5695	0.01535	0.22052	0.993	0.429	0.27	0.321	0.17647	0.008
C2	KIM_WT1_TARGETS_8HR_DN	27	http://www.gsea-msigdb.org/gsea/msigdb/cards/KIM_WT1_TARGETS_8HR_DN	0.44114	1.5686	0.02687	0.22092	0.993	0.259	0.116	0.232	0.17707	0.008
C2	WANG_SMARCE1_TARGETS_UP	68	http://www.gsea-msigdb.org/gsea/msigdb/cards/WANG_SMARCE1_TARGETS_UP	0.42293	1.5686	0.03839	0.21986	0.993	0.574	0.424	0.342	0.17617	0.008
C2	CHICAS_RB1_TARGETS_SENESCENT	108	http://www.gsea-msigdb.org/gsea/msigdb/cards/CHICAS_RB1_TARGETS_SENESCENT	0.41041	1.5677	0.01183	0.22009	0.993	0.537	0.404	0.337	0.17534	0.008
C2	BOYAULT_LIVER_CANCER_SUBCLASS_G6_UP	13	http://www.gsea-msigdb.org/gsea/msigdb/cards/BOYAULT_LIVER_CANCER_SUBCLASS_G6_UP	0.54348	1.5676	0.04356	0.21922	0.993	0.615	0.343	0.407	0.17445	0.008
C2	GRAESSMANN_APOPTOSIS_BY_SERUM_DEPRIVATION_UP	70	http://www.gsea-msigdb.org/gsea/msigdb/cards/GRAESSMANN_APOPTOSIS_BY_SERUM_DEPRIVATION_UP	0.39959	1.5668	0.02191	0.21939	0.993	0.543	0.401	0.337	0.17547	0.008
C2	LIM_MAMMARY_STEM_CELL_UP	66	http://www.gsea-msigdb.org/gsea/msigdb/cards/LIM_MAMMARY_STEM_CELL_UP	0.43143	1.5668	0.01844	0.21834	0.993	0.53	0.391	0.334	0.17458	0.008
C2	KEGG_OOCYTE_MEIOSIS	15	http://www.gsea-msigdb.org/gsea/msigdb/cards/KEGG_OOCYTE_MEIOSIS	0.50089	1.5668	0.04564	0.21733	0.994	0.8	0.464	0.432	0.17373	0.008
C2	FOROUTAN_TGFB_EMT_UP	50	http://www.gsea-msigdb.org/gsea/msigdb/cards/FOROUTAN_TGFB_EMT_UP	0.48688	1.5663	0.0325	0.21604	0.994	0.6	0.393	0.373	0.17246	0.007
C2	FOROUTAN_PRODRANK_TGFB_EMT_UP	50	http://www.gsea-msigdb.org/gsea/msigdb/cards/FOROUTAN_PRODRANK_TGFB_EMT_UP	0.48688	1.5663	0.0325	0.21604	0.994	0.6	0.393	0.373	0.17246	0.007
C2	WINZEN_DEGRADED_VIA_KHSRP	18	http://www.gsea-msigdb.org/gsea/msigdb/cards/WINZEN_DEGRADED_VIA_KHSRP	0.61458	1.566	0.01161	0.21531	0.994	0.778	0.358	0.503	0.17161	0.006
C2	KATSANOU_ELAVL1_TARGETS_UP	22	http://www.gsea-msigdb.org/gsea/msigdb/cards/KATSANOU_ELAVL1_TARGETS_UP	0.48649	1.5643	0.03636	0.2169	0.995	0.273	0.101	0.248	0.17413	0.006
C2	PID_SMAD2_3NUCLEAR_PATHWAY	12	http://www.gsea-msigdb.org/gsea/msigdb/cards/PID_SMAD2_3NUCLEAR_PATHWAY	0.59769	1.5622	0.01572	0.21919	0.995	0.583	0.258	0.436	0.17548	0.006
C2	REACTOME_DISEASES_OF_SIGNAL_TRANSDUCTION_BY_GROWTH_FACTOR_RECEPTORS_AND_SECOND_MESSENGERS	48	http://www.gsea-msigdb.org/gsea/msigdb/cards/REACTOME_DISEASES_OF_SIGNAL_TRANSDUCTION_BY_GROWTH_FACTOR_RECEPTORS_AND_SECOND_MESSENGERS	0.43202	1.5615	0.03143	0.2192	0.995	0.542	0.386	0.341	0.17513	0.006
C2	PROVENZANI_METASTASIS_DN	21	http://www.gsea-msigdb.org/gsea/msigdb/cards/PROVENZANI_METASTASIS_DN	0.51167	1.5612	0.03247	0.21874	0.995	0.619	0.343	0.411	0.17428	0.006
C2	WANG_TUMOR_INVASIVENESS_DN	33	http://www.gsea-msigdb.org/gsea/msigdb/cards/WANG_TUMOR_INVASIVENESS_DN	0.45856	1.5605	0.007519	0.21862	0.995	0.455	0.275	0.335	0.17394	0.006
C2	GAVIN_FOXP3_TARGETS_CLUSTER_T4	23	http://www.gsea-msigdb.org/gsea/msigdb/cards/GAVIN_FOXP3_TARGETS_CLUSTER_T4	0.50058	1.5599	0.01976	0.21864	0.995	0.391	0.284	0.283	0.17431	0.006
C2	RICKMAN_HEAD_AND_NECK_CANCER_C	13	http://www.gsea-msigdb.org/gsea/msigdb/cards/RICKMAN_HEAD_AND_NECK_CANCER_C	0.62395	1.5597	0.03594	0.21778	0.995	0.692	0.269	0.509	0.17372	0.006
C2	REACTOME_TRANSPORT_TO_THE_GOLGI_AND_SUBSEQUENT_MODIFICATION	24	http://www.gsea-msigdb.org/gsea/msigdb/cards/REACTOME_TRANSPORT_TO_THE_GOLGI_AND_SUBSEQUENT_MODIFICATION	0.47498	1.5592	0.01996	0.21768	0.995	0.417	0.247	0.317	0.17362	0.006
C2	YAO_HOXA10_TARGETS_VIA_PROGESTERONE_UP	11	http://www.gsea-msigdb.org/gsea/msigdb/cards/YAO_HOXA10_TARGETS_VIA_PROGESTERONE_UP	0.62345	1.559	0.02037	0.21701	0.995	0.273	0.0445	0.262	0.17314	0.006
C2	WP_CILIARY_LANDSCAPE	34	http://www.gsea-msigdb.org/gsea/msigdb/cards/WP_CILIARY_LANDSCAPE	0.43645	1.5588	0.01409	0.21629	0.995	0.471	0.299	0.335	0.17263	0.006
C2	JOHNSTONE_PARVB_TARGETS_3_UP	63	http://www.gsea-msigdb.org/gsea/msigdb/cards/JOHNSTONE_PARVB_TARGETS_3_UP	0.37826	1.5588	0.02101	0.21543	0.995	0.46	0.388	0.29	0.17183	0.006
C2	BROWNE_HCMV_INFECTION_24HR_UP	18	http://www.gsea-msigdb.org/gsea/msigdb/cards/BROWNE_HCMV_INFECTION_24HR_UP	0.55528	1.5585	0.03484	0.21483	0.995	0.444	0.204	0.357	0.1726	0.006
C2	GOZGIT_ESR1_TARGETS_DN	153	http://www.gsea-msigdb.org/gsea/msigdb/cards/GOZGIT_ESR1_TARGETS_DN	0.40039	1.5574	0.005952	0.21562	0.995	0.595	0.45	0.353	0.17515	0.005
C2	KAAB_FAILED_HEART_ATRIUM_DN	15	http://www.gsea-msigdb.org/gsea/msigdb/cards/KAAB_FAILED_HEART_ATRIUM_DN	0.52169	1.5551	0.04981	0.21846	0.995	0.333	0.112	0.298	0.17768	0.006
C2	KATSANOU_ELAVL1_TARGETS_DN	16	http://www.gsea-msigdb.org/gsea/msigdb/cards/KATSANOU_ELAVL1_TARGETS_DN	0.50743	1.5548	0.03689	0.21695	0.995	0.625	0.32	0.428	0.17626	0.005
C2	MIKKELSEN_NPC_ICP_WITH_H3K4ME3	57	http://www.gsea-msigdb.org/gsea/msigdb/cards/MIKKELSEN_NPC_ICP_WITH_H3K4ME3	0.36994	1.5546	0.01515	0.21624	0.995	0.491	0.407	0.3	0.17569	0.005
C2	MARKEY_RB1_ACUTE_LOF_DN	30	http://www.gsea-msigdb.org/gsea/msigdb/cards/MARKEY_RB1_ACUTE_LOF_DN	0.48172	1.5522	0.03727	0.21914	0.995	0.333	0.129	0.295	0.17727	0.006
C2	MCBRYAN_PUBERTAL_BREAST_3_4WK_UP	30	http://www.gsea-msigdb.org/gsea/msigdb/cards/MCBRYAN_PUBERTAL_BREAST_3_4WK_UP	0.49248	1.5503	0.02714	0.22091	0.995	0.733	0.418	0.433	0.18044	0.006
C2	HOSHIDA_LIVER_CANCER_SUBCLASS_S3	33	http://www.gsea-msigdb.org/gsea/msigdb/cards/HOSHIDA_LIVER_CANCER_SUBCLASS_S3	0.52978	1.5496	0.04782	0.22001	0.995	0.333	0.13	0.295	0.18048	0.006
C2	NEMETH_INFLAMMATORY_RESPONSE_LPS_UP	17	http://www.gsea-msigdb.org/gsea/msigdb/cards/NEMETH_INFLAMMATORY_RESPONSE_LPS_UP	0.56482	1.5487	0.04073	0.22042	0.996	0.529	0.19	0.432	0.17978	0.006
C2	REACTOME_DEVELOPMENTAL_BIOLOGY	95	http://www.gsea-msigdb.org/gsea/msigdb/cards/REACTOME_DEVELOPMENTAL_BIOLOGY	0.39707	1.548	0.03212	0.21954	0.996	0.4	0.293	0.296	0.17971	0.006
C2	WU_CELL_MIGRATION	26	http://www.gsea-msigdb.org/gsea/msigdb/cards/WU_CELL_MIGRATION	0.55643	1.548	0.04582	0.2205	0.996	0.462	0.159	0.393	0.1805	0.006
C2	SENESE_HDAC2_TARGETS_DN	18	http://www.gsea-msigdb.org/gsea/msigdb/cards/SENESE_HDAC2_TARGETS_DN	0.57743	1.5459	0.03922	0.22182	0.997	0.5	0.257	0.375	0.18058	0.006
C2	MACAEVA_PBMC_RESPONSE_TO_IR	12	http://www.gsea-msigdb.org/gsea/msigdb/cards/MACAEVA_PBMC_RESPONSE_TO_IR	0.5951	1.5457	0.03168	0.2211	0.997	0.333	0.0718	0.311	0.18076	0.006
C2	MIYAGAWA_TARGETS_OF_EWSR1_ETS_FUSIONS_UP	42	http://www.gsea-msigdb.org/gsea/msigdb/cards/MIYAGAWA_TARGETS_OF_EWSR1_ETS_FUSIONS_UP	0.36843	1.5454	0.02505	0.21973	0.997	0.548	0.437	0.314	0.18002	0.006
C2	HAN_SATB1_TARGETS_UP	77	http://www.gsea-msigdb.org/gsea/msigdb/cards/HAN_SATB1_TARGETS_UP	0.42589	1.5419	0.02697	0.22173	0.998	0.519	0.358	0.346	0.18343	0.006
C2	WP_COMPLEMENT_AND_COAGULATION_CASCADES	10	http://www.gsea-msigdb.org/gsea/msigdb/cards/WP_COMPLEMENT_AND_COAGULATION_CASCADES	0.71651	1.5377	0.03434	0.22602	0.998	0.5	0.116	0.444	0.18883	0.006
C2	KEGG_COMPLEMENT_AND_COAGULATION_CASCADES	10	http://www.gsea-msigdb.org/gsea/msigdb/cards/KEGG_COMPLEMENT_AND_COAGULATION_CASCADES	0.71651	1.5377	0.03434	0.22602	0.998	0.5	0.116	0.444	0.18883	0.006
C2	BLANCO_MELO_COVID19_BRONCHIAL_EPITHELIAL_CELLS_SARS_COV_2_INFECTION_UP	16	http://www.gsea-msigdb.org/gsea/msigdb/cards/BLANCO_MELO_COVID19_BRONCHIAL_EPITHELIAL_CELLS_SARS_COV_2_INFECTION_UP	0.62391	1.5374	0.04555	0.22553	0.998	0.75	0.268	0.553	0.18805	0.006
C2	GRESHOCK_CANCER_COPY_NUMBER_UP	48	http://www.gsea-msigdb.org/gsea/msigdb/cards/GRESHOCK_CANCER_COPY_NUMBER_UP	0.38569	1.5371	0.03704	0.2252	0.998	0.438	0.349	0.291	0.18764	0.006
C2	ALONSO_METASTASIS_UP	22	http://www.gsea-msigdb.org/gsea/msigdb/cards/ALONSO_METASTASIS_UP	0.52948	1.536	0.02761	0.22617	0.998	0.455	0.306	0.319	0.18869	0.006
C2	REACTOME_ER_TO_GOLGI_ANTEROGRADE_TRANSPORT	18	http://www.gsea-msigdb.org/gsea/msigdb/cards/REACTOME_ER_TO_GOLGI_ANTEROGRADE_TRANSPORT	0.49558	1.5344	0.03564	0.22713	0.998	0.444	0.247	0.338	0.18813	0.006
C2	MULLIGHAN_NPM1_MUTATED_SIGNATURE_1_DN	15	http://www.gsea-msigdb.org/gsea/msigdb/cards/MULLIGHAN_NPM1_MUTATED_SIGNATURE_1_DN	0.55414	1.534	0.04107	0.2268	0.998	0.4	0.143	0.345	0.18808	0.006
C2	MONNIER_POSTRADIATION_TUMOR_ESCAPE_UP	54	http://www.gsea-msigdb.org/gsea/msigdb/cards/MONNIER_POSTRADIATION_TUMOR_ESCAPE_UP	0.39165	1.5315	0.01822	0.22944	0.998	0.426	0.306	0.304	0.19179	0.006
C2	ACEVEDO_LIVER_CANCER_DN	57	http://www.gsea-msigdb.org/gsea/msigdb/cards/ACEVEDO_LIVER_CANCER_DN	0.3726	1.5304	0.03681	0.23021	0.998	0.509	0.426	0.3	0.19154	0.006
C2	DEURIG_T_CELL_PROLYMPHOCYTIC_LEUKEMIA_UP	65	http://www.gsea-msigdb.org/gsea/msigdb/cards/DEURIG_T_CELL_PROLYMPHOCYTIC_LEUKEMIA_UP	0.41547	1.5292	0.04636	0.23132	0.998	0.508	0.362	0.335	0.193	0.006
C2	REACTOME_CELLULAR_SENESCENCE	25	http://www.gsea-msigdb.org/gsea/msigdb/cards/REACTOME_CELLULAR_SENESCENCE	0.48607	1.5292	0.04082	0.23042	0.998	0.56	0.362	0.362	0.19223	0.006
C2	THUM_SYSTOLIC_HEART_FAILURE_UP	76	http://www.gsea-msigdb.org/gsea/msigdb/cards/THUM_SYSTOLIC_HEART_FAILURE_UP	0.40165	1.529	0.01789	0.22971	0.998	0.276	0.187	0.233	0.19146	0.006
C2	ZHAN_MULTIPLE_MYELOMA_CD1_AND_CD2_DN	11	http://www.gsea-msigdb.org/gsea/msigdb/cards/ZHAN_MULTIPLE_MYELOMA_CD1_AND_CD2_DN	0.55028	1.5288	0.04384	0.22912	0.998	0.364	0.188	0.297	0.19135	0.006
C2	BROWNE_HCMV_INFECTION_14HR_DN	40	http://www.gsea-msigdb.org/gsea/msigdb/cards/BROWNE_HCMV_INFECTION_14HR_DN	0.50076	1.5287	0.01992	0.22826	0.998	0.55	0.345	0.367	0.19059	0.006
C2	BROWNE_HCMV_INFECTION_12HR_UP	22	http://www.gsea-msigdb.org/gsea/msigdb/cards/BROWNE_HCMV_INFECTION_12HR_UP	0.52342	1.5285	0.04555	0.22764	0.998	0.545	0.251	0.413	0.18983	0.006
C2	MANNE_COVID19_NONICU_VS_HEALTHY_DONOR_PLATELETS_DN	42	http://www.gsea-msigdb.org/gsea/msigdb/cards/MANNE_COVID19_NONICU_VS_HEALTHY_DONOR_PLATELETS_DN	0.45034	1.5264	0.03018	0.22787	0.998	0.452	0.284	0.331	0.19127	0.006
C2	MOREAUX_MULTIPLE_MYELOMA_BY_TACI_UP	39	http://www.gsea-msigdb.org/gsea/msigdb/cards/MOREAUX_MULTIPLE_MYELOMA_BY_TACI_UP	0.49527	1.525	0.02516	0.22748	0.998	0.538	0.296	0.386	0.19051	0.006
C2	REACTOME_SPHINGOLIPID_METABOLISM	13	http://www.gsea-msigdb.org/gsea/msigdb/cards/REACTOME_SPHINGOLIPID_METABOLISM	0.61143	1.5234	0.04822	0.22908	0.998	0.385	0.0752	0.358	0.192	0.006
C2	ODONNELL_TFRC_TARGETS_UP	69	http://www.gsea-msigdb.org/gsea/msigdb/cards/ODONNELL_TFRC_TARGETS_UP	0.41867	1.5226	0.02062	0.2296	0.999	0.522	0.402	0.323	0.19303	0.006
C2	SANA_TNF_SIGNALING_UP	13	http://www.gsea-msigdb.org/gsea/msigdb/cards/SANA_TNF_SIGNALING_UP	0.612	1.5225	0.03942	0.22885	0.999	0.615	0.204	0.493	0.19256	0.006
C2	HAN_SATB1_TARGETS_DN	72	http://www.gsea-msigdb.org/gsea/msigdb/cards/HAN_SATB1_TARGETS_DN	0.35571	1.5223	0.008316	0.22825	0.999	0.403	0.331	0.279	0.19207	0.006
C2	LI_AMPLIFIED_IN_LUNG_CANCER	15	http://www.gsea-msigdb.org/gsea/msigdb/cards/LI_AMPLIFIED_IN_LUNG_CANCER	0.58272	1.5222	0.04104	0.22674	0.999	0.667	0.316	0.459	0.19063	0.005
C2	BENPORATH_SUZ12_TARGETS	72	http://www.gsea-msigdb.org/gsea/msigdb/cards/BENPORATH_SUZ12_TARGETS	0.41722	1.5213	0.03185	0.22721	0.999	0.417	0.314	0.296	0.1911	0.006
C2	REACTOME_GPCR_LIGAND_BINDING	28	http://www.gsea-msigdb.org/gsea/msigdb/cards/REACTOME_GPCR_LIGAND_BINDING	0.47626	1.5204	0.04357	0.22786	0.999	0.321	0.158	0.274	0.19124	0.006
C2	DOANE_RESPONSE_TO_ANDROGEN_UP	32	http://www.gsea-msigdb.org/gsea/msigdb/cards/DOANE_RESPONSE_TO_ANDROGEN_UP	0.42946	1.5203	0.03401	0.22713	0.999	0.5	0.327	0.342	0.19054	0.006
C2	ZWANG_TRANSIENTLY_UP_BY_2ND_EGF_PULSE_ONLY	117	http://www.gsea-msigdb.org/gsea/msigdb/cards/ZWANG_TRANSIENTLY_UP_BY_2ND_EGF_PULSE_ONLY	0.37436	1.5187	0.02581	0.22788	0.999	0.205	0.124	0.19	0.19243	0.006
C2	WANG_TUMOR_INVASIVENESS_UP	48	http://www.gsea-msigdb.org/gsea/msigdb/cards/WANG_TUMOR_INVASIVENESS_UP	0.38677	1.5179	0.02306	0.22818	0.999	0.271	0.211	0.219	0.1925	0.006
C2	MEISSNER_NPC_HCP_WITH_H3_UNMETHYLATED	40	http://www.gsea-msigdb.org/gsea/msigdb/cards/MEISSNER_NPC_HCP_WITH_H3_UNMETHYLATED	0.44632	1.5168	0.04598	0.22752	0.999	0.35	0.197	0.287	0.19278	0.006
C2	PID_PDGFRB_PATHWAY	17	http://www.gsea-msigdb.org/gsea/msigdb/cards/PID_PDGFRB_PATHWAY	0.54295	1.5166	0.0404	0.22695	0.999	0.706	0.385	0.438	0.19236	0.006
C2	WEST_ADRENOCORTICAL_TUMOR_DN	65	http://www.gsea-msigdb.org/gsea/msigdb/cards/WEST_ADRENOCORTICAL_TUMOR_DN	0.36792	1.5159	0.01965	0.22723	0.999	0.538	0.414	0.326	0.19251	0.005
C2	BAKKER_FOXO3_TARGETS_DN	22	http://www.gsea-msigdb.org/gsea/msigdb/cards/BAKKER_FOXO3_TARGETS_DN	0.42214	1.5152	0.03011	0.22765	0.999	0.455	0.33	0.308	0.19324	0.006
C2	WP_INSULIN_SIGNALING	19	http://www.gsea-msigdb.org/gsea/msigdb/cards/WP_INSULIN_SIGNALING	0.45247	1.5149	0.04906	0.22635	0.999	0.421	0.267	0.311	0.19224	0.006
C2	PEDERSEN_METASTASIS_BY_ERBB2_ISOFORM_4	14	http://www.gsea-msigdb.org/gsea/msigdb/cards/PEDERSEN_METASTASIS_BY_ERBB2_ISOFORM_4	0.59792	1.513	0.04	0.22759	0.999	0.714	0.301	0.503	0.19304	0.005
C2	TIEN_INTESTINE_PROBIOTICS_24HR_DN	37	http://www.gsea-msigdb.org/gsea/msigdb/cards/TIEN_INTESTINE_PROBIOTICS_24HR_DN	0.45186	1.513	0.01815	0.22683	0.999	0.405	0.265	0.303	0.19236	0.004
C2	WP_NUCLEAR_RECEPTORS_METAPATHWAY	49	http://www.gsea-msigdb.org/gsea/msigdb/cards/WP_NUCLEAR_RECEPTORS_METAPATHWAY	0.38563	1.5118	0.03354	0.22801	0.999	0.531	0.431	0.309	0.19281	0.004
C2	ZHOU_INFLAMMATORY_RESPONSE_FIMA_UP	63	http://www.gsea-msigdb.org/gsea/msigdb/cards/ZHOU_INFLAMMATORY_RESPONSE_FIMA_UP	0.43972	1.5117	0.03239	0.2274	0.999	0.429	0.266	0.324	0.19213	0.004
C2	KEGG_MAPK_SIGNALING_PATHWAY	26	http://www.gsea-msigdb.org/gsea/msigdb/cards/KEGG_MAPK_SIGNALING_PATHWAY	0.41612	1.5105	0.03878	0.22852	0.999	0.192	0.119	0.172	0.1942	0.005
C2	PURBEY_TARGETS_OF_CTBP1_NOT_SATB1_DN	47	http://www.gsea-msigdb.org/gsea/msigdb/cards/PURBEY_TARGETS_OF_CTBP1_NOT_SATB1_DN	0.41085	1.5096	0.01804	0.22678	0.999	0.319	0.236	0.25	0.19305	0.004
C2	WINTER_HYPOXIA_METAGENE	26	http://www.gsea-msigdb.org/gsea/msigdb/cards/WINTER_HYPOXIA_METAGENE	0.48926	1.5086	0.02851	0.22781	0.999	0.462	0.227	0.361	0.19318	0.003
C2	MATSUDA_NATURAL_KILLER_DIFFERENTIATION	79	http://www.gsea-msigdb.org/gsea/msigdb/cards/MATSUDA_NATURAL_KILLER_DIFFERENTIATION	0.39988	1.5081	0.03434	0.22792	0.999	0.481	0.381	0.309	0.19312	0.004
[truncated: 1,915 more rows]
