# Supplementary material for: Integrative bioinformatics and artificial intelligence analyses of transcriptomics data identified genes associated with major depressive disorders including NRG1
Source: Neurobiol Stress. 2023 Jul 7;26:100555. doi: 10.1016/j.ynstr.2023.100555 (PMC10423927; doi:10.1016/j.ynstr.2023.100555)
Supplement: Multimedia component 3 [file mmc3.xlsx]

## Sheet: Sheet1
Gene name	Gene ID	Description	Biological Process (GO)
ABCA5	23461	ATP binding cassette subfamily A member 5	GO:1903064 positive regulation of reverse cholesterol transport;GO:1903062 regulation of reverse cholesterol transport;GO:0010745 negative regulation of macrophage derived foam cell differentiation
ABCB1	5243	ATP binding cassette subfamily B member 1	GO:0099040 ceramide translocation;GO:0099039 sphingolipid translocation;GO:1901529 positive regulation of anion channel activity
ABCC3	8714	ATP binding cassette subfamily C member 3	GO:0015779 glucuronoside transport;GO:1901656 glycoside transport;GO:0071716 leukotriene transport
ABHD2	11057	abhydrolase domain containing 2, acylglycerol lipase	GO:0051793 medium-chain fatty acid catabolic process;GO:0051792 medium-chain fatty acid biosynthetic process;GO:0014909 smooth muscle cell migration
ABHD4	63874	abhydrolase domain containing 4, N-acyl phospholipase B	GO:0070292 N-acylphosphatidylethanolamine metabolic process;GO:0036152 phosphatidylethanolamine acyl-chain remodeling;GO:0046337 phosphatidylethanolamine metabolic process
ADAM10	102	ADAM metallopeptidase domain 10	GO:0051089 constitutive protein ectodomain proteolysis;GO:0038004 epidermal growth factor receptor ligand maturation;GO:0140246 protein catabolic process at synapse
ADORA3	140	adenosine A3 receptor	GO:0001973 G protein-coupled adenosine receptor signaling pathway;GO:0035588 G protein-coupled purinergic receptor signaling pathway;GO:0014061 regulation of norepinephrine secretion
AHI1	54806	Abelson helper integration site 1	GO:0030862 positive regulation of polarized epithelial cell differentiation;GO:0039007 pronephric nephron morphogenesis;GO:0039008 pronephric nephron tubule morphogenesis
AHSP	51327	alpha hemoglobin stabilizing protein	GO:0020027 hemoglobin metabolic process;GO:0030218 erythrocyte differentiation;GO:0034101 erythrocyte homeostasis
ANK1	286	ankyrin 1	GO:0035090 maintenance of apical/basal cell polarity;GO:0045199 maintenance of epithelial cell apical/basal polarity;GO:0030011 maintenance of cell polarity
ANKRD12	23253	ankyrin repeat domain 12
ANKRD22	118932	ankyrin repeat domain 22
ANKRD6	22881	ankyrin repeat domain 6	GO:2000096 positive regulation of Wnt signaling pathway, planar cell polarity pathway;GO:2000052 positive regulation of non-canonical Wnt signaling pathway;GO:2000095 regulation of Wnt signaling pathway, planar cell polarity pathway
ARG2	384	arginase 2	GO:0071643 regulation of chemokine (C-C motif) ligand 4 production;GO:0071644 negative regulation of chemokine (C-C motif) ligand 4 production;GO:0019547 arginine catabolic process to ornithine
ARGLU1	55082	arginine and glutamate rich 1
ASPH	444	aspartate beta-hydroxylase	GO:0042264 peptidyl-aspartic acid hydroxylation;GO:0018197 peptidyl-aspartic acid modification;GO:0097202 activation of cysteine-type endopeptidase activity
AURKA	6790	aurora kinase A	GO:1900195 positive regulation of oocyte maturation;GO:0007057 spindle assembly involved in female meiosis I;GO:0061523 cilium disassembly
B3GNT7	93010	UDP-GlcNAc:betaGal beta-1,3-N-acetylglucosaminyltransferase 7	GO:0018146 keratan sulfate biosynthetic process;GO:0042339 keratan sulfate metabolic process;GO:0016266 O-glycan processing
BMPR2	659	bone morphogenetic protein receptor type 2	GO:0003252 negative regulation of cell proliferation involved in heart valve morphogenesis;GO:0003250 regulation of cell proliferation involved in heart valve morphogenesis;GO:2000137 negative regulation of cell proliferation involved in heart morphogenesis
BPGM	669	bisphosphoglycerate mutase	GO:0060856 establishment of blood-brain barrier;GO:0015671 oxygen transport;GO:0015669 gas transport
BPI	671	bactericidal permeability increasing protein	GO:0043031 negative regulation of macrophage activation;GO:0032717 negative regulation of interleukin-8 production;GO:0031663 lipopolysaccharide-mediated signaling pathway
BTLA	151888	B and T lymphocyte associated	GO:0002768 immune response-regulating cell surface receptor signaling pathway;GO:0002764 immune response-regulating signaling pathway;GO:0002250 adaptive immune response
C11orf1	64776	cilia and flagella associated protein 68	GO:0008150 biological_process
C12orf29	91298	chromosome 12 open reading frame 29	GO:0002244 hematopoietic progenitor cell differentiation;GO:0030097 hemopoiesis;GO:0048468 cell development
CACNA1E	777	calcium voltage-gated channel subunit alpha1 E	GO:0098703 calcium ion import across plasma membrane;GO:0097553 calcium ion transmembrane import into cytosol;GO:0098659 inorganic cation import across plasma membrane
CAMKK2	10645	calcium/calmodulin dependent protein kinase kinase 2	GO:0061762 CAMKK-AMPK signaling cascade;GO:0099004 calmodulin dependent kinase signaling pathway;GO:1903599 positive regulation of autophagy of mitochondrion
CAMP	820	cathelicidin antimicrobial peptide	GO:0071224 cellular response to peptidoglycan;GO:0032494 response to peptidoglycan;GO:0019835 cytolysis
CAMTA1	23261	calmodulin binding transcription activator 1	GO:0070886 positive regulation of calcineurin-NFAT signaling cascade;GO:0106058 positive regulation of calcineurin-mediated signaling;GO:0070884 regulation of calcineurin-NFAT signaling cascade
CARD8	22900	caspase recruitment domain family member 8	GO:0097340 inhibition of cysteine-type endopeptidase activity;GO:0097341 zymogen inhibition;GO:1900226 negative regulation of NLRP3 inflammasome complex assembly
CASP6	839	caspase 6	GO:0072733 response to staurosporine;GO:0072734 cellular response to staurosporine;GO:0060545 positive regulation of necroptotic process
CASZ1	54897	castor zinc finger 1	GO:0045664 regulation of neuron differentiation;GO:0045944 positive regulation of transcription by RNA polymerase II;GO:0045595 regulation of cell differentiation
CATSPER2	117155	cation channel sperm associated 2	GO:0048240 sperm capacitation;GO:0030317 flagellated sperm motility;GO:0097722 sperm motility
CCDC71L	168455	coiled-coil domain containing 71 like
CCN3	4856	cellular communication network factor 3	GO:1904057 negative regulation of sensory perception of pain;GO:1990523 bone regeneration;GO:0071603 endothelial cell-cell adhesion
CCNG2	901	cyclin G2	GO:0000079 regulation of cyclin-dependent protein serine/threonine kinase activity;GO:1904029 regulation of cyclin-dependent protein kinase activity;GO:0044772 mitotic cell cycle phase transition
CD160	11126	CD160 molecule	GO:1900280 negative regulation of CD4-positive, alpha-beta T cell costimulation;GO:1900279 regulation of CD4-positive, alpha-beta T cell costimulation;GO:1905675 negative regulation of adaptive immune memory response
CD55	1604	CD55 molecule (Cromer blood group)	GO:1903659 regulation of complement-dependent cytotoxicity;GO:2000563 positive regulation of CD4-positive, alpha-beta T cell proliferation;GO:0045916 negative regulation of complement activation
CD8B	926	CD8b molecule	GO:0050852 T cell receptor signaling pathway;GO:0050851 antigen receptor-mediated signaling pathway;GO:0002429 immune response-activating cell surface receptor signaling pathway
CDK6	1021	cyclin dependent kinase 6	GO:0043696 dedifferentiation;GO:0043697 cell dedifferentiation;GO:0045656 negative regulation of monocyte differentiation
CDKN1C	1028	cyclin dependent kinase inhibitor 1C	GO:0071514 genomic imprinting;GO:1902746 regulation of lens fiber cell differentiation;GO:0007096 regulation of exit from mitosis
CDKN2B	1030	cyclin dependent kinase inhibitor 2B	GO:0060253 negative regulation of glial cell proliferation;GO:0030219 megakaryocyte differentiation;GO:0045736 negative regulation of cyclin-dependent protein serine/threonine kinase activity
CEACAM1	634	CEA cell adhesion molecule 1	GO:0038158 granulocyte colony-stimulating factor signaling pathway;GO:0002856 negative regulation of natural killer cell mediated immune response to tumor cell;GO:0002859 negative regulation of natural killer cell mediated cytotoxicity directed against tumor cell target
CEACAM8	1088	CEA cell adhesion molecule 8	GO:0007157 heterophilic cell-cell adhesion via plasma membrane cell adhesion molecules;GO:0098742 cell-cell adhesion via plasma-membrane adhesion molecules;GO:0098609 cell-cell adhesion
CEP78	84131	centrosomal protein 78	GO:0044782 cilium organization;GO:0120036 plasma membrane bounded cell projection organization;GO:0030030 cell projection organization
CES1	1066	carboxylesterase 1	GO:0090122 cholesterol ester hydrolysis involved in cholesterol transport;GO:0120188 regulation of bile acid secretion;GO:0090119 vesicle-mediated cholesterol transport
CHI3L1	1116	chitinase 3 like 1	GO:0006030 chitin metabolic process;GO:0006032 chitin catabolic process;GO:1901072 glucosamine-containing compound catabolic process
CHORDC1	26973	cysteine and histidine rich domain containing 1	GO:2000299 negative regulation of Rho-dependent protein serine/threonine kinase activity;GO:2000298 regulation of Rho-dependent protein serine/threonine kinase activity;GO:1900034 regulation of cellular response to heat
CLEC12B	387837	C-type lectin domain family 12 member B	GO:0002769 natural killer cell inhibitory signaling pathway;GO:0097325 melanocyte proliferation;GO:0002767 immune response-inhibiting cell surface receptor signaling pathway
CLEC4D	338339	C-type lectin domain family 4 member D	GO:0030887 positive regulation of myeloid dendritic cell activation;GO:0030885 regulation of myeloid dendritic cell activation;GO:0061760 antifungal innate immune response
CMPK2	129607	cytidine/uridine monophosphate kinase 2	GO:0006227 dUDP biosynthetic process;GO:0009196 pyrimidine deoxyribonucleoside diphosphate metabolic process;GO:0009197 pyrimidine deoxyribonucleoside diphosphate biosynthetic process
COG1	9382	component of oligomeric golgi complex 1	GO:0000301 retrograde transport, vesicle recycling within Golgi;GO:0006891 intra-Golgi vesicle-mediated transport;GO:0007030 Golgi organization
COPS2	9318	COP9 signalosome subunit 2	GO:0001834 trophectodermal cell proliferation;GO:0000338 protein deneddylation;GO:0001833 inner cell mass cell proliferation
CRYZ	1429	crystallin zeta	GO:0042178 xenobiotic catabolic process;GO:0051289 protein homotetramerization;GO:0051262 protein tetramerization
CXCL1	2919	C-X-C motif chemokine ligand 1	GO:0061844 antimicrobial humoral immune response mediated by antimicrobial peptide;GO:0030593 neutrophil chemotaxis;GO:0070098 chemokine-mediated signaling pathway
CXCL5	6374	C-X-C motif chemokine ligand 5	GO:0061844 antimicrobial humoral immune response mediated by antimicrobial peptide;GO:0030593 neutrophil chemotaxis;GO:0070098 chemokine-mediated signaling pathway
CXCL8	3576	C-X-C motif chemokine ligand 8	GO:2000535 regulation of entry of bacterium into host cell;GO:0050930 induction of positive chemotaxis;GO:0060354 negative regulation of cell adhesion molecule production
CXCR6	10663	C-X-C motif chemokine receptor 6	GO:0019079 viral genome replication;GO:0070098 chemokine-mediated signaling pathway;GO:1990868 response to chemokine
CYBRD1	79901	cytochrome b reductase 1	GO:0033215 reductive iron assimilation;GO:0140576 ascorbate homeostasis;GO:0033212 iron import into cell
CYP1B1	1545	cytochrome P450 family 1 subfamily B member 1	GO:0071387 cellular response to cortisol stimulus;GO:0002930 trabecular meshwork development;GO:0071603 endothelial cell-cell adhesion
CYP3A5	1577	cytochrome P450 family 3 subfamily A member 5	GO:0009822 alkaloid catabolic process;GO:0002933 lipid hydroxylation;GO:0043385 mycotoxin metabolic process
DEFA4	1669	defensin alpha 4	GO:0019732 antifungal humoral response;GO:0002227 innate immune response in mucosa;GO:0002385 mucosal immune response
DHRS12	79758	dehydrogenase/reductase 12
DHRS9	10170	dehydrogenase/reductase 9	GO:0042904 9-cis-retinoic acid biosynthetic process;GO:0042905 9-cis-retinoic acid metabolic process;GO:0002138 retinoic acid biosynthetic process
DISP1	84976	dispatched RND transporter family member 1	GO:0007225 patched ligand maturation;GO:0060539 diaphragm development;GO:0016486 peptide hormone processing
DMAC2L	27109	distal membrane arm assembly component 2 like	GO:0006754 ATP biosynthetic process;GO:0009206 purine ribonucleoside triphosphate biosynthetic process;GO:0009145 purine nucleoside triphosphate biosynthetic process
DNAAF11	23639	dynein axonemal assembly factor 11	GO:0120229 protein localization to motile cilium;GO:0060287 epithelial cilium movement involved in determination of left/right asymmetry;GO:0090660 cerebrospinal fluid circulation
DNAL1	83544	dynein axonemal light chain 1	GO:0036158 outer dynein arm assembly;GO:0070286 axonemal dynein complex assembly;GO:0035082 axoneme assembly
DPM2	8818	dolichyl-phosphate mannosyltransferase subunit 2, regulatory	GO:0019348 dolichol metabolic process;GO:0016093 polyprenol metabolic process;GO:0035269 protein O-linked mannosylation
DSC2	1824	desmocollin 2	GO:0086073 bundle of His cell-Purkinje myocyte adhesion involved in cell communication;GO:0086042 cardiac muscle cell-cardiac muscle cell adhesion;GO:0098911 regulation of ventricular cardiac muscle cell action potential
EBF1	1879	EBF transcription factor 1	GO:0006357 regulation of transcription by RNA polymerase II;GO:0006355 regulation of DNA-templated transcription;GO:1903506 regulation of nucleic acid-templated transcription
EGLN1	54583	egl-9 family hypoxia inducible factor 1	GO:0140252 regulation protein catabolic process at postsynapse;GO:0140250 regulation protein catabolic process at synapse;GO:0051344 negative regulation of cyclic-nucleotide phosphodiesterase activity
ENOSF1	55556	enolase superfamily member 1	GO:0044275 cellular carbohydrate catabolic process;GO:0009063 amino acid catabolic process;GO:0016052 carbohydrate catabolic process
ENSG00000188002		None	None
ENTPD1	953	ectonucleoside triphosphate diphosphohydrolase 1	GO:0009134 nucleoside diphosphate catabolic process;GO:1901292 nucleoside phosphate catabolic process;GO:0009132 nucleoside diphosphate metabolic process
EPHB1	2047	EPH receptor B1	GO:1902723 negative regulation of skeletal muscle satellite cell proliferation;GO:1902725 negative regulation of satellite cell differentiation;GO:0014719 skeletal muscle satellite cell activation
EVI2A	2123	ecotropic viral integration site 2A
F2RL1	2150	F2R like trypsin receptor 1	GO:0070962 positive regulation of neutrophil mediated killing of bacterium;GO:0070963 positive regulation of neutrophil mediated killing of gram-negative bacterium;GO:0099109 potassium channel activating, G protein-coupled receptor signaling pathway
F5	2153	coagulation factor V	GO:0032571 response to vitamin K;GO:0033273 response to vitamin;GO:0007584 response to nutrient
FAM102B	284611	EEIG family member 2
FAM184B	27146	family with sequence similarity 184 member B
FAR2	55711	fatty acyl-CoA reductase 2	GO:0010025 wax biosynthetic process;GO:0010166 wax metabolic process;GO:0035336 long-chain fatty-acyl-CoA metabolic process
FARP2	9855	FERM, ARH/RhoGEF and pleckstrin domain protein 2	GO:0071800 podosome assembly;GO:0016322 neuron remodeling;GO:0033623 regulation of integrin activation
FBXO32	114907	F-box protein 32	GO:0014877 response to muscle inactivity involved in regulation of muscle adaptation;GO:0014894 response to denervation involved in regulation of muscle adaptation;GO:0014870 response to muscle inactivity
FER	2241	FER tyrosine kinase	GO:0120179 adherens junction disassembly;GO:0150147 cell-cell junction disassembly;GO:0036215 response to stem cell factor
FGFR1OP2	26127	FGFR1 oncogene partner 2	GO:0042060 wound healing;GO:0009611 response to wounding;GO:0006950 response to stress
FOLR3	2352	folate receptor gamma	GO:0015884 folic acid transport;GO:0007342 fusion of sperm to egg plasma membrane involved in single fertilization;GO:0045026 plasma membrane fusion
FOXO3	2309	forkhead box O3	GO:0014735 regulation of muscle atrophy;GO:0014737 positive regulation of muscle atrophy;GO:0014744 positive regulation of muscle adaptation
FRMD4A	55691	FERM domain containing 4A	GO:0090162 establishment of epithelial cell polarity;GO:0050709 negative regulation of protein secretion;GO:0030010 establishment of cell polarity
FUS	2521	FUS RNA binding protein	GO:1990000 amyloid fibril formation;GO:1905168 positive regulation of double-strand break repair via homologous recombination;GO:0048255 mRNA stabilization
GALNT2	2590	polypeptide N-acetylgalactosaminyltransferase 2	GO:0018242 protein O-linked glycosylation via serine;GO:0018243 protein O-linked glycosylation via threonine;GO:0016266 O-glycan processing
GDAP1	54332	ganglioside induced differentiation associated protein 1	GO:0071305 cellular response to vitamin D;GO:0000266 mitochondrial fission;GO:0008053 mitochondrial fusion
GFI1B	8328	growth factor independent 1B transcriptional repressor	GO:2000134 negative regulation of G1/S transition of mitotic cell cycle;GO:1902807 negative regulation of cell cycle G1/S phase transition;GO:1901991 negative regulation of mitotic cell cycle phase transition
GLUL	2752	glutamate-ammonia ligase	GO:0006542 glutamine biosynthetic process;GO:0019676 ammonia assimilation cycle;GO:0019740 nitrogen utilization
GPALPP1	55425	GPALPP motifs containing 1
GPCPD1	56261	glycerophosphocholine phosphodiesterase 1	GO:0046475 glycerophospholipid catabolic process;GO:0009395 phospholipid catabolic process;GO:0046503 glycerolipid catabolic process
GPR160	26996	G protein-coupled receptor 160	GO:0007186 G protein-coupled receptor signaling pathway;GO:0007165 signal transduction;GO:0023052 signaling
GRB10	2887	growth factor receptor bound protein 10	GO:1904738 vascular associated smooth muscle cell migration;GO:0014909 smooth muscle cell migration;GO:0046325 negative regulation of glucose import
GUSBP1	728411	GUSB pseudogene 1
H1-0	3005	H1.0 linker histone	GO:2000679 positive regulation of transcription regulatory region DNA binding;GO:0030261 chromosome condensation;GO:0045910 negative regulation of DNA recombination
H2BC4	8347	H2B clustered histone 4	GO:0002227 innate immune response in mucosa;GO:0002385 mucosal immune response;GO:0002251 organ or tissue specific immune response
H2BC8	8339	H2B clustered histone 8	GO:0002227 innate immune response in mucosa;GO:0002385 mucosal immune response;GO:0002251 organ or tissue specific immune response
H4C8	8365	H4 clustered histone 8	GO:0061644 protein localization to CENP-A containing chromatin;GO:0045653 negative regulation of megakaryocyte differentiation;GO:0045652 regulation of megakaryocyte differentiation
HEATR5A	25938	HEAT repeat containing 5A	GO:0042147 retrograde transport, endosome to Golgi;GO:0016482 cytosolic transport;GO:0016197 endosomal transport
HECW2	57520	HECT, C2 and WW domain containing E3 ubiquitin protein ligase 2	GO:2000650 negative regulation of sodium ion transmembrane transporter activity;GO:1902306 negative regulation of sodium ion transmembrane transport;GO:0010766 negative regulation of sodium ion transport
HELLS	3070	helicase, lymphoid specific	GO:0031508 pericentric heterochromatin formation;GO:0031048 RNA-mediated heterochromatin formation;GO:0010216 maintenance of DNA methylation
HEY1	23462	hes related family bHLH transcription factor with YRPW motif 1	GO:0036304 umbilical cord morphogenesis;GO:0061027 umbilical cord development;GO:2000820 negative regulation of transcription from RNA polymerase II promoter involved in smooth muscle cell differentiation
HIP1	3092	huntingtin interacting protein 1	GO:2000588 positive regulation of platelet-derived growth factor receptor-beta signaling pathway;GO:0010641 positive regulation of platelet-derived growth factor receptor signaling pathway;GO:2000586 regulation of platelet-derived growth factor receptor-beta signaling pathway
HLA-DPA1	3113	major histocompatibility complex, class II, DP alpha 1	GO:0002399 MHC class II protein complex assembly;GO:0002503 peptide antigen assembly with MHC class II protein complex;GO:0002396 MHC protein complex assembly
HLA-DQA1	3117	major histocompatibility complex, class II, DQ alpha 1	GO:0002399 MHC class II protein complex assembly;GO:0002503 peptide antigen assembly with MHC class II protein complex;GO:0002396 MHC protein complex assembly
HLA-DQB1	3119	major histocompatibility complex, class II, DQ beta 1	GO:0002399 MHC class II protein complex assembly;GO:0002503 peptide antigen assembly with MHC class II protein complex;GO:0002396 MHC protein complex assembly
HNRNPM	4670	heterogeneous nuclear ribonucleoprotein M	GO:0000380 alternative mRNA splicing, via spliceosome;GO:0000377 RNA splicing, via transesterification reactions with bulged adenosine as nucleophile;GO:0000398 mRNA splicing, via spliceosome
HP	3240	haptoglobin	GO:2000296 negative regulation of hydrogen peroxide catabolic process;GO:2000295 regulation of hydrogen peroxide catabolic process;GO:0010727 negative regulation of hydrogen peroxide metabolic process
HPS1	3257	HPS1 biogenesis of lysosomal organelles complex 3 subunit 1	GO:1903232 melanosome assembly;GO:0060155 platelet dense granule organization;GO:0032438 melanosome organization
HPS3	84343	HPS3 biogenesis of lysosomal organelles complex 2 subunit 1	GO:1903232 melanosome assembly;GO:0060155 platelet dense granule organization;GO:0032438 melanosome organization
IFI44L	10964	interferon induced protein 44 like	GO:0051607 defense response to virus;GO:0140546 defense response to symbiont;GO:0009615 response to virus
IFI6	2537	interferon alpha inducible protein 6	GO:0051902 negative regulation of mitochondrial depolarization;GO:1904180 negative regulation of membrane depolarization;GO:0051900 regulation of mitochondrial depolarization
IFIT1	3434	interferon induced protein with tetratricopeptide repeats 1	GO:0019060 intracellular transport of viral protein in host cell;GO:0030581 symbiont intracellular protein transport in host;GO:0051097 negative regulation of helicase activity
IFIT3	3437	interferon induced protein with tetratricopeptide repeats 3	GO:0051607 defense response to virus;GO:0140546 defense response to symbiont;GO:0009615 response to virus
IGHA1	3493	immunoglobulin heavy constant alpha 1	GO:0060267 positive regulation of respiratory burst;GO:0060263 regulation of respiratory burst;GO:0003094 glomerular filtration
IGHG1	3500	immunoglobulin heavy constant gamma 1 (G1m marker)	GO:0097278 complement-dependent cytotoxicity;GO:0001788 antibody-dependent cellular cytotoxicity;GO:0001794 type IIa hypersensitivity
IKZF3	22806	IKAROS family zinc finger 3	GO:0045577 regulation of B cell differentiation;GO:0030888 regulation of B cell proliferation;GO:0007498 mesoderm development
IP6K1	9807	inositol hexakisphosphate kinase 1	GO:0032958 inositol phosphate biosynthetic process;GO:0043647 inositol phosphate metabolic process;GO:0046173 polyol biosynthetic process
IRF5	3663	interferon regulatory factor 5	GO:0032494 response to peptidoglycan;GO:0032495 response to muramyl dipeptide;GO:0032727 positive regulation of interferon-alpha production
ITGA2B	3674	integrin subunit alpha 2b	GO:0033627 cell adhesion mediated by integrin;GO:0007229 integrin-mediated signaling pathway;GO:0007160 cell-matrix adhesion
ITGA4	3676	integrin subunit alpha 4	GO:0043496 regulation of protein homodimerization activity;GO:0090074 negative regulation of protein homodimerization activity;GO:1990771 clathrin-dependent extracellular exosome endocytosis
ITGB5	3693	integrin subunit beta 5	GO:0090136 epithelial cell-cell adhesion;GO:0030038 contractile actin filament bundle assembly;GO:0043149 stress fiber assembly
ITPR2	3709	inositol 1,4,5-trisphosphate receptor type 2	GO:0071361 cellular response to ethanol;GO:0048016 inositol phosphate-mediated signaling;GO:0071320 cellular response to cAMP
ITSN1	6453	intersectin 1	GO:0150007 clathrin-dependent synaptic vesicle endocytosis;GO:0036466 synaptic vesicle recycling via endosome;GO:0099532 synaptic vesicle endosomal processing
JDP2	122953	Jun dimerization protein 2	GO:0031065 positive regulation of histone deacetylation;GO:0090312 positive regulation of protein deacetylation;GO:0031063 regulation of histone deacetylation
KAZN	23254	kazrin, periplakin interacting protein	GO:0031424 keratinization;GO:0030216 keratinocyte differentiation;GO:0009913 epidermal cell differentiation
KCNA3	3738	potassium voltage-gated channel subfamily A member 3	GO:0021554 optic nerve development;GO:0022038 corpus callosum development;GO:0021545 cranial nerve development
KCNH7	90134	potassium voltage-gated channel subfamily H member 7	GO:0086011 membrane repolarization during action potential;GO:0086009 membrane repolarization;GO:0001508 action potential
KCNJ15	3772	potassium inwardly rectifying channel subfamily J member 15	GO:1990573 potassium ion import across plasma membrane;GO:0098659 inorganic cation import across plasma membrane;GO:0099587 inorganic ion import across plasma membrane
KDSR	2531	3-ketodihydrosphingosine reductase	GO:0006666 3-keto-sphinganine metabolic process;GO:0046519 sphingoid metabolic process;GO:0042180 cellular ketone metabolic process
KIDINS220	57498	kinase D interacting substrate 220	GO:0038180 nerve growth factor signaling pathway;GO:0038179 neurotrophin signaling pathway;GO:1990090 cellular response to nerve growth factor stimulus
KIF1B	23095	kinesin family member 1B	GO:0007270 neuron-neuron synaptic transmission;GO:0007274 neuromuscular synaptic transmission;GO:0008089 anterograde axonal transport
KIF3C	3797	kinesin family member 3C	GO:0007018 microtubule-based movement;GO:0007017 microtubule-based process;GO:0009987 cellular process
KLF1	10661	KLF transcription factor 1	GO:0060135 maternal process involved in female pregnancy;GO:0030218 erythrocyte differentiation;GO:0034101 erythrocyte homeostasis
KLF12	11278	KLF transcription factor 12	GO:0000122 negative regulation of transcription by RNA polymerase II;GO:0045892 negative regulation of DNA-templated transcription;GO:1903507 negative regulation of nucleic acid-templated transcription
KLF2	10365	KLF transcription factor 2	GO:0071409 cellular response to cycloheximide;GO:0097532 stress response to acid chemical;GO:0097533 cellular stress response to acid chemical
KLF7	8609	KLF transcription factor 7	GO:1904178 negative regulation of adipose tissue development;GO:0061179 negative regulation of insulin secretion involved in cellular response to glucose stimulus;GO:1904177 regulation of adipose tissue development
KLHL6	89857	kelch like family member 6	GO:0002467 germinal center formation;GO:0050853 B cell receptor signaling pathway;GO:0050851 antigen receptor-mediated signaling pathway
KLRD1	3824	killer cell lectin like receptor D1	GO:0001915 negative regulation of T cell mediated cytotoxicity;GO:0045953 negative regulation of natural killer cell mediated cytotoxicity;GO:0002716 negative regulation of natural killer cell mediated immunity
KLRG1	10219	killer cell lectin like receptor G1	GO:0006968 cellular defense response;GO:0006954 inflammatory response;GO:0045087 innate immune response
KREMEN1	83999	kringle containing transmembrane protein 1	GO:0048681 negative regulation of axon regeneration;GO:0070571 negative regulation of neuron projection regeneration;GO:0048679 regulation of axon regeneration
LAMP3	27074	lysosomal associated membrane protein 3	GO:0035455 response to interferon-alpha;GO:1901799 negative regulation of proteasomal protein catabolic process;GO:1903051 negative regulation of proteolysis involved in protein catabolic process
LAPTM4B	55353	lysosomal protein transmembrane 4 beta	GO:0097213 regulation of lysosomal membrane permeability;GO:1904351 negative regulation of protein catabolic process in the vacuole;GO:1905166 negative regulation of lysosomal protein catabolic process
LARGE1	9215	LARGE xylosyl- and glucuronyltransferase 1	GO:0035269 protein O-linked mannosylation;GO:0006044 N-acetylglucosamine metabolic process;GO:0046716 muscle cell cellular homeostasis
LCN2	3934	lipocalin 2	GO:0015891 siderophore transport;GO:0097577 sequestering of iron ion;GO:1901678 iron coordination entity transport
LGALS2	3957	galectin 2	GO:0043029 T cell homeostasis;GO:0002260 lymphocyte homeostasis;GO:0001776 leukocyte homeostasis
LGALS8	3964	galectin 8	GO:1904977 lymphatic endothelial cell migration;GO:0098792 xenophagy;GO:0036303 lymph vessel morphogenesis
LGALSL	29094	galectin like
LILRA4	23547	leukocyte immunoglobulin like receptor A4	GO:0034156 negative regulation of toll-like receptor 7 signaling pathway;GO:0034164 negative regulation of toll-like receptor 9 signaling pathway;GO:0032687 negative regulation of interferon-alpha production
LILRA5	353514	leukocyte immunoglobulin like receptor A5	GO:0032696 negative regulation of interleukin-13 production;GO:0032695 negative regulation of interleukin-12 production;GO:0032656 regulation of interleukin-13 production
LINC01003	100128822	long intergenic non-protein coding RNA 1003
LINS1	55180	lines homolog 1	GO:0050890 cognition;GO:0050877 nervous system process;GO:0003008 system process
LIPA	3988	lipase A, lysosomal acid type	GO:0061519 macrophage homeostasis;GO:0034383 low-density lipoprotein particle clearance;GO:0034381 plasma lipoprotein particle clearance
LMNA	4000	lamin A/C	GO:1990683 DNA double-strand break attachment to nuclear envelope;GO:1900114 positive regulation of histone H3-K9 trimethylation;GO:0030951 establishment or maintenance of microtubule cytoskeleton polarity
LRRN3	54674	leucine rich repeat neuronal 3	GO:0051965 positive regulation of synapse assembly;GO:1901890 positive regulation of cell junction assembly;GO:0051963 regulation of synapse assembly
LTBP2	4053	latent transforming growth factor beta binding protein 2	GO:0007179 transforming growth factor beta receptor signaling pathway;GO:0009306 protein secretion;GO:0035592 establishment of protein localization to extracellular region
LTF	4057	lactotransferrin	GO:2000308 negative regulation of tumor necrosis factor (ligand) superfamily member 11 production;GO:1900190 regulation of single-species biofilm formation;GO:1900191 negative regulation of single-species biofilm formation
MAN1A2	10905	mannosidase alpha class 1A member 2	GO:1904381 Golgi apparatus mannose trimming;GO:0036507 protein demannosylation;GO:0036508 protein alpha-1,2-demannosylation
MAP3K7	6885	mitogen-activated protein kinase kinase kinase 7	GO:0043276 anoikis;GO:0038066 p38MAPK cascade;GO:0007252 I-kappaB phosphorylation
MBOAT2	129642	membrane bound O-acyltransferase domain containing 2	GO:0036150 phosphatidylserine acyl-chain remodeling;GO:0036152 phosphatidylethanolamine acyl-chain remodeling;GO:0036151 phosphatidylcholine acyl-chain remodeling
MCEMP1	199675	mast cell expressed membrane protein 1
MCMBP	79892	minichromosome maintenance complex binding protein	GO:0007062 sister chromatid cohesion;GO:0006261 DNA-templated DNA replication;GO:0006260 DNA replication
MCOLN2	255231	mucolipin TRP cation channel 2	GO:0071642 positive regulation of macrophage inflammatory protein 1 alpha production;GO:0071651 positive regulation of chemokine (C-C motif) ligand 5 production;GO:0071640 regulation of macrophage inflammatory protein 1 alpha production
MCUR1	63933	mitochondrial calcium uniporter regulator 1	GO:0036444 calcium import into the mitochondrion;GO:0051561 positive regulation of mitochondrial calcium ion concentration;GO:0006851 mitochondrial calcium ion transmembrane transport
METAP2	10988	methionyl aminopeptidase 2	GO:0035551 protein initiator methionine removal involved in protein maturation;GO:0070084 protein initiator methionine removal;GO:0018206 peptidyl-methionine modification
MGA	23269	MAX dimerization protein MGA	GO:0001708 cell fate specification;GO:0045165 cell fate commitment;GO:0045893 positive regulation of DNA-templated transcription
MGST1	4257	microsomal glutathione S-transferase 1	GO:0071449 cellular response to lipid hydroperoxide;GO:0006982 response to lipid hydroperoxide;GO:0071447 cellular response to hydroperoxide
MIS18A	54069	MIS18 kinetochore protein A	GO:0031055 chromatin remodeling at centromere;GO:0034080 CENP-A containing chromatin assembly;GO:0034508 centromere complex assembly
MLLT10	8028	MLLT10 histone lysine methyltransferase DOT1L cofactor	GO:0070734 histone H3-K27 methylation;GO:0034968 histone lysine methylation;GO:0018022 peptidyl-lysine methylation
MLLT3	4300	MLLT3 super elongation complex subunit	GO:2000096 positive regulation of Wnt signaling pathway, planar cell polarity pathway;GO:2000035 regulation of stem cell division;GO:2000052 positive regulation of non-canonical Wnt signaling pathway
MPZL1	9019	myelin protein zero like 1	GO:0007169 transmembrane receptor protein tyrosine kinase signaling pathway;GO:0007167 enzyme-linked receptor protein signaling pathway;GO:0007267 cell-cell signaling
MPZL2	10205	myelin protein zero like 2	GO:0007156 homophilic cell adhesion via plasma membrane adhesion molecules;GO:0098742 cell-cell adhesion via plasma-membrane adhesion molecules;GO:0098609 cell-cell adhesion
MRC2	9902	mannose receptor C type 2	GO:0030574 collagen catabolic process;GO:0032963 collagen metabolic process;GO:0001649 osteoblast differentiation
MS4A3	932	membrane spanning 4-domains A3
MTFMT	123263	mitochondrial methionyl-tRNA formyltransferase	GO:0071951 conversion of methionyl-tRNA to N-formyl-methionyl-tRNA;GO:0019988 charged-tRNA amino acid modification;GO:0006413 translational initiation
MTMR3	8897	myotubularin related protein 3	GO:1904562 phosphatidylinositol 5-phosphate metabolic process;GO:0060304 regulation of phosphatidylinositol dephosphorylation;GO:0046856 phosphatidylinositol dephosphorylation
MXD1	4084	MAX dimerization protein 1	GO:0000122 negative regulation of transcription by RNA polymerase II;GO:0045892 negative regulation of DNA-templated transcription;GO:1903507 negative regulation of nucleic acid-templated transcription
MYL12A	10627	myosin light chain 12A	GO:0070527 platelet aggregation;GO:0034109 homotypic cell-cell adhesion;GO:0030168 platelet activation
MYO6	4646	myosin VI	GO:0030050 vesicle transport along actin filament;GO:0099515 actin filament-based transport;GO:0042491 inner ear auditory receptor cell differentiation
MYOF	26509	myoferlin	GO:0001778 plasma membrane repair;GO:0046928 regulation of neurotransmitter secretion;GO:0051588 regulation of neurotransmitter transport
N4BP2	55728	NEDD4 binding protein 2	GO:0090305 nucleic acid phosphodiester bond hydrolysis;GO:0006259 DNA metabolic process;GO:0044260 cellular macromolecule metabolic process
N4BP2L1	90634	NEDD4 binding protein 2 like 1
NADK	65220	NAD kinase	GO:0006741 NADP biosynthetic process;GO:0019359 nicotinamide nucleotide biosynthetic process;GO:0019363 pyridine nucleotide biosynthetic process
NAPSB	256236	napsin B aspartic peptidase, pseudogene
NARF	26502	nuclear prelamin A recognition factor
NCR3LG1	374383	natural killer cell cytotoxicity receptor 3 ligand 1
NDUFAF4	29078	NADH:ubiquinone oxidoreductase complex assembly factor 4	GO:0010257 NADH dehydrogenase complex assembly;GO:0032981 mitochondrial respiratory chain complex I assembly;GO:0033108 mitochondrial respiratory chain complex assembly
NEK4	6787	NIMA related kinase 4	GO:2000772 regulation of cellular senescence;GO:2001020 regulation of response to DNA damage stimulus;GO:0051301 cell division
NFIA	4774	nuclear factor I A	GO:0060074 synapse maturation;GO:0072189 ureter development;GO:0019079 viral genome replication
NFYB	4801	nuclear transcription factor Y subunit beta	GO:0080182 histone H3-K4 trimethylation;GO:0018023 peptidyl-lysine trimethylation;GO:0051568 histone H3-K4 methylation
NLRP7	199713	NLR family pyrin domain containing 7	GO:1905246 negative regulation of aspartic-type peptidase activity;GO:1905245 regulation of aspartic-type peptidase activity;GO:0010955 negative regulation of protein processing
NMT2	9397	N-myristoyltransferase 2	GO:0018008 N-terminal peptidyl-glycine N-myristoylation;GO:0006499 N-terminal protein myristoylation;GO:0018377 protein myristoylation
NPRL3	8131	NPR3 like, GATOR1 complex subunit	GO:0038202 TORC1 signaling;GO:1904262 negative regulation of TORC1 signaling;GO:0035909 aorta morphogenesis
NR1D2	9975	nuclear receptor subfamily 1 group D member 2	GO:2001014 regulation of skeletal muscle cell differentiation;GO:0048512 circadian behavior;GO:0007622 rhythmic behavior
NR6A1	2649	nuclear receptor subfamily 6 group A member 1	GO:0030522 intracellular receptor signaling pathway;GO:0007276 gamete generation;GO:0048609 multicellular organismal reproductive process
NRG1	3084	neuregulin 1	GO:0038129 ERBB3 signaling pathway;GO:0038133 ERBB2-ERBB3 signaling pathway;GO:0038135 ERBB2-ERBB4 signaling pathway
NSG1	27065	neuronal vesicle trafficking associated 1	GO:0099627 neurotransmitter receptor cycle;GO:0099630 postsynaptic neurotransmitter receptor cycle;GO:0098814 spontaneous synaptic transmission
NSUN7	79730	NOP2/Sun RNA methyltransferase family member 7	GO:0032259 methylation;GO:0008152 metabolic process;GO:0008150 biological_process
NT5E	4907	5'-nucleotidase ecto	GO:0046086 adenosine biosynthetic process;GO:0046032 ADP catabolic process;GO:0006196 AMP catabolic process
NUCKS1	64710	nuclear casein kinase and cyclin dependent kinase substrate 1	GO:1990968 modulation by host of RNA binding by virus;GO:1990969 modulation by host of viral RNA-binding transcription factor activity;GO:0043921 modulation by host of viral transcription
NUDT4	11163	nudix hydrolase 4	GO:0071543 diphosphoinositol polyphosphate metabolic process;GO:1901906 diadenosine pentaphosphate metabolic process;GO:1901907 diadenosine pentaphosphate catabolic process
OASL	8638	2'-5'-oligoadenylate synthetase like	GO:0070106 interleukin-27-mediated signaling pathway;GO:0060700 regulation of ribonuclease activity;GO:1900246 positive regulation of RIG-I signaling pathway
OLFM4	10562	olfactomedin 4	GO:1900026 positive regulation of substrate adhesion-dependent cell spreading;GO:1900024 regulation of substrate adhesion-dependent cell spreading;GO:0010811 positive regulation of cell-substrate adhesion
ORC4	5000	origin recognition complex subunit 4	GO:0040038 polar body extrusion after meiotic divisions;GO:0033206 meiotic cytokinesis;GO:0006270 DNA replication initiation
ORM1	5004	orosomucoid 1	GO:0006953 acute-phase response;GO:0032731 positive regulation of interleukin-1 beta production;GO:0032715 negative regulation of interleukin-6 production
OSBPL1A	114876	oxysterol binding protein like 1A	GO:0006699 bile acid biosynthetic process;GO:0008206 bile acid metabolic process;GO:0015918 sterol transport
PADI4	23569	peptidyl arginine deiminase 4	GO:0043687 post-translational protein modification;GO:0019827 stem cell population maintenance;GO:0098727 maintenance of cell number
PBX1	5087	PBX homeobox 1	GO:0001779 natural killer cell differentiation;GO:0035162 embryonic hemopoiesis;GO:0030325 adrenal gland development
PCBP1-AS1	400960	PCBP1 antisense RNA 1
PCNX1	22990	pecanex 1
PDCD5	9141	programmed cell death 5	GO:1903636 regulation of protein insertion into mitochondrial outer membrane;GO:1903638 positive regulation of protein insertion into mitochondrial outer membrane;GO:1903645 negative regulation of chaperone-mediated protein folding
PDE4DIP	9659	phosphodiesterase 4D interacting protein	GO:0090063 positive regulation of microtubule nucleation;GO:0010968 regulation of microtubule nucleation;GO:1903358 regulation of Golgi organization
PDE5A	8654	phosphodiesterase 5A	GO:0060282 positive regulation of oocyte development;GO:0060281 regulation of oocyte development;GO:1905879 regulation of oogenesis
PDE7A	5150	phosphodiesterase 7A	GO:0006198 cAMP catabolic process;GO:0009214 cyclic nucleotide catabolic process;GO:0046058 cAMP metabolic process
PDK4	5166	pyruvate dehydrogenase kinase 4	GO:0010510 regulation of acetyl-CoA biosynthetic process from pyruvate;GO:0050812 regulation of acyl-CoA biosynthetic process;GO:0042762 regulation of sulfur metabolic process
PDLIM7	9260	PDZ and LIM domain 7	GO:0045669 positive regulation of osteoblast differentiation;GO:0045667 regulation of osteoblast differentiation;GO:0006898 receptor-mediated endocytosis
PGAP1	80055	post-GPI attachment to proteins inositol deacylase 1	GO:1902953 positive regulation of ER to Golgi vesicle-mediated transport;GO:0016255 attachment of GPI anchor to protein;GO:0060628 regulation of ER to Golgi vesicle-mediated transport
PGM2L1	283209	phosphoglucomutase 2 like 1	GO:0006006 glucose metabolic process;GO:0019318 hexose metabolic process;GO:0005996 monosaccharide metabolic process
PHC3	80012	polyhomeotic homolog 3
PHKB	5257	phosphorylase kinase regulatory subunit beta	GO:0005977 glycogen metabolic process;GO:0006073 cellular glucan metabolic process;GO:0044042 glucan metabolic process
PI4K2B	55300	phosphatidylinositol 4-kinase type 2 beta	GO:0046854 phosphatidylinositol phosphate biosynthetic process;GO:0007032 endosome organization;GO:0006661 phosphatidylinositol biosynthetic process
PIP4P2	55529	phosphatidylinositol-4,5-bisphosphate 4-phosphatase 2	GO:0050765 negative regulation of phagocytosis;GO:0046856 phosphatidylinositol dephosphorylation;GO:0046839 phospholipid dephosphorylation
PITPNC1	26207	phosphatidylinositol transfer protein cytoplasmic 1	GO:0120009 intermembrane lipid transfer;GO:0015914 phospholipid transport;GO:0015748 organophosphate ester transport
PLA2G7	7941	phospholipase A2 group VII	GO:0034441 plasma lipoprotein particle oxidation;GO:0044269 glycerol ether catabolic process;GO:0062234 platelet activating factor catabolic process
PLAGL1	5325	PLAG1 like zinc finger 1	GO:0000122 negative regulation of transcription by RNA polymerase II;GO:0006915 apoptotic process;GO:0012501 programmed cell death
PLD1	5337	phospholipase D1	GO:0032534 regulation of microvillus assembly;GO:0098693 regulation of synaptic vesicle cycle;GO:0032530 regulation of microvillus organization
PLEK2	26499	pleckstrin 2	GO:0031532 actin cytoskeleton reorganization;GO:0120034 positive regulation of plasma membrane bounded cell projection assembly;GO:0120032 regulation of plasma membrane bounded cell projection assembly
PLEKHA1	59338	pleckstrin homology domain containing A1	GO:0001553 luteinization;GO:0033327 Leydig cell differentiation;GO:0031529 ruffle organization
PLEKHG1	57480	pleckstrin homology and RhoGEF domain containing G1	GO:0051056 regulation of small GTPase mediated signal transduction;GO:1902531 regulation of intracellular signal transduction;GO:0009966 regulation of signal transduction
PLG	5340	plasminogen	GO:0051919 positive regulation of fibrinolysis;GO:2000048 negative regulation of cell-cell adhesion mediated by cadherin;GO:0051918 negative regulation of fibrinolysis
PLXDC2	84898	plexin domain containing 2
PNPLA8	50640	patatin like phospholipase domain containing 8	GO:0046338 phosphatidylethanolamine catabolic process;GO:0034638 phosphatidylcholine catabolic process;GO:0032048 cardiolipin metabolic process
PPM1L	151742	protein phosphatase, Mg2+/Mn2+ dependent 1L	GO:0030148 sphingolipid biosynthetic process;GO:0046467 membrane lipid biosynthetic process;GO:0006665 sphingolipid metabolic process
PPP2R2A	5520	protein phosphatase 2 regulatory subunit Balpha	GO:0014072 response to isoquinoline alkaloid;GO:0043278 response to morphine;GO:0043279 response to alkaloid
PPP3CB	5532	protein phosphatase 3 catalytic subunit beta	GO:0031987 locomotion involved in locomotory behavior;GO:1905949 negative regulation of calcium ion import across plasma membrane;GO:0001915 negative regulation of T cell mediated cytotoxicity
PRPH2	5961	peripherin 2	GO:0009645 response to low light intensity stimulus;GO:0035845 photoreceptor cell outer segment organization;GO:0009642 response to light intensity
PRRG4	79056	proline rich and Gla domain 4	GO:0008150 biological_process
PTBP3	9991	polypyrimidine tract binding protein 3	GO:0043249 erythrocyte maturation;GO:0033119 negative regulation of RNA splicing;GO:0048821 erythrocyte development
PTGS2	5743	prostaglandin-endoperoxide synthase 2	GO:0010335 response to non-ionic osmotic stress;GO:0071471 cellular response to non-ionic osmotic stress;GO:0032227 negative regulation of synaptic transmission, dopaminergic
PTPN22	26191	protein tyrosine phosphatase non-receptor type 22	GO:0035644 phosphoanandamide dephosphorylation;GO:0071661 regulation of granzyme B production;GO:0071663 positive regulation of granzyme B production
PTPN4	5775	protein tyrosine phosphatase non-receptor type 4	GO:0018108 peptidyl-tyrosine phosphorylation;GO:0018212 peptidyl-tyrosine modification;GO:0006470 protein dephosphorylation
PXYLP1	92370	2-phosphoxylose phosphatase 1	GO:0010909 positive regulation of heparan sulfate proteoglycan biosynthetic process;GO:0010908 regulation of heparan sulfate proteoglycan biosynthetic process;GO:1902730 positive regulation of proteoglycan biosynthetic process
RAB11FIP2	22841	RAB11 family interacting protein 2	GO:0035668 TRAM-dependent toll-like receptor signaling pathway;GO:0035669 TRAM-dependent toll-like receptor 4 signaling pathway;GO:0002756 MyD88-independent toll-like receptor signaling pathway
RAB13	5872	RAB13, member RAS oncogene family	GO:0044795 trans-Golgi network to recycling endosome transport;GO:0097368 establishment of Sertoli cell barrier;GO:1902463 protein localization to cell leading edge
RAB30	27314	RAB30, member RAS oncogene family	GO:0032482 Rab protein signal transduction;GO:0007030 Golgi organization;GO:0007265 Ras protein signal transduction
RAP2A	5911	RAP2A, member of RAS oncogene family	GO:0030033 microvillus assembly;GO:0032486 Rap protein signal transduction;GO:0032528 microvillus organization
RBBP6	5930	RB binding protein 6, ubiquitin ligase	GO:0061053 somite development;GO:0035264 multicellular organism growth;GO:0006275 regulation of DNA replication
RBM14	10432	RNA binding motif protein 14	GO:0046600 negative regulation of centriole replication;GO:0010826 negative regulation of centrosome duplication;GO:0046606 negative regulation of centrosome cycle
RCAN3	11123	RCAN family member 3	GO:0019722 calcium-mediated signaling;GO:0019932 second-messenger-mediated signaling;GO:0035556 intracellular signal transduction
RCSD1	92241	RCSD domain containing 1	GO:0071474 cellular hyperosmotic response;GO:0036010 protein localization to endosome;GO:0006972 hyperosmotic response
RNF115	27246	ring finger protein 115	GO:0042059 negative regulation of epidermal growth factor receptor signaling pathway;GO:1901185 negative regulation of ERBB signaling pathway;GO:0043162 ubiquitin-dependent protein catabolic process via the multivesicular body sorting pathway
RNFT1	51136	ring finger protein, transmembrane 1	GO:1904294 positive regulation of ERAD pathway;GO:1904292 regulation of ERAD pathway;GO:1905898 positive regulation of response to endoplasmic reticulum stress
ROPN1L	83853	rhophilin associated tail protein 1 like	GO:0048240 sperm capacitation;GO:0003351 epithelial cilium movement involved in extracellular fluid movement;GO:0006858 extracellular transport
RORA-AS1	101928784	RORA antisense RNA 1
RPH3A	22895	rabphilin 3A	GO:0061669 spontaneous neurotransmitter secretion;GO:0098814 spontaneous synaptic transmission;GO:0016082 synaptic vesicle priming
RPS27L	51065	ribosomal protein S27 like	GO:0006978 DNA damage response, signal transduction by p53 class mediator resulting in transcription of p21 class mediator;GO:0042772 DNA damage response, signal transduction resulting in transcription;GO:0000028 ribosomal small subunit assembly
RSAD2	91543	radical S-adenosyl methionine domain containing 2	GO:0034157 positive regulation of toll-like receptor 7 signaling pathway;GO:0034165 positive regulation of toll-like receptor 9 signaling pathway;GO:0034155 regulation of toll-like receptor 7 signaling pathway
RSL24D1	51187	ribosomal L24 domain containing 1	GO:0042273 ribosomal large subunit biogenesis;GO:0042254 ribosome biogenesis;GO:0006412 translation
S100P	6286	S100 calcium binding protein P	GO:0043542 endothelial cell migration;GO:0010631 epithelial cell migration;GO:0090132 epithelium migration
SATB1	6304	SATB homeobox 1	GO:0006338 chromatin remodeling;GO:0006325 chromatin organization;GO:0000122 negative regulation of transcription by RNA polymerase II
SCARB2	950	scavenger receptor class B member 2	GO:1904978 regulation of endosome organization;GO:1905123 regulation of glucosylceramidase activity;GO:1905671 regulation of lysosome organization
SEC24A	10802	SEC24 homolog A, COPII coat complex component	GO:0090110 COPII-coated vesicle cargo loading;GO:0035459 vesicle cargo loading;GO:0090114 COPII-coated vesicle budding
SEL1L3	23231	SEL1L family member 3
SELP	6403	selectin P	GO:0010572 positive regulation of platelet activation;GO:1903238 positive regulation of leukocyte tethering or rolling;GO:0033623 regulation of integrin activation
SERPING1	710	serpin family G member 1	GO:0001868 regulation of complement activation, lectin pathway;GO:0001869 negative regulation of complement activation, lectin pathway;GO:0045916 negative regulation of complement activation
SESTD1	91404	SEC14 and spectrin domain containing 1	GO:1904878 negative regulation of calcium ion transmembrane transport via high voltage-gated calcium channel;GO:1902514 regulation of calcium ion transmembrane transport via high voltage-gated calcium channel;GO:1903170 negative regulation of calcium ion transmembrane transport
SGMS2	166929	sphingomyelin synthase 2	GO:1905371 ceramide phosphoethanolamine metabolic process;GO:1905373 ceramide phosphoethanolamine biosynthetic process;GO:0006686 sphingomyelin biosynthetic process
SGPP1	81537	sphingosine-1-phosphate phosphatase 1	GO:0006668 sphinganine-1-phosphate metabolic process;GO:0035621 ER to Golgi ceramide transport;GO:0035627 ceramide transport
SH2D1A	4068	SH2 domain containing 1A	GO:0050860 negative regulation of T cell receptor signaling pathway;GO:0050858 negative regulation of antigen receptor-mediated signaling pathway;GO:0042267 natural killer cell mediated cytotoxicity
SH3BGRL2	83699	SH3 domain binding glutamate rich protein like 2
SH3RF3	344558	SH3 domain containing ring finger 3	GO:0051865 protein autoubiquitination;GO:0032436 positive regulation of proteasomal ubiquitin-dependent protein catabolic process;GO:0046330 positive regulation of JNK cascade
SHTN1	57698	shootin 1	GO:0061163 endoplasmic reticulum polarization;GO:0061573 actin filament bundle retrograde transport;GO:0070650 actin filament bundle distribution
SLC19A1	6573	solute carrier family 19 member 1	GO:0051958 methotrexate transport;GO:1904447 folate import across plasma membrane;GO:0140361 cyclic-GMP-AMP transmembrane import across plasma membrane
SLC22A15	55356	solute carrier family 22 member 15	GO:0006811 monoatomic ion transport;GO:0055085 transmembrane transport;GO:0006810 transport
SLC25A33	84275	solute carrier family 25 member 33	GO:0006864 pyrimidine nucleotide transport;GO:1990519 pyrimidine nucleotide import into mitochondrion;GO:0031930 mitochondria-nucleus signaling pathway
SLC25A40	55972	solute carrier family 25 member 40	GO:0048821 erythrocyte development;GO:0061515 myeloid cell development;GO:1990542 mitochondrial transmembrane transport
SLC29A1	2030	solute carrier family 29 member 1 (Augustine blood group)	GO:0032238 adenosine transport;GO:0015860 purine nucleoside transmembrane transport;GO:0015862 uridine transport
SLC33A1	9197	solute carrier family 33 member 1	GO:0015876 acetyl-CoA transport;GO:0015916 fatty-acyl-CoA transport;GO:1901337 thioester transport
SLC4A1	6521	solute carrier family 4 member 1 (Diego blood group)	GO:0045852 pH elevation;GO:1904538 regulation of glycolytic process through fructose-6-phosphate;GO:1904539 negative regulation of glycolytic process through fructose-6-phosphate
SLPI	6590	secretory leukocyte peptidase inhibitor	GO:0035821 modulation of process of another organism;GO:0045071 negative regulation of viral genome replication;GO:0019731 antibacterial humoral response
SMAD1	4086	SMAD family member 1	GO:0002051 osteoblast fate commitment;GO:0007183 SMAD protein complex assembly;GO:0031053 primary miRNA processing
SMC6	79677	structural maintenance of chromosomes 6	GO:0000722 telomere maintenance via recombination;GO:0006312 mitotic recombination;GO:0051984 positive regulation of chromosome segregation
SMOX	54498	spermine oxidase	GO:0046208 spermine catabolic process;GO:0006598 polyamine catabolic process;GO:0008215 spermine metabolic process
SMPD3	55512	sphingomyelin phosphodiesterase 3	GO:0015774 polysaccharide transport;GO:0033037 polysaccharide localization;GO:0071461 cellular response to redox state
SMURF2	64750	SMAD specific E3 ubiquitin protein ligase 2	GO:0030579 ubiquitin-dependent SMAD protein catabolic process;GO:1901165 positive regulation of trophoblast cell migration;GO:1901163 regulation of trophoblast cell migration
SND1	27044	staphylococcal nuclease and tudor domain containing 1	GO:0010587 miRNA catabolic process;GO:0010586 miRNA metabolic process;GO:0034661 ncRNA catabolic process
SNX19	399979	sorting nexin 19	GO:0061792 secretory granule maturation;GO:1990502 dense core granule maturation;GO:0030073 insulin secretion
SORT1	6272	sortilin 1	GO:0051005 negative regulation of lipoprotein lipase activity;GO:0048227 plasma membrane to endosome transport;GO:0090160 Golgi to lysosome transport
SOX6	55553	SRY-box transcription factor 6	GO:2000741 positive regulation of mesenchymal stem cell differentiation;GO:0021529 spinal cord oligodendrocyte cell differentiation;GO:2000739 regulation of mesenchymal stem cell differentiation
SPAST	6683	spastin	GO:0051228 mitotic spindle disassembly;GO:0051230 spindle disassembly;GO:0031117 positive regulation of microtubule depolymerization
SPATA5	166378	spermatogenesis associated 5	GO:0042273 ribosomal large subunit biogenesis;GO:0042254 ribosome biogenesis;GO:0022613 ribonucleoprotein complex biogenesis
SPTY2D1	144108	SPT2 chromatin protein domain containing 1	GO:0006360 transcription by RNA polymerase I;GO:0031507 heterochromatin formation;GO:0070828 heterochromatin organization
SREK1	140890	splicing regulatory glutamic acid and lysine rich protein 1	GO:0008380 RNA splicing;GO:0006397 mRNA processing;GO:0016071 mRNA metabolic process
SRSF1	6426	serine and arginine rich splicing factor 1	GO:0000380 alternative mRNA splicing, via spliceosome;GO:0000395 mRNA 5'-splice site recognition;GO:0045292 mRNA cis splicing, via spliceosome
ST3GAL6	10402	ST3 beta-galactoside alpha-2,3-sialyltransferase 6	GO:0018146 keratan sulfate biosynthetic process;GO:0042339 keratan sulfate metabolic process;GO:0097503 sialylation
STAT5B	6777	signal transducer and activator of transcription 5B	GO:0046544 development of secondary male sexual characteristics;GO:0001787 natural killer cell proliferation;GO:0046543 development of secondary female sexual characteristics
SVIP	258010	small VCP interacting protein	GO:1904239 regulation of VCP-NPL4-UFD1 AAA ATPase complex assembly;GO:1904240 negative regulation of VCP-NPL4-UFD1 AAA ATPase complex assembly;GO:1903070 negative regulation of ER-associated ubiquitin-dependent protein catabolic process
SYNE1	23345	spectrin repeat containing nuclear envelope protein 1	GO:0043578 nuclear matrix organization;GO:0090292 nuclear matrix anchoring at nuclear membrane;GO:0051457 maintenance of protein location in nucleus
SYNM	23336	synemin	GO:0031443 fast-twitch skeletal muscle fiber contraction;GO:0003010 voluntary skeletal muscle contraction;GO:0014721 twitch skeletal muscle contraction
SYTL2	54843	synaptotagmin like 2	GO:0006904 vesicle docking involved in exocytosis;GO:0048278 vesicle docking;GO:0140029 exocytic process
TAL1	6886	TAL bHLH transcription factor 1, erythroid differentiation factor	GO:0060217 hemangioblast cell differentiation;GO:0030221 basophil differentiation;GO:0060375 regulation of mast cell differentiation
TBC1D4	9882	TBC1 domain family member 4	GO:0031339 negative regulation of vesicle fusion;GO:0031338 regulation of vesicle fusion;GO:0090630 activation of GTPase activity
TCN1	6947	transcobalamin 1	GO:0006824 cobalt ion transport;GO:0015889 cobalamin transport;GO:0051180 vitamin transport
TDRD9	122402	tudor domain containing 9	GO:0043046 DNA methylation involved in gamete generation;GO:0034587 piRNA processing;GO:0007141 male meiosis I
TDRKH-AS1	109729141	TDRKH antisense RNA 1
TESC	54997	tescalcin	GO:0032417 positive regulation of sodium:proton antiporter activity;GO:0032415 regulation of sodium:proton antiporter activity;GO:0030854 positive regulation of granulocyte differentiation
TFB2M	64216	transcription factor B2, mitochondrial	GO:0006391 transcription initiation at mitochondrial promoter;GO:0006390 mitochondrial transcription;GO:0031167 rRNA methylation
TFR2	7036	transferrin receptor 2	GO:0140298 endocytic iron import into cell;GO:0033212 iron import into cell;GO:0071281 cellular response to iron ion
TGDS	23483	TDP-glucose 4,6-dehydratase	GO:0009225 nucleotide-sugar metabolic process;GO:0055086 nucleobase-containing small molecule metabolic process;GO:1901135 carbohydrate derivative metabolic process
TGFA	7039	transforming growth factor alpha	GO:0072574 hepatocyte proliferation;GO:0072575 epithelial cell proliferation involved in liver morphogenesis;GO:0038134 ERBB2-EGFR signaling pathway
TGFBR3	7049	transforming growth factor beta receptor 3	GO:0007181 transforming growth factor beta receptor complex assembly;GO:0060318 definitive erythrocyte differentiation;GO:0003150 muscular septum morphogenesis
THBS1	7057	thrombospondin 1	GO:0010751 negative regulation of nitric oxide mediated signal transduction;GO:0002581 negative regulation of antigen processing and presentation of peptide or polysaccharide antigen via MHC class II;GO:0010748 negative regulation of long-chain fatty acid import across plasma membrane
THEM4	117145	thioesterase superfamily member 4	GO:1902108 regulation of mitochondrial membrane permeability involved in apoptotic process;GO:0043491 protein kinase B signaling;GO:0008637 apoptotic mitochondrial changes
TIGIT	201633	T cell immunoreceptor with Ig and ITIM domains	GO:0032695 negative regulation of interleukin-12 production;GO:0032733 positive regulation of interleukin-10 production;GO:0032655 regulation of interleukin-12 production
TMEM176A	55365	transmembrane protein 176A
TMEM176B	28959	transmembrane protein 176B	GO:2001199 negative regulation of dendritic cell differentiation;GO:2001198 regulation of dendritic cell differentiation;GO:0097028 dendritic cell differentiation
TMEM33	55161	transmembrane protein 33	GO:1903899 positive regulation of PERK-mediated unfolded protein response;GO:1903371 regulation of endoplasmic reticulum tubular network organization;GO:1903896 positive regulation of IRE1-mediated unfolded protein response
TMEM40	55287	transmembrane protein 40
TMEM45B	120224	transmembrane protein 45B	GO:0045087 innate immune response;GO:0098542 defense response to other organism;GO:0051707 response to other organism
TNFAIP6	7130	TNF alpha induced protein 6	GO:1905590 fibronectin fibril organization;GO:0001550 ovarian cumulus expansion;GO:0071623 negative regulation of granulocyte chemotaxis
TPM1	7168	tropomyosin 1	GO:0003065 positive regulation of heart rate by epinephrine;GO:0001996 positive regulation of heart rate by epinephrine-norepinephrine;GO:0003321 positive regulation of blood pressure by epinephrine-norepinephrine
TRAM2	9697	translocation associated membrane protein 2	GO:0006616 SRP-dependent cotranslational protein targeting to membrane, translocation;GO:0032964 collagen biosynthetic process;GO:0045048 protein insertion into ER membrane
TSEN2	80746	tRNA splicing endonuclease subunit 2	GO:0000379 tRNA-type intron splice site recognition and cleavage;GO:0006388 tRNA splicing, via endonucleolytic cleavage and ligation;GO:0000394 RNA splicing, via endonucleolytic cleavage and ligation
TSHZ3	57616	teashirt zinc finger homeobox 3	GO:0002087 regulation of respiratory gaseous exchange by nervous system process;GO:0044065 regulation of respiratory system process;GO:0043576 regulation of respiratory gaseous exchange
TSPOAP1	9256	TSPO associated protein 1	GO:0099509 regulation of presynaptic cytosolic calcium ion concentration;GO:0051480 regulation of cytosolic calcium ion concentration;GO:0070050 neuron cellular homeostasis
TTC7B	145567	tetratricopeptide repeat domain 7B	GO:0046854 phosphatidylinositol phosphate biosynthetic process;GO:0006661 phosphatidylinositol biosynthetic process;GO:0046488 phosphatidylinositol metabolic process
TUBB1	81027	tubulin beta 1 class VI	GO:0070327 thyroid hormone transport;GO:0030220 platelet formation;GO:0036344 platelet morphogenesis
ULK2	9706	unc-51 like autophagy activating kinase 2	GO:0044805 late nucleophagy;GO:0048671 negative regulation of collateral sprouting;GO:0034727 piecemeal microautophagy of the nucleus
UTP15	84135	UTP15 small subunit processome component	GO:2000234 positive regulation of rRNA processing;GO:2000232 regulation of rRNA processing;GO:0045943 positive regulation of transcription by RNA polymerase I
UTP20	27340	UTP20 small subunit processome component	GO:0000472 endonucleolytic cleavage to generate mature 5'-end of SSU-rRNA from (SSU-rRNA, 5.8S rRNA, LSU-rRNA);GO:0000967 rRNA 5'-end processing;GO:0034471 ncRNA 5'-end processing
VNN1	8876	vanin 1	GO:0015939 pantothenate metabolic process;GO:1902177 positive regulation of oxidative stress-induced intrinsic apoptotic signaling pathway;GO:0033089 positive regulation of T cell differentiation in thymus
VNN3	55350	vanin 3, pseudogene
VSTM1	284415	V-set and transmembrane domain containing 1	GO:0002376 immune system process;GO:0007165 signal transduction;GO:0023052 signaling
XK	7504	X-linked Kx blood group antigen, Kell and VPS13A binding protein	GO:0010961 cellular magnesium ion homeostasis;GO:0031133 regulation of axon diameter;GO:0010960 magnesium ion homeostasis
YME1L1	10730	YME1 like 1 ATPase	GO:0035694 mitochondrial protein catabolic process;GO:0034214 protein hexamerization;GO:0034982 mitochondrial protein processing
ZBTB21	49854	zinc finger and BTB domain containing 21	GO:0000122 negative regulation of transcription by RNA polymerase II;GO:0045892 negative regulation of DNA-templated transcription;GO:1903507 negative regulation of nucleic acid-templated transcription
ZBTB38	253461	zinc finger and BTB domain containing 38	GO:0006275 regulation of DNA replication;GO:0051052 regulation of DNA metabolic process;GO:0006974 cellular response to DNA damage stimulus
ZBTB40	9923	zinc finger and BTB domain containing 40	GO:0030282 bone mineralization;GO:0031214 biomineral tissue development;GO:0001503 ossification
ZC2HC1A	51101	zinc finger C2HC-type containing 1A
ZCCHC2	54877	zinc finger CCHC-type containing 2
ZMAT1	84460	zinc finger matrin-type 1
ZNF382	84911	zinc finger protein 382	GO:0006357 regulation of transcription by RNA polymerase II;GO:0006355 regulation of DNA-templated transcription;GO:1903506 regulation of nucleic acid-templated transcription
ZNF438	220929	zinc finger protein 438	GO:0045944 positive regulation of transcription by RNA polymerase II;GO:0045893 positive regulation of DNA-templated transcription;GO:1903508 positive regulation of nucleic acid-templated transcription
ZNF510	22869	zinc finger protein 510	GO:0006357 regulation of transcription by RNA polymerase II;GO:0006355 regulation of DNA-templated transcription;GO:1903506 regulation of nucleic acid-templated transcription
ZNF527	84503	zinc finger protein 527
ZNF548	147694	zinc finger protein 548
ZNF75A	7627	zinc finger protein 75a	GO:0000122 negative regulation of transcription by RNA polymerase II;GO:0045892 negative regulation of DNA-templated transcription;GO:1903507 negative regulation of nucleic acid-templated transcription
ZNF880	400713	zinc finger protein 880
ZNRF1	84937	zinc and ring finger 1	GO:0070936 protein K48-linked ubiquitination;GO:0000209 protein polyubiquitination;GO:0043161 proteasome-mediated ubiquitin-dependent protein catabolic process
